# Supplementary material for: Conserved expression of transposon-derived non-coding transcripts in primate stem cells
Source: BMC Genomics. 2017 Feb 28;18:214. doi: 10.1186/s12864-017-3568-y (PMC5331655; doi:10.1186/s12864-017-3568-y)
Supplement: Additional file 2 — Table of values for figures 1 and 2 and table 1. (TXT 1220 kb) [file 12864_2017_3568_MOESM2_ESM.txt]

#1 repFam - family
#2 repClass - class
#3 total - total instances in human
#4 total-noGene - total instances in human not overlapping coding genes
#5 expressed - total expressed in human (>=1rpkm)
#6 score - scaled Smith-Waterman score averaged across all instances
#7 avgRPKM - average rpkm of expressed instances
#8 h-p-all - all human instances which liftOver to chimp
#9 h-g-all - all human instances which liftOver to gorilla
#10 h-r-all - all human instances which liftOver to rhesus
#11 pXgXr-all - intersection of columns 8,9,10
#12 h-p-exp - subset of h-p-all which is expressed in chimp
#13 h-g-exp - subset h-g-all which is expressed in gorilla
#14 h-r-exp - subset h-r-all which is expressed in rhesus
#15 h-exp-p - expressed human instances which lift to chimp
#16 h-exp-g - expressed human instances which lift to gorilla
#17 h-exp-r - expressed human instances which lift to rhesus
#18 h-exp-pXgXr - intersection of columns 15,16,17
#19 h-p-bothExp - instances which are expressed in both human and chimp
#20 h-g-bothExp - instances which are expressed in both human and gorilla
#21 h-r-bothEXp - instances which are expressed in both human and rhesus
#22 allExp - intersection of columns 19,20,21
#23 p-hyp - p-value from hypergeometric test for chimp
#24 g-hyp - p-value from hypergeometric test for gorilla
#25 r-hyp - p-value from hypergeometric test for rhesus
#repFam	repClass	total	total-noGene	expressed	score	avgRPKM	h-p-all	h-g-all	h-r-all	pXgXr-all	h-p-exp	h-g-exp	h-r-exp	h-exp-ph-exp-g	h-exp-r	h-exp-pXgXr	h-p-bothExp	h-g-bothExp	h-r-bothExp	allExp	p-hyp	g-hyp	r-hyp
5S	rRNA	1257	685	46	673.761336515513	210.923023695652	628	629	537	519	33	31	4	38	43	39	30	25	23	0	0	1.79804572929353e-28	9.71843359223509e-24	1
7SK	RNA	615	341	25	454.965853658537	252.5717948	336	326	315	312	28	18	5	23	22	19	18	16	11	1	0	6.5944592575887e-15	1.91124229772725e-10	0.268840702674481
7SLRNA	srpRNA	1242	664	30	585.633655394525	2464.873315	641	603	577	558	22	26	7	29	29	24	22	13	14	2	1	6.20271433717046e-14	6.76226416938911e-14	0.0306677782434106
(AAAAAAC)n	Simple_repeat	41	24	0	796.19512195122	0	24	24	22	22	0	0	0	0	0	0	0	0	0	0	0	1	1	1
(AAAAAAG)n	Simple_repeat	12	5	0	761.666666666667	0	5	5	4	4	0	0	0	0	0	0	0	0	0	0	0	1	1	1
(AAAAAAT)n	Simple_repeat	15	5	0	762.533333333333	0	3	5	4	3	0	0	0	0	0	0	0	0	0	0	0	1	1	1
(AAAAACA)n	Simple_repeat	25	8	2	810.32	8540.87205	8	7	6	6	1	1	0	2	1	1	1	1	1	0	0	0.25	0.142857142857143	1
(AAAAACC)n	Simple_repeat	6	4	1	725	1.55706	4	4	4	4	1	1	0	1	1	1	1	1	1	0	0	0.25	0.25	1
(AAAAAC)n	Simple_repeat	269	149	4	801.167286245353	1.4406725	145	137	137	128	2	2	0	4	2	4	2	1	0	0	0	0.0545977011494255	1	1
(AAAAACT)n	Simple_repeat	2	1	0	760	0	1	1	1	1	0	0	0	0	0	0	0	0	0	0	0	1	1	1
(AAAAAGA)n	Simple_repeat	6	3	0	745.666666666667	0	3	3	3	3	1	1	0	0	0	0	0	0	0	0	0	1	1	1
(AAAAAGG)n	Simple_repeat	1	1	0	770	0	1	1	1	1	0	0	0	0	0	0	0	0	0	0	0	1	1	1
(AAAAAG)n	Simple_repeat	71	38	1	774.788732394366	11.6595	38	37	36	37	1	2	1	1	1	1	1	1	1	1	1	0.0263157894736843	0.0540540540540541	0.0277777777777778
(AAAAATA)n	Simple_repeat	19	9	0	754	0	9	8	6	7	0	2	0	0	0	0	0	0	0	0	0	1	1	1
(AAAAATC)n	Simple_repeat	3	0	0	724.666666666667	0	0	0	0	0	0	0	0	0	0	0	0	0	0	0	0	1	1	1
(AAAAAT)n	Simple_repeat	89	43	2	781.011235955056	5.021325	42	35	33	30	2	0	0	2	2	1	1	1	0	0	0	0.0940766550522648	1	1
(AAAAATT)n	Simple_repeat	7	5	1	773.428571428571	1.23605	5	4	5	4	0	0	0	1	1	1	1	0	0	0	0	1	1	1
(AAAACAAAA)n	Simple_repeat	1	1	0	944	0	1	1	1	1	0	0	0	0	0	0	0	0	0	0	0	1	1	1
(AAAACAAA)n	Simple_repeat	14	10	0	939.285714285714	0	10	9	6	6	0	0	0	0	0	0	0	0	0	0	0	1	1	1
(AAAACAACT)n	Simple_repeat	1	1	0	842	0	1	1	1	1	0	0	0	0	0	0	0	0	0	0	0	1	1	1
(AAAACAA)n	Simple_repeat	114	67	2	914.701754385965	1.891195	63	52	56	51	2	1	0	2	1	1	1	0	0	0	0	1	1	1
(AAAACAC)n	Simple_repeat	3	2	0	709.333333333333	0	2	1	2	1	0	0	0	0	0	0	0	0	0	0	0	1	1	1
(AAAACA)n	Simple_repeat	438	260	13	916.575342465753	11.0139961538462	248	231	207	212	6	8	1	12	12	12	11	3	6	0	0	0.00161090807136536	1.24968225068921e-07	1
(AAAACAT)n	Simple_repeat	2	0	0	762	0	0	0	0	0	0	0	0	0	0	0	0	0	0	0	0	1	1	1
(AAAACATTGG)n	Simple_repeat	1	1	0	734	0	1	1	1	1	0	0	0	0	0	0	0	0	0	0	0	1	1	1
(AAAACC)n	Simple_repeat	41	20	3	838.634146341463	7750.34096	19	19	19	18	1	2	0	3	3	3	3	1	1	0	0	0.157894736842105	0.298245614035088	1
(AAAAC)n	Simple_repeat	3349	1842	92	901.724096745297	12.8177656521739	1762	1605	1487	1473	44	28	8	89	76	75	68	25	20	3	1	7.73156703722379e-23	5.48316569235657e-22	0.00574894594736066
(AAAACTATAT)n	Simple_repeat	1	0	0	884	0	0	0	0	0	0	0	0	0	0	0	0	0	0	0	0	1	1	1
(AAAACTC)n	Simple_repeat	1	0	0	936	0	0	0	0	0	0	0	0	0	0	0	0	0	0	0	0	1	1	1
(AAAACTG)n	Simple_repeat	2	0	0	756	0	0	0	0	0	0	0	0	0	0	0	0	0	0	0	0	1	1	1
(AAAACT)n	Simple_repeat	7	3	0	786.285714285714	0	3	3	3	3	0	0	0	0	0	0	0	0	0	0	0	1	1	1
(AAAAGAAAA)n	Simple_repeat	1	1	0	946	0	0	1	0	0	0	0	0	0	0	0	0	0	0	0	0	1	1	1
(AAAAGAAAG)n	Simple_repeat	1	0	0	900	0	0	0	0	0	0	0	0	0	0	0	0	0	0	0	0	1	1	1
(AAAAGAAA)n	Simple_repeat	5	2	0	926.4	0	2	2	1	1	0	0	0	0	0	0	0	0	0	0	0	1	1	1
(AAAAGAA)n	Simple_repeat	19	10	0	890.421052631579	0	10	10	9	9	1	0	0	0	0	0	0	0	0	0	0	1	1	1
(AAAAGAG)n	Simple_repeat	2	1	0	726	0	1	1	0	0	0	0	0	0	0	0	0	0	0	0	0	1	1	1
(AAAAGA)n	Simple_repeat	77	51	2	869.090909090909	33.08665	49	44	43	41	3	2	0	2	2	1	1	2	2	0	0	0.00255102040816327	0.00105708245243129	1
(AAAAGC)n	Simple_repeat	6	2	0	733	0	2	2	2	2	0	0	0	0	0	0	0	0	0	0	0	1	1	1
(AAAAGGA)n	Simple_repeat	2	2	0	762	0	2	2	2	2	0	0	0	0	0	0	0	0	0	0	0	1	1	1
(AAAAGGC)n	Simple_repeat	1	1	1	930	1.44206	1	1	1	1	0	0	0	1	1	1	1	0	0	0	0	1	1	1
(AAAAGG)n	Simple_repeat	5	4	0	800.8	0	4	3	4	3	0	0	0	0	0	0	0	0	0	0	0	1	1	1
(AAAAG)n	Simple_repeat	645	355	11	884.868217054264	23.3917681818182	333	316	278	270	10	5	3	11	8	8	5	5	4	0	0	3.25537201531776e-06	8.49826680380402e-07	1
(AAAAGTA)n	Simple_repeat	2	2	0	735	0	2	2	1	1	0	0	0	0	0	0	0	0	0	0	0	1	1	1
(AAAAGT)n	Simple_repeat	2	2	0	721	0	2	2	2	2	0	0	0	0	0	0	0	0	0	0	0	1	1	1
(AAAAGTTA)n	Simple_repeat	1	0	0	844	0	0	0	0	0	0	0	0	0	0	0	0	0	0	0	0	1	1	1
(AAAAGTTTT)n	Simple_repeat	1	1	0	802	0	1	1	1	1	0	0	0	0	0	0	0	0	0	0	0	1	1	1
(AAAATAAA)n	Simple_repeat	4	1	0	942	0	1	1	1	1	0	0	0	0	0	0	0	0	0	0	0	1	1	1
(AAAATAAAT)n	Simple_repeat	3	0	0	906	0	0	0	0	0	0	0	0	0	0	0	0	0	0	0	0	1	1	1
(AAAATAAATT)n	Simple_repeat	1	1	0	910	0	1	0	1	0	0	0	0	0	0	0	0	0	0	0	0	1	1	1
(AAAATAA)n	Simple_repeat	28	21	2	873	1.96481	19	18	14	15	0	0	0	2	2	2	2	0	0	0	0	1	1	1
(AAAATAC)n	Simple_repeat	4	1	0	835	0	1	1	1	1	1	0	0	0	0	0	0	0	0	0	0	1	1	1
(AAAATAG)n	Simple_repeat	2	0	0	857	0	0	0	0	0	0	0	0	0	0	0	0	0	0	0	0	1	1	1
(AAAATAGTG)n	Simple_repeat	1	1	0	824	0	1	1	1	1	0	0	0	0	0	0	0	0	0	0	0	1	1	1
(AAAATA)n	Simple_repeat	113	60	0	879.185840707965	0	57	51	43	46	1	0	0	0	0	0	0	0	0	0	0	1	1	1
(AAAATATAAG)n	Simple_repeat	1	0	0	910	0	0	0	0	0	0	0	0	0	0	0	0	0	0	0	0	1	1	1
(AAAATATATA)n	Simple_repeat	1	1	0	906	0	1	1	1	1	0	0	0	0	0	0	0	0	0	0	0	1	1	1
(AAAATAT)n	Simple_repeat	2	1	0	840	0	1	1	0	0	0	0	0	0	0	0	0	0	0	0	0	1	1	1
(AAAATATT)n	Simple_repeat	2	2	0	706	0	2	2	2	2	0	0	0	0	0	0	0	0	0	0	0	1	1	1
(AAAATCC)n	Simple_repeat	2	1	0	843	0	1	1	1	1	0	0	0	0	0	0	0	0	0	0	0	1	1	1
(AAAATC)n	Simple_repeat	5	2	1	792.8	4.04712	2	1	2	1	1	0	0	1	0	1	0	1	0	0	0	0.5	1	1
(AAAATGC)n	Simple_repeat	1	0	0	726	0	0	0	0	0	0	0	0	0	0	0	0	0	0	0	0	1	1	1
(AAAATG)n	Simple_repeat	4	3	0	741.5	0	3	3	2	2	0	0	0	0	0	0	0	0	0	0	0	1	1	1
(AAAATGT)n	Simple_repeat	1	1	0	706	0	1	1	1	1	0	0	0	0	0	0	0	0	0	0	0	1	1	1
(AAAAT)n	Simple_repeat	2262	1320	50	917.382847038019	17.4739114	1227	1085	945	954	34	20	5	47	40	35	28	19	8	1	0	2.65507827267303e-20	1.51239349334572e-07	0.172304513349609
(AAAATTAAAA)n	Simple_repeat	1	1	0	914	0	0	0	0	0	0	0	0	0	0	0	0	0	0	0	0	1	1	1
(AAAATTA)n	Simple_repeat	7	2	0	772.857142857143	0	2	2	1	1	0	0	0	0	0	0	0	0	0	0	0	1	1	1
(AAAATTC)n	Simple_repeat	1	0	0	724	0	0	0	0	0	0	0	0	0	0	0	0	0	0	0	0	1	1	1
(AAAATT)n	Simple_repeat	34	25	1	894.764705882353	3.53939	24	20	22	22	1	1	0	1	1	1	1	0	0	0	0	1	1	1
(AAAATTT)n	Simple_repeat	2	2	1	908	3.44805	2	2	2	2	0	0	0	1	1	1	1	0	0	0	0	1	1	1
(AAACAAAA)n	Simple_repeat	2	2	0	945	0	2	2	2	2	0	0	0	0	0	0	0	0	0	0	0	1	1	1
(AAACAAACAA)n	Simple_repeat	1	1	0	904	0	1	1	1	1	0	0	0	0	0	0	0	0	0	0	0	1	1	1
(AAACAAAC)n	Simple_repeat	1	0	0	902	0	0	0	0	0	0	0	0	0	0	0	0	0	0	0	0	1	1	1
(AAACAAA)n	Simple_repeat	33	17	0	840.606060606061	0	17	16	15	14	2	0	0	0	0	0	0	0	0	0	0	1	1	1
(AAACAAAT)n	Simple_repeat	1	1	0	938	0	1	1	1	1	0	0	0	0	0	0	0	0	0	0	0	1	1	1
(AAACAAC)n	Simple_repeat	3	3	0	778.666666666667	0	3	3	1	2	1	0	0	0	0	0	0	0	0	0	0	1	1	1
(AAACAA)n	Simple_repeat	168	97	3	888.440476190476	2.71553666666667	93	89	77	77	1	1	1	3	3	3	3	0	0	0	0	1	1	1
(AAACACAC)n	Simple_repeat	1	1	0	938	0	1	1	1	1	0	1	0	0	0	0	0	0	0	0	0	1	1	1
(AAACAC)n	Simple_repeat	8	7	0	726.25	0	6	6	6	4	0	0	0	0	0	0	0	0	0	0	0	1	1	1
(AAACACT)n	Simple_repeat	1	1	0	724	0	1	1	1	1	0	0	0	0	0	0	0	0	0	0	0	1	1	1
(AAACAG)n	Simple_repeat	1	1	0	726	0	1	1	1	1	0	0	0	0	0	0	0	0	0	0	0	1	1	1
(AAACAGT)n	Simple_repeat	1	1	0	840	0	1	1	0	1	0	0	0	0	0	0	0	0	0	0	0	1	1	1
(AAACA)n	Simple_repeat	871	490	15	896.580941446613	20.9238613333333	478	431	392	399	16	12	1	15	11	14	11	8	7	0	0	1.16736878314421e-09	4.80314641164272e-10	1
(AAACATAAG)n	Simple_repeat	1	0	0	798	0	0	0	0	0	0	0	0	0	0	0	0	0	0	0	0	1	1	1
(AAACATA)n	Simple_repeat	1	0	0	768	0	0	0	0	0	0	0	0	0	0	0	0	0	0	0	0	1	1	1
(AAACATAT)n	Simple_repeat	1	1	0	788	0	1	1	0	0	0	0	0	0	0	0	0	0	0	0	0	1	1	1
(AAACAT)n	Simple_repeat	1	0	0	764	0	0	0	0	0	0	0	0	0	0	0	0	0	0	0	0	1	1	1
(AAACCAAA)n	Simple_repeat	1	1	0	940	0	0	0	0	0	0	0	0	0	0	0	0	0	0	0	0	1	1	1
(AAACCAA)n	Simple_repeat	1	1	0	722	0	1	1	0	0	0	0	0	0	0	0	0	0	0	0	0	1	1	1
(AAACCA)n	Simple_repeat	8	7	0	823.75	0	7	5	7	5	1	0	0	0	0	0	0	0	0	0	0	1	1	1
(AAACC)n	Simple_repeat	124	71	4	858.822580645161	5.72956	68	65	59	58	4	2	2	4	4	4	4	2	2	0	0	0.0151685013844803	0.00288461538461538	1
(AAACCTA)n	Simple_repeat	1	1	0	936	0	0	1	0	0	0	0	0	0	0	0	0	0	0	0	0	1	1	1
(AAACCT)n	Simple_repeat	1	0	0	720	0	0	0	0	0	0	0	0	0	0	0	0	0	0	0	0	1	1	1
(AAACG)n	Simple_repeat	2	1	0	832	0	1	1	1	1	0	0	0	0	0	0	0	0	0	0	0	1	1	1
(AAAC)n	Simple_repeat	5138	3018	134	891.924873491631	719.711012164179	2911	2712	2460	2433	75	55	17	130	117	114	102	37	27	3	0	4.82519457089407e-32	9.24049058189027e-24	0.0409982719159112
(AAACTA)n	Simple_repeat	2	0	0	879	0	0	0	0	0	0	0	0	0	0	0	0	0	0	0	0	1	1	1
(AAACTAT)n	Simple_repeat	2	1	0	737	0	1	1	1	1	0	0	0	0	0	0	0	0	0	0	0	1	1	1
(AAACT)n	Simple_repeat	25	13	1	888.24	4.4676	13	10	12	10	0	0	0	1	1	1	1	0	0	0	0	1	1	1
(AAACTTC)n	Simple_repeat	1	1	0	754	0	1	1	1	1	0	0	0	0	0	0	0	0	0	0	0	1	1	1
(AAACTT)n	Simple_repeat	1	0	0	700	0	0	0	0	0	0	0	0	0	0	0	0	0	0	0	0	1	1	1
(AAACTTTCTA)n	Simple_repeat	1	1	0	816	0	1	1	1	1	0	0	0	0	0	0	0	0	0	0	0	1	1	1
(AAACTTTTTG)n	Simple_repeat	1	1	0	906	0	1	1	0	0	0	0	0	0	0	0	0	0	0	0	0	1	1	1
(AAAGAAAA)n	Simple_repeat	1	0	0	952	0	0	0	0	0	0	0	0	0	0	0	0	0	0	0	0	1	1	1
(AAAGAAAGAA)n	Simple_repeat	1	1	0	902	0	1	1	1	1	0	0	0	0	0	0	0	0	0	0	0	1	1	1
(AAAGAAAG)n	Simple_repeat	2	1	0	942	0	1	1	1	1	0	0	0	0	0	0	0	0	0	0	0	1	1	1
(AAAGAAA)n	Simple_repeat	9	5	0	778.444444444444	0	5	4	5	4	0	0	0	0	0	0	0	0	0	0	0	1	1	1
(AAAGAACA)n	Simple_repeat	1	0	0	896	0	0	0	0	0	0	0	0	0	0	0	0	0	0	0	0	1	1	1
(AAAGAAGG)n	Simple_repeat	1	0	0	940	0	0	0	0	0	0	0	0	0	0	0	0	0	0	0	0	1	1	1
(AAAGAAG)n	Simple_repeat	5	5	0	762.8	0	4	4	4	3	0	0	0	0	0	0	0	0	0	0	0	1	1	1
(AAAGAA)n	Simple_repeat	77	36	0	814.753246753247	0	35	33	30	29	1	1	0	0	0	0	0	0	0	0	0	1	1	1
(AAAGACAA)n	Simple_repeat	1	1	0	876	0	1	1	0	0	0	0	0	0	0	0	0	0	0	0	0	1	1	1
(AAAGAC)n	Simple_repeat	3	2	0	715.333333333333	0	2	2	2	2	0	0	0	0	0	0	0	0	0	0	0	1	1	1
(AAAGAGAAAG)n	Simple_repeat	1	1	0	904	0	1	1	1	1	0	0	0	0	0	0	0	0	0	0	0	1	1	1
(AAAGAGAG)n	Simple_repeat	1	1	0	902	0	1	1	1	1	0	0	0	0	0	0	0	0	0	0	0	1	1	1
(AAAGAGG)n	Simple_repeat	1	0	0	702	0	0	0	0	0	0	0	0	0	0	0	0	0	0	0	0	1	1	1
(AAAGAG)n	Simple_repeat	22	12	1	752.454545454545	3.40925	11	9	8	8	1	0	0	1	1	0	0	1	0	0	0	0.0909090909090908	1	1
(AAAGA)n	Simple_repeat	316	195	6	819.696202531646	2.63521833333333	188	171	150	144	5	7	0	6	6	4	4	2	3	0	0	0.00817081722736934	0.000809761931759107	1
(AAAGATA)n	Simple_repeat	1	1	0	936	0	1	1	1	1	0	0	0	0	0	0	0	0	0	0	0	1	1	1
(AAAGAT)n	Simple_repeat	2	2	0	801	0	2	2	2	2	0	0	0	0	0	0	0	0	0	0	0	1	1	1
(AAAGCAAG)n	Simple_repeat	1	0	0	884	0	0	0	0	0	0	0	0	0	0	0	0	0	0	0	0	1	1	1
(AAAGCAG)n	Simple_repeat	1	1	0	898	0	1	1	1	1	0	0	0	0	0	0	0	0	0	0	0	1	1	1
(AAAGCA)n	Simple_repeat	6	3	0	760.333333333333	0	3	1	3	1	0	0	0	0	0	0	0	0	0	0	0	1	1	1
(AAAGC)n	Simple_repeat	25	15	1	821.36	1.27457	13	14	13	12	0	0	0	1	1	1	1	0	0	0	0	1	1	1
(AAAGGAA)n	Simple_repeat	2	2	0	732	0	2	2	2	2	0	0	0	0	0	0	0	0	0	0	0	1	1	1
(AAAGGAGAGG)n	Simple_repeat	1	1	0	922	0	1	1	0	0	0	0	0	0	0	0	0	0	0	0	0	1	1	1
(AAAGGA)n	Simple_repeat	8	3	0	845	0	3	1	2	1	0	0	0	0	0	0	0	0	0	0	0	1	1	1
(AAAGGATGT)n	Simple_repeat	1	1	1	790	1.55906	1	1	1	1	0	0	0	1	1	1	1	0	0	0	0	1	1	1
(AAAGGCA)n	Simple_repeat	1	1	0	750	0	1	1	1	1	0	0	0	0	0	0	0	0	0	0	0	1	1	1
(AAAGGC)n	Simple_repeat	2	1	0	842	0	1	1	0	1	0	0	0	0	0	0	0	0	0	0	0	1	1	1
(AAAGGGA)n	Simple_repeat	1	0	0	744	0	0	0	0	0	0	0	0	0	0	0	0	0	0	0	0	1	1	1
(AAAGGGG)n	Simple_repeat	1	0	0	828	0	0	0	0	0	0	0	0	0	0	0	0	0	0	0	0	1	1	1
(AAAGGG)n	Simple_repeat	3	0	0	843.333333333333	0	0	0	0	0	0	0	0	0	0	0	0	0	0	0	0	1	1	1
(AAAGG)n	Simple_repeat	45	28	1	805.155555555556	2.62688	27	24	21	20	0	0	0	1	0	0	0	0	0	0	0	1	1	1
(AAAG)n	Simple_repeat	1985	1258	47	876.033249370277	763.261317234043	1191	1058	898	906	25	17	3	47	39	29	26	7	8	1	0	2.65532793469544e-05	3.10327885853388e-08	0.0938881507400315
(AAAGTA)n	Simple_repeat	4	1	0	729.5	0	1	1	1	1	0	0	0	0	0	0	0	0	0	0	0	1	1	1
(AAAGTCC)n	Simple_repeat	2	1	0	876	0	1	1	1	1	0	0	0	0	0	0	0	0	0	0	0	1	1	1
(AAAGTC)n	Simple_repeat	1	1	0	1000	0	1	1	0	0	0	0	0	0	0	0	0	0	0	0	0	1	1	1
(AAAGT)n	Simple_repeat	5	4	0	782.8	0	3	4	4	3	0	0	0	0	0	0	0	0	0	0	0	1	1	1
(AAAGTTC)n	Simple_repeat	1	0	0	718	0	0	0	0	0	0	0	0	0	0	0	0	0	0	0	0	1	1	1
(AAAGTT)n	Simple_repeat	1	1	0	712	0	1	0	0	1	0	0	0	0	0	0	0	0	0	0	0	1	1	1
(AAAGTTTAAC)n	Simple_repeat	1	0	0	846	0	0	0	0	0	0	0	0	0	0	0	0	0	0	0	0	1	1	1
(AAA)n	Simple_repeat	4	3	0	936.5	0	3	3	3	3	0	0	0	0	0	0	0	0	0	0	0	1	1	1
(AAATAAA)n	Simple_repeat	14	9	0	869.571428571429	0	9	6	7	6	1	0	0	0	0	0	0	0	0	0	0	1	1	1
(AAATAAAT)n	Simple_repeat	2	1	0	971	0	1	0	1	0	0	0	0	0	0	0	0	0	0	0	0	1	1	1
(AAATAAATT)n	Simple_repeat	1	1	0	948	0	1	1	1	1	0	0	0	0	0	0	0	0	0	0	0	1	1	1
(AAATAACAT)n	Simple_repeat	1	0	0	842	0	0	0	0	0	0	0	0	0	0	0	0	0	0	0	0	1	1	1
(AAATAACT)n	Simple_repeat	2	2	0	895	0	2	1	1	1	0	0	0	0	0	0	0	0	0	0	0	1	1	1
(AAATAAGCATA)n	Simple_repeat	1	0	0	870	0	0	0	0	0	0	0	0	0	0	0	0	0	0	0	0	1	1	1
(AAATAAGT)n	Simple_repeat	3	2	0	894	0	2	2	1	1	0	0	0	0	0	0	0	0	0	0	0	1	1	1
(AAATAA)n	Simple_repeat	88	59	2	842.659090909091	1.64756	58	55	43	47	4	0	0	2	2	2	2	2	0	0	0	0.00362976406533575	1	1
(AAATAAT)n	Simple_repeat	7	5	0	834.285714285714	0	4	5	5	4	0	0	0	0	0	0	0	0	0	0	0	1	1	1
(AAATACAA)n	Simple_repeat	2	2	0	882	0	2	1	1	2	0	0	0	0	0	0	0	0	0	0	0	1	1	1
(AAATACAT)n	Simple_repeat	1	1	0	880	0	1	1	1	1	0	0	0	0	0	0	0	0	0	0	0	1	1	1
(AAATACATTGT)n	Simple_repeat	1	0	0	772	0	0	0	0	0	0	0	0	0	0	0	0	0	0	0	0	1	1	1
(AAATAC)n	Simple_repeat	8	2	0	805.5	0	2	2	2	2	0	0	1	0	0	0	0	0	0	0	0	1	1	1
(AAATACT)n	Simple_repeat	4	1	0	807.5	0	1	1	1	1	0	0	0	0	0	0	0	0	0	0	0	1	1	1
(AAATAGAGGC)n	Simple_repeat	1	1	0	808	0	1	1	1	1	0	0	0	0	0	0	0	0	0	0	0	1	1	1
(AAATAGA)n	Simple_repeat	1	1	0	756	0	1	1	1	1	0	0	0	0	0	0	0	0	0	0	0	1	1	1
(AAATAG)n	Simple_repeat	5	5	0	833.2	0	4	3	4	4	0	0	0	0	0	0	0	0	0	0	0	1	1	1
(AAATAGT)n	Simple_repeat	1	1	0	700	0	1	1	0	0	0	0	0	0	0	0	0	0	0	0	0	1	1	1
(AAATA)n	Simple_repeat	524	307	8	875.221374045802	5.122885	290	272	234	237	4	3	2	7	8	6	5	1	3	0	0	0.0935796027212152	1.68825217663942e-05	1
(AAATATAA)n	Simple_repeat	1	0	0	908	0	0	0	0	0	0	0	0	0	0	0	0	0	0	0	0	1	1	1
(AAATATAC)n	Simple_repeat	1	1	0	818	0	1	0	1	1	0	0	0	0	0	0	0	0	0	0	0	1	1	1
(AAATATAGT)n	Simple_repeat	1	1	0	820	0	1	1	0	0	0	0	0	0	0	0	0	0	0	0	0	1	1	1
(AAATATA)n	Simple_repeat	2	1	0	801	0	1	1	1	1	0	0	0	0	0	0	0	0	0	0	0	1	1	1
(AAATATC)n	Simple_repeat	1	0	0	712	0	0	0	0	0	0	0	0	0	0	0	0	0	0	0	0	1	1	1
(AAATATCT)n	Simple_repeat	1	1	0	946	0	1	1	0	0	0	0	0	0	0	0	0	0	0	0	0	1	1	1
(AAATATGTT)n	Simple_repeat	1	1	0	842	0	1	1	1	1	0	0	0	0	0	0	0	0	0	0	0	1	1	1
(AAATAT)n	Simple_repeat	10	3	0	831	0	3	2	1	1	0	0	0	0	0	0	0	0	0	0	0	1	1	1
(AAATATT)n	Simple_repeat	2	1	0	743	0	1	1	1	1	0	0	0	0	0	0	0	0	0	0	0	1	1	1
(AAATCACCAT)n	Simple_repeat	1	1	0	906	0	1	1	1	1	0	0	0	0	0	0	0	0	0	0	0	1	1	1
(AAATCAC)n	Simple_repeat	1	1	0	718	0	1	1	1	1	0	0	0	0	0	0	0	0	0	0	0	1	1	1
(AAATCA)n	Simple_repeat	1	1	0	714	0	1	1	1	1	0	0	0	0	0	0	0	0	0	0	0	1	1	1
(AAATCATG)n	Simple_repeat	1	0	0	776	0	0	0	0	0	0	0	0	0	0	0	0	0	0	0	0	1	1	1
(AAATCCC)n	Simple_repeat	2	0	0	756	0	0	0	0	0	0	0	0	0	0	0	0	0	0	0	0	1	1	1
(AAATCC)n	Simple_repeat	1	0	0	818	0	0	0	0	0	0	0	0	0	0	0	0	0	0	0	0	1	1	1
(AAATCG)n	Simple_repeat	1	1	0	710	0	1	1	1	1	0	0	0	0	0	0	0	0	0	0	0	1	1	1
(AAATC)n	Simple_repeat	14	9	0	856	0	9	8	8	7	0	0	0	0	0	0	0	0	0	0	0	1	1	1
(AAATGAAATG)n	Simple_repeat	1	1	0	886	0	1	1	1	1	0	0	0	0	0	0	0	0	0	0	0	1	1	1
(AAATGAAC)n	Simple_repeat	1	1	0	942	0	1	1	1	1	0	0	0	0	0	0	0	0	0	0	0	1	1	1
(AAATGACC)n	Simple_repeat	1	1	0	750	0	1	1	1	1	0	0	0	0	0	0	0	0	0	0	0	1	1	1
(AAATGA)n	Simple_repeat	2	1	1	807	1.15879	1	1	1	1	0	0	0	1	1	1	1	0	0	0	0	1	1	1
(AAATGCAATA)n	Simple_repeat	1	0	0	842	0	0	0	0	0	0	0	0	0	0	0	0	0	0	0	0	1	1	1
(AAATGCA)n	Simple_repeat	1	1	0	794	0	1	1	1	1	0	0	0	0	0	0	0	0	0	0	0	1	1	1
(AAATGCCC)n	Simple_repeat	4	1	0	813.5	0	1	0	0	0	0	0	0	0	0	0	0	0	0	0	0	1	1	1
(AAATGC)n	Simple_repeat	1	0	0	1000	0	0	0	0	0	0	0	0	0	0	0	0	0	0	0	0	1	1	1
(AAATGCTTCA)n	Simple_repeat	1	1	0	806	0	1	1	1	1	0	0	0	0	0	0	0	0	0	0	0	1	1	1
(AAATGGAATC)n	Simple_repeat	2	2	0	800	0	1	1	0	0	0	0	0	0	0	0	0	0	0	0	0	1	1	1
(AAATG)n	Simple_repeat	53	30	0	785.207547169811	0	28	23	26	21	0	0	0	0	0	0	0	0	0	0	0	1	1	1
(AAATGTAAAG)n	Simple_repeat	1	1	0	924	0	1	1	0	1	0	0	0	0	0	0	0	0	0	0	0	1	1	1
(AAATGTA)n	Simple_repeat	1	1	0	878	0	0	1	1	0	0	0	0	0	0	0	0	0	0	0	0	1	1	1
(AAATGTATAC)n	Simple_repeat	1	0	0	856	0	0	0	0	0	0	0	0	0	0	0	0	0	0	0	0	1	1	1
(AAATGTAT)n	Simple_repeat	1	1	0	888	0	1	0	1	0	0	0	0	0	0	0	0	0	0	0	0	1	1	1
(AAATGTG)n	Simple_repeat	1	0	0	700	0	0	0	0	0	0	0	0	0	0	0	0	0	0	0	0	1	1	1
(AAATGT)n	Simple_repeat	5	4	0	758.4	0	4	3	3	3	0	0	0	0	0	0	0	0	0	0	0	1	1	1
(AAATGTTACA)n	Simple_repeat	1	1	0	824	0	1	1	0	0	0	0	0	0	0	0	0	0	0	0	0	1	1	1
(AAAT)n	Simple_repeat	8025	4726	161	931.778068535826	277.782185714286	4468	3928	3247	3364	98	81	19	152	130	112	97	45	43	5	1	3.81758706113813e-42	8.59838233295903e-45	0.000352599777903591
(AAATTAA)n	Simple_repeat	5	2	0	746	0	2	2	1	1	0	1	0	0	0	0	0	0	0	0	0	1	1	1
(AAATTAGATA)n	Simple_repeat	1	0	0	906	0	0	0	0	0	0	0	0	0	0	0	0	0	0	0	0	1	1	1
(AAATTAG)n	Simple_repeat	1	0	0	936	0	0	0	0	0	0	0	0	0	0	0	0	0	0	0	0	1	1	1
(AAATTA)n	Simple_repeat	9	5	0	830.666666666667	0	5	5	5	5	1	0	0	0	0	0	0	0	0	0	0	1	1	1
(AAATTAT)n	Simple_repeat	2	1	0	843	0	1	1	1	1	0	0	0	0	0	0	0	0	0	0	0	1	1	1
(AAATTCA)n	Simple_repeat	1	1	0	712	0	1	0	0	0	0	0	0	0	0	0	0	0	0	0	0	1	1	1
(AAATTC)n	Simple_repeat	3	2	0	760.666666666667	0	2	2	1	1	0	0	0	0	0	0	0	0	0	0	0	1	1	1
(AAATTGATA)n	Simple_repeat	1	1	0	842	0	1	0	0	0	0	0	0	0	0	0	0	0	0	0	0	1	1	1
(AAATTG)n	Simple_repeat	2	1	0	802	0	1	0	0	1	0	0	0	0	0	0	0	0	0	0	0	1	1	1
(AAATTGTAC)n	Simple_repeat	1	0	0	718	0	0	0	0	0	0	0	0	0	0	0	0	0	0	0	0	1	1	1
(AAATT)n	Simple_repeat	150	87	2	853.853333333333	4.540685	83	75	61	65	3	1	0	2	2	2	2	2	1	0	0	0.000881575080811049	0.0266666666666666	1
(AAATTTAA)n	Simple_repeat	2	1	0	940	0	1	1	1	1	0	0	0	0	0	0	0	0	0	0	0	1	1	1
(AAATTTAGCA)n	Simple_repeat	2	1	0	904	0	1	1	1	1	1	1	0	0	0	0	0	0	0	0	0	1	1	1
(AAATTTA)n	Simple_repeat	1	1	0	938	0	1	1	1	1	0	0	0	0	0	0	0	0	0	0	0	1	1	1
(AAATTT)n	Simple_repeat	26	12	0	798.538461538462	0	12	12	11	12	0	0	0	0	0	0	0	0	0	0	0	1	1	1
(AAATTTT)n	Simple_repeat	3	2	0	800.666666666667	0	2	2	0	1	0	0	0	0	0	0	0	0	0	0	0	1	1	1
(AACAAAA)n	Simple_repeat	12	5	0	818.833333333333	0	5	4	5	4	0	0	0	0	0	0	0	0	0	0	0	1	1	1
(AACAAACA)n	Simple_repeat	1	1	0	742	0	1	1	1	1	0	0	0	0	0	0	0	0	0	0	0	1	1	1
(AACAAAC)n	Simple_repeat	3	3	0	799.333333333333	0	2	0	2	1	0	0	0	0	0	0	0	0	0	0	0	1	1	1
(AACAAA)n	Simple_repeat	91	54	3	820.32967032967	8.87934	52	50	49	49	3	2	0	3	3	2	2	2	2	0	0	0.00669683257918551	0.00244897959183673	1
(AACAACAA)n	Simple_repeat	1	0	0	776	0	0	0	0	0	0	0	0	0	0	0	0	0	0	0	0	1	1	1
(AACAACA)n	Simple_repeat	13	6	0	570.923076923077	0	5	6	5	5	0	0	0	0	0	0	0	0	0	0	0	1	1	1
(AACAACCA)n	Simple_repeat	1	1	0	494	0	1	1	1	1	0	0	0	0	0	0	0	0	0	0	0	1	1	1
(AACAACC)n	Simple_repeat	3	3	0	483.333333333333	0	3	3	3	3	0	0	0	0	0	0	0	0	0	0	0	1	1	1
(AACAAC)n	Simple_repeat	66	47	0	561.575757575758	0	43	46	44	41	1	0	0	0	0	0	0	0	0	0	0	1	1	1
(AACAACT)n	Simple_repeat	2	1	0	561	0	1	1	1	1	0	0	0	0	0	0	0	0	0	0	0	1	1	1
(AACAAGA)n	Simple_repeat	8	3	0	465	0	3	3	3	3	0	0	0	0	0	0	0	0	0	0	0	1	1	1
(AACAAGG)n	Simple_repeat	1	1	0	462	0	1	1	1	1	0	0	0	0	0	0	0	0	0	0	0	1	1	1
(AACAAGGT)n	Simple_repeat	1	1	0	760	0	1	1	1	1	0	0	0	0	0	0	0	0	0	0	0	1	1	1
(AACAAG)n	Simple_repeat	18	7	0	529	0	7	7	7	7	0	0	0	0	0	0	0	0	0	0	0	1	1	1
(AACAAGT)n	Simple_repeat	1	0	0	518	0	0	0	0	0	0	0	0	0	0	0	0	0	0	0	0	1	1	1
(AACAA)n	Simple_repeat	908	529	30	705.84140969163	10.6783513333333	506	483	465	439	9	7	5	27	27	25	22	6	4	5	0	9.84284353635024e-07	0.000243858774999954	2.99658248366627e-07
(AACAATAC)n	Simple_repeat	1	1	0	876	0	1	1	1	1	0	0	0	0	0	0	0	0	0	0	0	1	1	1
(AACAATAG)n	Simple_repeat	1	1	0	562	0	1	1	1	1	0	0	0	0	0	0	0	0	0	0	0	1	1	1
(AACAATA)n	Simple_repeat	13	6	0	504.923076923077	0	6	5	6	5	0	0	0	0	0	0	0	0	0	0	0	1	1	1
(AACAATAT)n	Simple_repeat	1	1	0	884	0	1	1	0	1	0	0	0	0	0	0	0	0	0	0	0	1	1	1
(AACAATATT)n	Simple_repeat	1	1	0	904	0	1	1	1	1	0	0	0	0	0	0	0	0	0	0	0	1	1	1
(AACAATC)n	Simple_repeat	2	2	0	444	0	2	2	2	2	0	0	0	0	0	0	0	0	0	0	0	1	1	1
(AACAATGA)n	Simple_repeat	1	1	0	472	0	1	1	1	1	0	0	0	0	0	0	0	0	0	0	0	1	1	1
(AACAATG)n	Simple_repeat	4	2	0	496	0	2	2	2	2	0	0	0	0	0	0	0	0	0	0	0	1	1	1
(AACAAT)n	Simple_repeat	97	59	5	536.556701030928	5.95212	58	56	52	50	3	1	0	5	5	3	3	3	1	0	0	0.000324086077262121	0.0892857142857144	1
(AACAATTGT)n	Simple_repeat	1	0	0	714	0	0	0	0	0	0	0	0	0	0	0	0	0	0	0	0	1	1	1
(AACAATT)n	Simple_repeat	11	8	1	535.818181818182	1.91269	8	7	8	7	0	2	0	1	1	1	1	0	1	0	0	1	0.285714285714286	1
(AACACAA)n	Simple_repeat	9	5	0	498.444444444444	0	3	4	4	2	0	0	0	0	0	0	0	0	0	0	0	1	1	1
(AACACAC)n	Simple_repeat	2	1	0	399	0	1	1	1	1	0	0	0	0	0	0	0	0	0	0	0	1	1	1
(AACACAG)n	Simple_repeat	3	2	0	605.333333333333	0	2	2	1	1	0	0	0	0	0	0	0	0	0	0	0	1	1	1
(AACACA)n	Simple_repeat	31	22	0	530.58064516129	0	21	21	19	18	0	1	0	0	0	0	0	0	0	0	0	1	1	1
(AACACAT)n	Simple_repeat	2	1	0	433	0	1	1	0	0	0	0	0	0	0	0	0	0	0	0	0	1	1	1
(AACACC)n	Simple_repeat	8	5	0	485.5	0	4	4	5	4	0	0	0	0	0	0	0	0	0	0	0	1	1	1
(AACACCT)n	Simple_repeat	1	1	0	974	0	0	1	0	0	0	0	0	0	0	0	0	0	0	0	0	1	1	1
(AACAC)n	Simple_repeat	45	26	0	659.333333333333	0	26	26	22	22	0	0	0	0	0	0	0	0	0	0	0	1	1	1
(AACACTA)n	Simple_repeat	1	0	0	660	0	0	0	0	0	0	0	0	0	0	0	0	0	0	0	0	1	1	1
(AACACT)n	Simple_repeat	6	3	0	530.333333333333	0	2	2	2	1	0	0	0	0	0	0	0	0	0	0	0	1	1	1
(AACACTT)n	Simple_repeat	1	1	0	484	0	1	1	1	1	0	0	0	0	0	0	0	0	0	0	0	1	1	1
(AACAGAAG)n	Simple_repeat	1	1	0	390	0	1	1	1	1	0	0	0	0	0	0	0	0	0	0	0	1	1	1
(AACAGAA)n	Simple_repeat	19	4	0	533.263157894737	0	4	4	4	4	1	1	0	0	0	0	0	0	0	0	0	1	1	1
(AACAGAC)n	Simple_repeat	1	1	0	418	0	1	1	1	1	0	0	0	0	0	0	0	0	0	0	0	1	1	1
(AACAGAG)n	Simple_repeat	5	2	0	412.4	0	2	2	2	2	0	1	0	0	0	0	0	0	0	0	0	1	1	1
(AACAGAGTA)n	Simple_repeat	1	0	0	952	0	0	0	0	0	0	0	0	0	0	0	0	0	0	0	0	1	1	1
(AACAGA)n	Simple_repeat	28	16	0	570.142857142857	0	15	15	13	11	0	0	0	0	0	0	0	0	0	0	0	1	1	1
(AACAGATT)n	Simple_repeat	1	1	0	832	0	1	1	1	1	0	0	0	0	0	0	0	0	0	0	0	1	1	1
(AACAGC)n	Simple_repeat	14	8	1	566.571428571429	1.88364	7	7	7	6	0	0	0	1	1	1	1	0	0	0	0	1	1	1
(AACAGCT)n	Simple_repeat	1	0	0	490	0	0	0	0	0	0	0	0	0	0	0	0	0	0	0	0	1	1	1
(AACAGGA)n	Simple_repeat	4	3	0	508	0	3	3	3	3	0	0	0	0	0	0	0	0	0	0	0	1	1	1
(AACAGGC)n	Simple_repeat	2	1	0	683	0	1	1	1	1	0	0	0	0	0	0	0	0	0	0	0	1	1	1
(AACAGGG)n	Simple_repeat	1	1	0	758	0	1	1	1	1	0	0	0	0	0	0	0	0	0	0	0	1	1	1
(AACAGG)n	Simple_repeat	2	1	0	435	0	1	1	1	1	0	0	0	0	0	0	0	0	0	0	0	1	1	1
(AACAG)n	Simple_repeat	36	20	0	615.111111111111	0	19	17	17	16	0	1	0	0	0	0	0	0	0	0	0	1	1	1
(AACAGTA)n	Simple_repeat	1	1	0	862	0	0	0	0	0	0	0	0	0	0	0	0	0	0	0	0	1	1	1
(AACAGTCT)n	Simple_repeat	1	0	0	418	0	0	0	0	0	0	0	0	0	0	0	0	0	0	0	0	1	1	1
(AACAGT)n	Simple_repeat	5	0	0	573.6	0	0	0	0	0	0	0	0	0	0	0	0	0	0	0	0	1	1	1
(AACAGTT)n	Simple_repeat	2	2	1	499	1.12378	2	2	1	1	0	1	0	1	1	0	0	0	1	0	0	1	0.5	1
(AACAGTTTA)n	Simple_repeat	1	1	0	596	0	1	0	0	1	0	0	0	0	0	0	0	0	0	0	0	1	1	1
(AACAGTTT)n	Simple_repeat	1	1	0	576	0	1	1	1	1	0	0	0	0	0	0	0	0	0	0	0	1	1	1
(AACA)n	Simple_repeat	1333	791	43	730.400600150037	799.697943953488	777	741	705	686	30	25	6	43	41	39	37	15	14	2	0	9.12529932368037e-13	6.96997787516766e-13	0.0388564944985105
(AACATAA)n	Simple_repeat	12	7	0	505.666666666667	0	7	7	7	7	0	0	0	0	0	0	0	0	0	0	0	1	1	1
(AACATAC)n	Simple_repeat	1	1	0	416	0	1	1	1	1	0	0	0	0	0	0	0	0	0	0	0	1	1	1
(AACATAGACA)n	Simple_repeat	1	0	0	812	0	0	0	0	0	0	0	0	0	0	0	0	0	0	0	0	1	1	1
(AACATAGA)n	Simple_repeat	1	0	0	458	0	0	0	0	0	0	0	0	0	0	0	0	0	0	0	0	1	1	1
(AACATAG)n	Simple_repeat	5	1	0	587.2	0	1	1	1	1	0	0	0	0	0	0	0	0	0	0	0	1	1	1
(AACATA)n	Simple_repeat	32	16	0	552.25	0	16	16	13	14	0	0	0	0	0	0	0	0	0	0	0	1	1	1
(AACATATA)n	Simple_repeat	1	0	0	478	0	0	0	0	0	0	0	0	0	0	0	0	0	0	0	0	1	1	1
(AACATAT)n	Simple_repeat	16	11	0	510.125	0	11	11	10	10	0	0	0	0	0	0	0	0	0	0	0	1	1	1
(AACATATTT)n	Simple_repeat	1	1	0	846	0	1	0	0	0	0	0	0	0	0	0	0	0	0	0	0	1	1	1
(AACATCA)n	Simple_repeat	3	2	0	522	0	2	2	2	2	0	0	0	0	0	0	0	0	0	0	0	1	1	1
(AACATC)n	Simple_repeat	3	2	0	530	0	2	2	2	2	0	0	0	0	0	0	0	0	0	0	0	1	1	1
(AACATGA)n	Simple_repeat	2	2	0	504	0	2	2	1	1	0	0	0	0	0	0	0	0	0	0	0	1	1	1
(AACATGC)n	Simple_repeat	1	1	0	526	0	1	1	1	1	0	0	0	0	0	0	0	0	0	0	0	1	1	1
(AACATGGGTA)n	Simple_repeat	1	0	0	790	0	0	0	0	0	0	0	0	0	0	0	0	0	0	0	0	1	1	1
(AACATG)n	Simple_repeat	3	0	0	444.666666666667	0	0	0	0	0	0	0	0	0	0	0	0	0	0	0	0	1	1	1
(AACATGT)n	Simple_repeat	1	1	0	516	0	1	1	1	1	0	0	0	0	0	0	0	0	0	0	0	1	1	1
(AACAT)n	Simple_repeat	37	16	0	624.216216216216	0	16	13	13	12	0	0	0	0	0	0	0	0	0	0	0	1	1	1
(AACATTA)n	Simple_repeat	7	5	0	499.714285714286	0	5	5	4	4	0	0	0	0	0	0	0	0	0	0	0	1	1	1
(AACATTC)n	Simple_repeat	4	2	0	528	0	2	2	2	2	0	0	0	0	0	0	0	0	0	0	0	1	1	1
(AACATTG)n	Simple_repeat	1	1	0	418	0	1	1	1	1	0	0	0	0	0	0	0	0	0	0	0	1	1	1
(AACATT)n	Simple_repeat	17	10	0	531.882352941176	0	10	9	10	9	0	0	0	0	0	0	0	0	0	0	0	1	1	1
(AACATTT)n	Simple_repeat	5	2	0	514.4	0	2	2	2	2	0	0	0	0	0	0	0	0	0	0	0	1	1	1
(AACATTTT)n	Simple_repeat	1	1	0	530	0	1	1	1	1	0	0	0	0	0	0	0	0	0	0	0	1	1	1
(AACCAAG)n	Simple_repeat	1	0	0	490	0	0	0	0	0	0	0	0	0	0	0	0	0	0	0	0	1	1	1
(AACCAA)n	Simple_repeat	15	8	1	638.133333333333	2.80917	8	8	7	7	2	2	0	1	1	1	1	1	1	0	0	0.25	0.25	1
(AACCAAT)n	Simple_repeat	1	0	0	368	0	0	0	0	0	0	0	0	0	0	0	0	0	0	0	0	1	1	1
(AACCACA)n	Simple_repeat	3	2	0	521.333333333333	0	1	1	2	1	0	0	0	0	0	0	0	0	0	0	0	1	1	1
(AACCAC)n	Simple_repeat	5	2	0	555.2	0	2	2	2	2	0	0	0	0	0	0	0	0	0	0	0	1	1	1
(AACCAGA)n	Simple_repeat	1	0	0	492	0	0	0	0	0	0	0	0	0	0	0	0	0	0	0	0	1	1	1
(AACCAGC)n	Simple_repeat	1	0	0	420	0	0	0	0	0	0	0	0	0	0	0	0	0	0	0	0	1	1	1
(AACCAG)n	Simple_repeat	1	0	0	536	0	0	0	0	0	0	0	0	0	0	0	0	0	0	0	0	1	1	1
(AACCA)n	Simple_repeat	43	27	0	670.279069767442	0	27	25	23	23	1	0	0	0	0	0	0	0	0	0	0	1	1	1
(AACCATA)n	Simple_repeat	1	1	0	378	0	1	1	1	1	0	0	0	0	0	0	0	0	0	0	0	1	1	1
(AACCATG)n	Simple_repeat	1	0	0	506	0	0	0	0	0	0	0	0	0	0	0	0	0	0	0	0	1	1	1
(AACCAT)n	Simple_repeat	3	2	0	669.333333333333	0	2	1	0	0	0	0	0	0	0	0	0	0	0	0	0	1	1	1
(AACCATT)n	Simple_repeat	2	1	0	632	0	1	1	1	1	0	0	0	0	0	0	0	0	0	0	0	1	1	1
(AACCCA)n	Simple_repeat	2	2	0	498	0	2	2	2	2	0	0	0	0	0	0	0	0	0	0	0	1	1	1
(AACCCCA)n	Simple_repeat	1	0	0	712	0	0	0	0	0	0	0	0	0	0	0	0	0	0	0	0	1	1	1
(AACCCCC)n	Simple_repeat	1	0	0	588	0	0	0	0	0	0	0	0	0	0	0	0	0	0	0	0	1	1	1
(AACCCC)n	Simple_repeat	1	0	0	486	0	0	0	0	0	0	0	0	0	0	0	0	0	0	0	0	1	1	1
(AACCCGCTC)n	Simple_repeat	1	0	0	824	0	0	0	0	0	0	0	0	0	0	0	0	0	0	0	0	1	1	1
(AACCC)n	Simple_repeat	14	3	0	595.142857142857	0	3	3	3	3	0	0	0	0	0	0	0	0	0	0	0	1	1	1
(AACCCTAAAG)n	Simple_repeat	1	1	0	752	0	1	1	1	1	0	0	0	0	0	0	0	0	0	0	0	1	1	1
(AACCCTG)n	Simple_repeat	2	2	0	851	0	2	1	1	1	0	0	0	0	0	0	0	0	0	0	0	1	1	1
(AACCCT)n	Simple_repeat	17	12	0	685.529411764706	0	12	11	11	11	0	0	0	0	0	0	0	0	0	0	0	1	1	1
(AACCCTT)n	Simple_repeat	2	2	0	308	0	1	2	2	1	0	0	0	0	0	0	0	0	0	0	0	1	1	1
(AACCGTA)n	Simple_repeat	1	0	0	480	0	0	0	0	0	0	0	0	0	0	0	0	0	0	0	0	1	1	1
(AACC)n	Simple_repeat	250	127	5	779.8	3.143184	125	122	123	118	4	5	1	5	5	5	5	2	2	1	1	0.00749171299222246	0.0128794042514877	0.0406504065040652
(AACCTAA)n	Simple_repeat	1	0	0	412	0	0	0	0	0	0	0	0	0	0	0	0	0	0	0	0	1	1	1
(AACCTA)n	Simple_repeat	3	2	0	472.666666666667	0	2	1	2	1	0	0	0	0	0	0	0	0	0	0	0	1	1	1
(AACCTCAG)n	Simple_repeat	1	0	0	1000	0	0	0	0	0	0	0	0	0	0	0	0	0	0	0	0	1	1	1
(AACCTC)n	Simple_repeat	5	2	0	497.6	0	2	2	2	2	0	0	0	0	0	0	0	0	0	0	0	1	1	1
(AACCTCT)n	Simple_repeat	1	0	0	506	0	0	0	0	0	0	0	0	0	0	0	0	0	0	0	0	1	1	1
(AACCTG)n	Simple_repeat	3	0	0	542	0	0	0	0	0	0	0	0	0	0	0	0	0	0	0	0	1	1	1
(AACCT)n	Simple_repeat	4	2	0	589.5	0	2	2	2	2	0	0	0	0	0	0	0	0	0	0	0	1	1	1
(AACCTT)n	Simple_repeat	1	1	0	554	0	1	1	1	1	0	0	0	0	0	0	0	0	0	0	0	1	1	1
(AACCTTT)n	Simple_repeat	2	0	0	694	0	0	0	0	0	0	0	0	0	0	0	0	0	0	0	0	1	1	1
(AACGAA)n	Simple_repeat	1	1	0	598	0	1	1	1	1	0	0	0	0	0	0	0	0	0	0	0	1	1	1
(AACGA)n	Simple_repeat	1	1	0	682	0	1	1	1	1	0	0	0	0	0	0	0	0	0	0	0	1	1	1
(AACGGC)n	Simple_repeat	1	0	0	558	0	0	0	0	0	0	0	0	0	0	0	0	0	0	0	0	1	1	1
(AACG)n	Simple_repeat	3	2	0	725.333333333333	0	2	1	2	1	0	0	0	0	0	0	0	0	0	0	0	1	1	1
(AACGTATTA)n	Simple_repeat	1	0	0	836	0	0	0	0	0	0	0	0	0	0	0	0	0	0	0	0	1	1	1
(AACGTG)n	Simple_repeat	1	1	0	352	0	0	1	1	0	0	0	0	0	0	0	0	0	0	0	0	1	1	1
(AAC)n	Simple_repeat	4345	2422	97	811.007134637514	410.570361443299	2345	2204	2058	2019	80	48	11	96	91	83	79	37	21	4	2	5.53478352640059e-33	7.39444133717937e-18	0.000654227095841946
(AACTAAAA)n	Simple_repeat	1	0	0	940	0	0	0	0	0	0	0	0	0	0	0	0	0	0	0	0	1	1	1
(AACTAAC)n	Simple_repeat	1	1	1	464	3.31757	1	1	1	1	1	1	1	1	1	1	1	1	1	1	1	1	1	1
(AACTAAG)n	Simple_repeat	2	0	0	438	0	0	0	0	0	0	0	0	0	0	0	0	0	0	0	0	1	1	1
(AACTAA)n	Simple_repeat	24	14	0	530.666666666667	0	12	11	13	9	0	0	0	0	0	0	0	0	0	0	0	1	1	1
(AACTAAT)n	Simple_repeat	13	8	0	491.384615384615	0	8	6	6	6	0	0	0	0	0	0	0	0	0	0	0	1	1	1
(AACTACA)n	Simple_repeat	1	0	0	582	0	0	0	0	0	0	0	0	0	0	0	0	0	0	0	0	1	1	1
(AACTAC)n	Simple_repeat	2	0	0	580	0	0	0	0	0	0	0	0	0	0	0	0	0	0	0	0	1	1	1
(AACTACT)n	Simple_repeat	1	0	0	498	0	0	0	0	0	0	0	0	0	0	0	0	0	0	0	0	1	1	1
(AACTACTT)n	Simple_repeat	1	0	0	350	0	0	0	0	0	0	0	0	0	0	0	0	0	0	0	0	1	1	1
(AACTAGC)n	Simple_repeat	1	0	0	564	0	0	0	0	0	0	0	0	0	0	0	0	0	0	0	0	1	1	1
(AACTAG)n	Simple_repeat	7	4	0	568.857142857143	0	4	4	4	4	0	0	0	0	0	0	0	0	0	0	0	1	1	1
(AACTA)n	Simple_repeat	33	18	1	640.424242424242	1.13877	18	17	17	16	2	0	0	1	1	1	1	1	0	0	0	0.111111111111111	1	1
(AACTATA)n	Simple_repeat	8	4	1	475	1.06565	4	4	3	3	0	1	0	1	1	0	0	0	1	0	0	1	0.25	1
(AACTATAT)n	Simple_repeat	1	1	0	840	0	1	1	1	1	0	0	0	0	0	0	0	0	0	0	0	1	1	1
(AACTATC)n	Simple_repeat	1	0	0	554	0	0	0	0	0	0	0	0	0	0	0	0	0	0	0	0	1	1	1
(AACTATG)n	Simple_repeat	1	1	0	456	0	1	1	1	1	0	0	0	0	0	0	0	0	0	0	0	1	1	1
(AACTAT)n	Simple_repeat	6	3	0	535.666666666667	0	3	3	3	3	0	0	0	0	0	0	0	0	0	0	0	1	1	1
(AACTATT)n	Simple_repeat	8	6	0	548	0	6	6	5	5	0	0	0	0	0	0	0	0	0	0	0	1	1	1
(AACTATTT)n	Simple_repeat	1	1	0	884	0	1	1	1	1	0	0	0	0	0	0	0	0	0	0	0	1	1	1
(AACTCAA)n	Simple_repeat	1	0	0	388	0	0	0	0	0	0	0	0	0	0	0	0	0	0	0	0	1	1	1
(AACTCAC)n	Simple_repeat	2	2	0	421	0	2	2	2	2	0	0	0	0	0	0	0	0	0	0	0	1	1	1
(AACTCAG)n	Simple_repeat	2	1	0	402	0	1	1	1	1	0	0	0	0	0	0	0	0	0	0	0	1	1	1
(AACTCA)n	Simple_repeat	2	2	0	627	0	2	2	2	2	0	0	0	0	0	0	0	0	0	0	0	1	1	1
(AACTCATG)n	Simple_repeat	1	1	0	664	0	1	1	1	1	0	0	0	0	0	0	0	0	0	0	0	1	1	1
(AACTCAT)n	Simple_repeat	1	0	0	424	0	0	0	0	0	0	0	0	0	0	0	0	0	0	0	0	1	1	1
(AACTCCA)n	Simple_repeat	1	1	0	510	0	1	1	1	1	0	0	0	0	0	0	0	0	0	0	0	1	1	1
(AACTCCC)n	Simple_repeat	1	0	0	448	0	0	0	0	0	0	0	0	0	0	0	0	0	0	0	0	1	1	1
(AACTCC)n	Simple_repeat	2	1	0	697	0	1	1	1	1	0	0	0	0	0	0	0	0	0	0	0	1	1	1
(AACTCCTCT)n	Simple_repeat	1	0	0	836	0	0	0	0	0	0	0	0	0	0	0	0	0	0	0	0	1	1	1
(AACTC)n	Simple_repeat	9	6	2	621.555555555556	11.6347	6	6	6	6	2	2	0	2	2	2	2	2	2	0	0	0.0666666666666666	0.0666666666666666	1
(AACTCTC)n	Simple_repeat	3	1	0	594	0	1	1	1	1	0	0	0	0	0	0	0	0	0	0	0	1	1	1
(AACTCT)n	Simple_repeat	4	1	0	528	0	1	0	1	0	0	0	0	0	0	0	0	0	0	0	0	1	1	1
(AACTCTT)n	Simple_repeat	1	1	0	476	0	1	1	1	1	0	0	0	0	0	0	0	0	0	0	0	1	1	1
(AACTGAAG)n	Simple_repeat	1	1	0	438	0	1	1	1	1	0	0	0	0	0	0	0	0	0	0	0	1	1	1
(AACTGA)n	Simple_repeat	4	4	1	560	2.23633	4	4	4	4	0	0	0	1	1	1	1	0	0	0	0	1	1	1
(AACTGAT)n	Simple_repeat	3	2	0	548.666666666667	0	2	2	1	1	0	0	0	0	0	0	0	0	0	0	0	1	1	1
(AACTGC)n	Simple_repeat	1	1	0	604	0	1	1	1	1	0	0	0	0	0	0	0	0	0	0	0	1	1	1
(AACTGGAC)n	Simple_repeat	1	0	0	466	0	0	0	0	0	0	0	0	0	0	0	0	0	0	0	0	1	1	1
(AACTGGA)n	Simple_repeat	1	0	0	542	0	0	0	0	0	0	0	0	0	0	0	0	0	0	0	0	1	1	1
(AACTG)n	Simple_repeat	12	9	0	695.5	0	9	8	8	7	0	0	0	0	0	0	0	0	0	0	0	1	1	1
(AACTGTAATG)n	Simple_repeat	1	0	0	756	0	0	0	0	0	0	0	0	0	0	0	0	0	0	0	0	1	1	1
(AACTGTA)n	Simple_repeat	1	0	0	528	0	0	0	0	0	0	0	0	0	0	0	0	0	0	0	0	1	1	1
(AACTGT)n	Simple_repeat	11	7	0	560	0	7	7	0	0	0	0	0	0	0	0	0	0	0	0	0	1	1	1
(AACTGTT)n	Simple_repeat	2	1	0	529	0	1	1	1	1	0	0	0	0	0	0	0	0	0	0	0	1	1	1
(AACT)n	Simple_repeat	53	33	1	699.433962264151	1.41263	32	29	27	29	3	0	0	1	1	1	1	0	0	0	0	1	1	1
(AACTTAA)n	Simple_repeat	5	1	0	534	0	1	1	0	0	0	0	0	0	0	0	0	0	0	0	0	1	1	1
(AACTTA)n	Simple_repeat	8	4	0	547.5	0	4	4	4	4	1	0	0	0	0	0	0	0	0	0	0	1	1	1
(AACTTATAA)n	Simple_repeat	1	0	0	514	0	0	0	0	0	0	0	0	0	0	0	0	0	0	0	0	1	1	1
(AACTTAT)n	Simple_repeat	9	5	0	474	0	5	5	4	4	0	0	0	0	0	0	0	0	0	0	0	1	1	1
(AACTTCA)n	Simple_repeat	1	0	0	490	0	0	0	0	0	0	0	0	0	0	0	0	0	0	0	0	1	1	1
(AACTTC)n	Simple_repeat	1	1	0	650	0	1	1	1	1	0	0	0	0	0	0	0	0	0	0	0	1	1	1
(AACTTCT)n	Simple_repeat	1	0	0	390	0	0	0	0	0	0	0	0	0	0	0	0	0	0	0	0	1	1	1
(AACTTG)n	Simple_repeat	5	5	0	552.4	0	5	4	5	5	0	0	0	0	0	0	0	0	0	0	0	1	1	1
(AACTTGT)n	Simple_repeat	2	1	0	577	0	1	1	1	1	0	0	0	0	0	0	0	0	0	0	0	1	1	1
(AACTTGTT)n	Simple_repeat	1	1	0	492	0	1	1	0	0	0	0	0	0	0	0	0	0	0	0	0	1	1	1
(AACTT)n	Simple_repeat	10	5	0	524.8	0	5	5	5	5	0	0	0	0	0	0	0	0	0	0	0	1	1	1
(AACTTTA)n	Simple_repeat	6	2	0	492.333333333333	0	2	2	2	2	0	0	0	0	0	0	0	0	0	0	0	1	1	1
(AACTTTATGG)n	Simple_repeat	1	1	0	856	0	1	1	1	1	0	0	0	0	0	0	0	0	0	0	0	1	1	1
(AACTTTAT)n	Simple_repeat	1	1	0	368	0	1	1	1	1	0	0	0	0	0	0	0	0	0	0	0	1	1	1
(AACTTTC)n	Simple_repeat	1	1	0	642	0	1	1	1	1	0	0	0	0	0	0	0	0	0	0	0	1	1	1
(AACTTTG)n	Simple_repeat	1	0	0	422	0	0	0	0	0	0	0	0	0	0	0	0	0	0	0	0	1	1	1
(AACTTT)n	Simple_repeat	15	10	0	551.066666666667	0	9	9	7	7	1	0	0	0	0	0	0	0	0	0	0	1	1	1
(AACTTTT)n	Simple_repeat	11	8	0	532.727272727273	0	7	8	6	6	0	0	0	0	0	0	0	0	0	0	0	1	1	1
(AAGAAAA)n	Simple_repeat	12	9	0	775.5	0	9	7	7	6	0	0	0	0	0	0	0	0	0	0	0	1	1	1
(AAGAAAAT)n	Simple_repeat	1	1	0	914	0	1	0	1	0	0	0	0	0	0	0	0	0	0	0	0	1	1	1
(AAGAAAGC)n	Simple_repeat	2	1	0	896	0	1	1	1	1	0	0	0	0	0	0	0	0	0	0	0	1	1	1
(AAGAAAG)n	Simple_repeat	4	1	0	805	0	1	1	0	1	0	0	0	0	0	0	0	0	0	0	0	1	1	1
(AAGAAA)n	Simple_repeat	62	31	1	790.258064516129	1.33778	30	27	26	25	1	1	0	1	1	1	1	1	1	0	0	0.0333333333333334	0.0370370370370371	1
(AAGAAAT)n	Simple_repeat	1	1	0	726	0	1	1	1	1	0	0	0	0	0	0	0	0	0	0	0	1	1	1
(AAGAACA)n	Simple_repeat	10	4	2	492.8	1.871865	3	4	4	3	0	1	0	1	2	2	1	0	1	0	0	1	0.5	1
(AAGAACC)n	Simple_repeat	1	0	0	648	0	0	0	0	0	0	0	0	0	0	0	0	0	0	0	0	1	1	1
(AAGAAC)n	Simple_repeat	19	13	0	556.631578947368	0	13	13	13	13	0	0	0	0	0	0	0	0	0	0	0	1	1	1
(AAGAACTG)n	Simple_repeat	1	1	0	744	0	1	1	1	1	0	0	0	0	0	0	0	0	0	0	0	1	1	1
(AAGAACT)n	Simple_repeat	1	0	0	672	0	0	0	0	0	0	0	0	0	0	0	0	0	0	0	0	1	1	1
(AAGAAGA)n	Simple_repeat	4	4	0	784.5	0	4	4	4	4	1	0	0	0	0	0	0	0	0	0	0	1	1	1
(AAGAAGC)n	Simple_repeat	6	2	0	488	0	2	2	2	2	0	0	0	0	0	0	0	0	0	0	0	1	1	1
(AAGAAGGA)n	Simple_repeat	1	1	0	944	0	1	1	1	1	0	0	0	0	0	0	0	0	0	0	0	1	1	1
(AAGAAGG)n	Simple_repeat	3	0	0	738.666666666667	0	0	0	0	0	0	0	0	0	0	0	0	0	0	0	0	1	1	1
(AAGAAG)n	Simple_repeat	16	13	0	782.625	0	12	7	8	7	0	0	0	0	0	0	0	0	0	0	0	1	1	1
(AAGAAGT)n	Simple_repeat	4	4	0	470	0	4	3	3	3	0	0	0	0	0	0	0	0	0	0	0	1	1	1
(AAGAA)n	Simple_repeat	270	167	5	799.014814814815	3.355734	160	147	131	126	3	2	1	5	5	5	5	2	1	0	0	0.00232863625507523	0.0670953312831979	1
(AAGAATAA)n	Simple_repeat	1	1	0	586	0	1	1	1	1	0	0	0	0	0	0	0	0	0	0	0	1	1	1
(AAGAATAG)n	Simple_repeat	1	0	0	576	0	0	0	0	0	0	0	0	0	0	0	0	0	0	0	0	1	1	1
(AAGAATA)n	Simple_repeat	23	10	0	529.130434782609	0	10	10	10	10	0	0	0	0	0	0	0	0	0	0	0	1	1	1
(AAGAATAT)n	Simple_repeat	2	1	0	477	0	1	1	1	1	0	0	0	0	0	0	0	0	0	0	0	1	1	1
(AAGAATC)n	Simple_repeat	2	2	0	529	0	2	2	2	2	1	0	0	0	0	0	0	0	0	0	0	1	1	1
(AAGAATG)n	Simple_repeat	9	5	0	502.444444444444	0	5	5	4	4	1	0	0	0	0	0	0	0	0	0	0	1	1	1
(AAGAAT)n	Simple_repeat	47	23	0	517.914893617021	0	23	23	19	20	2	1	0	0	0	0	0	0	0	0	0	1	1	1
(AAGAATT)n	Simple_repeat	8	4	0	476.75	0	4	3	4	3	0	0	0	0	0	0	0	0	0	0	0	1	1	1
(AAGACAAG)n	Simple_repeat	1	0	0	460	0	0	0	0	0	0	0	0	0	0	0	0	0	0	0	0	1	1	1
(AAGACAA)n	Simple_repeat	14	8	1	496	1.28754	6	6	8	4	0	0	0	1	1	1	1	0	0	0	0	1	1	1
(AAGACAAT)n	Simple_repeat	1	1	0	342	0	1	1	1	1	0	0	0	0	0	0	0	0	0	0	0	1	1	1
(AAGACAC)n	Simple_repeat	1	0	0	478	0	0	0	0	0	0	0	0	0	0	0	0	0	0	0	0	1	1	1
(AAGACAG)n	Simple_repeat	9	3	0	461.777777777778	0	3	3	3	3	0	0	0	0	0	0	0	0	0	0	0	1	1	1
(AAGACA)n	Simple_repeat	23	9	0	532.782608695652	0	9	9	9	9	0	0	0	0	0	0	0	0	0	0	0	1	1	1
(AAGACAT)n	Simple_repeat	2	1	0	516	0	1	0	1	0	0	0	0	0	0	0	0	0	0	0	0	1	1	1
(AAGACCA)n	Simple_repeat	1	1	0	476	0	1	1	1	1	0	0	0	0	0	0	0	0	0	0	0	1	1	1
(AAGACC)n	Simple_repeat	2	1	0	492	0	1	1	1	1	0	0	0	0	0	0	0	0	0	0	0	1	1	1
(AAGAC)n	Simple_repeat	25	13	1	640.88	1.35897	13	10	12	9	1	1	0	1	0	1	0	0	0	0	0	1	1	1
(AAGACTATA)n	Simple_repeat	1	0	0	828	0	0	0	0	0	0	0	0	0	0	0	0	0	0	0	0	1	1	1
(AAGACT)n	Simple_repeat	5	3	1	654.4	6.40712	3	3	3	3	0	0	0	1	1	1	1	0	0	0	0	1	1	1
(AAGACTTA)n	Simple_repeat	1	0	0	458	0	0	0	0	0	0	0	0	0	0	0	0	0	0	0	0	1	1	1
(AAGAGAAGAG)n	Simple_repeat	2	1	0	957	0	1	1	0	1	0	0	0	0	0	0	0	0	0	0	0	1	1	1
(AAGAGAA)n	Simple_repeat	1	1	0	720	0	1	1	1	1	0	0	0	0	0	0	0	0	0	0	0	1	1	1
(AAGAGAC)n	Simple_repeat	4	2	0	494	0	2	2	2	2	0	0	0	0	0	0	0	0	0	0	0	1	1	1
(AAGAGAG)n	Simple_repeat	1	1	0	704	0	1	1	1	1	0	0	0	0	0	0	0	0	0	0	0	1	1	1
(AAGAGA)n	Simple_repeat	10	5	0	741.6	0	5	5	4	4	0	0	0	0	0	0	0	0	0	0	0	1	1	1
(AAGAGATA)n	Simple_repeat	1	1	0	472	0	1	1	1	1	0	0	0	0	0	0	0	0	0	0	0	1	1	1
(AAGAGATG)n	Simple_repeat	1	0	0	376	0	0	0	0	0	0	0	0	0	0	0	0	0	0	0	0	1	1	1
(AAGAGAT)n	Simple_repeat	4	2	0	502.5	0	2	2	2	2	0	0	0	0	0	0	0	0	0	0	0	1	1	1
(AAGAGATT)n	Simple_repeat	1	1	1	534	2.01139	1	1	1	1	1	0	0	1	1	1	1	1	0	0	0	1	1	1
(AAGAGCA)n	Simple_repeat	2	0	0	405	0	0	0	0	0	0	0	0	0	0	0	0	0	0	0	0	1	1	1
(AAGAGCC)n	Simple_repeat	4	2	0	577.5	0	2	2	2	2	0	0	0	0	0	0	0	0	0	0	0	1	1	1
(AAGAGC)n	Simple_repeat	9	7	0	492.666666666667	0	7	7	7	7	0	0	0	0	0	0	0	0	0	0	0	1	1	1
(AAGAGCT)n	Simple_repeat	1	0	0	524	0	0	0	0	0	0	0	0	0	0	0	0	0	0	0	0	1	1	1
(AAGAGGC)n	Simple_repeat	5	3	0	551.2	0	3	3	3	3	0	0	0	0	0	0	0	0	0	0	0	1	1	1
(AAGAGGGGGC)n	Simple_repeat	1	0	0	1000	0	0	0	0	0	0	0	0	0	0	0	0	0	0	0	0	1	1	1
(AAGAGG)n	Simple_repeat	15	8	2	722.266666666667	1.02339	8	8	7	7	0	0	0	2	2	2	2	0	0	0	0	1	1	1
(AAGAGGT)n	Simple_repeat	2	2	0	585	0	2	2	2	2	0	1	0	0	0	0	0	0	0	0	0	1	1	1
(AAGAG)n	Simple_repeat	40	24	0	840.55	0	22	23	16	19	1	1	0	0	0	0	0	0	0	0	0	1	1	1
(AAGAGTA)n	Simple_repeat	2	1	0	479	0	1	1	1	1	0	0	0	0	0	0	0	0	0	0	0	1	1	1
(AAGAGTGA)n	Simple_repeat	2	0	0	514	0	0	0	0	0	0	0	0	0	0	0	0	0	0	0	0	1	1	1
(AAGAGTG)n	Simple_repeat	1	0	0	508	0	0	0	0	0	0	0	0	0	0	0	0	0	0	0	0	1	1	1
(AAGAGT)n	Simple_repeat	4	3	0	627	0	3	3	3	3	0	0	0	0	0	0	0	0	0	0	0	1	1	1
(AAGAGTT)n	Simple_repeat	7	2	0	475.714285714286	0	2	2	2	2	0	0	0	0	0	0	0	0	0	0	0	1	1	1
(AAGA)n	Simple_repeat	739	458	12	809.020297699594	2023.0567475	431	393	308	324	9	5	1	11	8	5	4	2	2	1	0	0.0193614648318468	0.00352455018191261	0.0162337662337662
(AAGATAA)n	Simple_repeat	21	9	0	500.285714285714	0	9	7	9	7	0	0	0	0	0	0	0	0	0	0	0	1	1	1
(AAGATAC)n	Simple_repeat	3	1	0	432.666666666667	0	1	1	1	1	0	0	0	0	0	0	0	0	0	0	0	1	1	1
(AAGATACTTC)n	Simple_repeat	1	0	0	852	0	0	0	0	0	0	0	0	0	0	0	0	0	0	0	0	1	1	1
(AAGATAG)n	Simple_repeat	4	2	0	479	0	2	2	2	2	0	0	0	0	0	0	0	0	0	0	0	1	1	1
(AAGATA)n	Simple_repeat	35	23	1	511.542857142857	2.85319	22	23	21	20	0	0	0	1	1	1	1	0	0	0	0	1	1	1
(AAGATAT)n	Simple_repeat	9	7	1	481.333333333333	2.78687	6	6	6	5	0	1	0	1	1	1	1	0	1	0	0	1	0.166666666666667	1
(AAGATATT)n	Simple_repeat	1	1	0	528	0	1	1	1	1	0	0	0	0	0	0	0	0	0	0	0	1	1	1
(AAGATCC)n	Simple_repeat	2	1	0	495	0	1	1	1	1	0	0	0	0	0	0	0	0	0	0	0	1	1	1
(AAGATCG)n	Simple_repeat	1	1	0	514	0	1	1	1	1	0	0	0	0	0	0	0	0	0	0	0	1	1	1
(AAGATC)n	Simple_repeat	3	3	2	444.666666666667	4.54187	3	2	3	2	1	0	0	2	1	2	1	1	0	0	0	0.666666666666667	1	1
(AAGATCT)n	Simple_repeat	1	1	0	568	0	1	1	1	1	0	0	0	0	0	0	0	0	0	0	0	1	1	1
(AAGATGAC)n	Simple_repeat	1	0	0	526	0	0	0	0	0	0	0	0	0	0	0	0	0	0	0	0	1	1	1
(AAGATGA)n	Simple_repeat	11	7	0	475.818181818182	0	7	6	7	6	1	0	0	0	0	0	0	0	0	0	0	1	1	1
(AAGATGG)n	Simple_repeat	3	3	0	452	0	3	3	3	3	0	0	0	0	0	0	0	0	0	0	0	1	1	1
(AAGATG)n	Simple_repeat	21	9	0	534.285714285714	0	8	7	9	7	0	0	0	0	0	0	0	0	0	0	0	1	1	1
(AAGATGT)n	Simple_repeat	3	0	0	677.333333333333	0	0	0	0	0	0	0	0	0	0	0	0	0	0	0	0	1	1	1
(AAGAT)n	Simple_repeat	42	22	0	573.952380952381	0	21	20	18	16	0	0	0	0	0	0	0	0	0	0	0	1	1	1
(AAGATTA)n	Simple_repeat	11	5	0	494.909090909091	0	5	5	4	4	0	0	0	0	0	0	0	0	0	0	0	1	1	1
(AAGATTC)n	Simple_repeat	2	2	0	477	0	2	2	2	2	0	0	0	0	0	0	0	0	0	0	0	1	1	1
(AAGATTGG)n	Simple_repeat	1	1	0	526	0	1	1	1	1	0	0	0	0	0	0	0	0	0	0	0	1	1	1
(AAGATTG)n	Simple_repeat	1	1	0	592	0	1	1	1	1	0	0	0	0	0	0	0	0	0	0	0	1	1	1
(AAGATT)n	Simple_repeat	15	10	0	573.066666666667	0	10	9	10	9	0	0	0	0	0	0	0	0	0	0	0	1	1	1
(AAGATTT)n	Simple_repeat	5	2	0	492.8	0	2	2	2	2	0	0	0	0	0	0	0	0	0	0	0	1	1	1
(AAGATTTT)n	Simple_repeat	1	1	0	488	0	1	1	1	1	0	0	0	0	0	0	0	0	0	0	0	1	1	1
(AAGCAAC)n	Simple_repeat	2	0	0	610	0	0	0	0	0	0	0	0	0	0	0	0	0	0	0	0	1	1	1
(AAGCAAGA)n	Simple_repeat	1	0	0	942	0	0	0	0	0	0	0	0	0	0	0	0	0	0	0	0	1	1	1
(AAGCAAG)n	Simple_repeat	2	2	0	703	0	2	2	2	2	0	0	0	0	0	0	0	0	0	0	0	1	1	1
(AAGCAA)n	Simple_repeat	30	19	0	562.8	0	19	18	18	17	0	2	0	0	0	0	0	0	0	0	0	1	1	1
(AAGCAAT)n	Simple_repeat	2	0	0	441	0	0	0	0	0	0	0	0	0	0	0	0	0	0	0	0	1	1	1
(AAGCACA)n	Simple_repeat	3	2	0	430	0	2	2	2	2	0	0	0	0	0	0	0	0	0	0	0	1	1	1
(AAGCAC)n	Simple_repeat	6	3	0	624.333333333333	0	3	3	3	3	0	0	0	0	0	0	0	0	0	0	0	1	1	1
(AAGCACT)n	Simple_repeat	1	1	0	562	0	1	1	1	1	0	0	0	0	0	0	0	0	0	0	0	1	1	1
(AAGCAGAA)n	Simple_repeat	1	0	0	584	0	0	0	0	0	0	0	0	0	0	0	0	0	0	0	0	1	1	1
(AAGCAGAATTT)n	Simple_repeat	1	0	0	820	0	0	0	0	0	0	0	0	0	0	0	0	0	0	0	0	1	1	1
(AAGCAGC)n	Simple_repeat	1	1	0	492	0	1	1	1	1	0	0	0	0	0	0	0	0	0	0	0	1	1	1
(AAGCAGG)n	Simple_repeat	9	5	0	493.333333333333	0	5	5	5	5	1	0	0	0	0	0	0	0	0	0	0	1	1	1
(AAGCAG)n	Simple_repeat	13	8	0	469.230769230769	0	8	8	7	7	0	0	0	0	0	0	0	0	0	0	0	1	1	1
(AAGCA)n	Simple_repeat	37	20	0	633.945945945946	0	20	19	19	19	1	0	0	0	0	0	0	0	0	0	0	1	1	1
(AAGCATA)n	Simple_repeat	3	1	0	507.333333333333	0	1	1	1	1	0	0	0	0	0	0	0	0	0	0	0	1	1	1
(AAGCATC)n	Simple_repeat	1	0	0	498	0	0	0	0	0	0	0	0	0	0	0	0	0	0	0	0	1	1	1
(AAGCATG)n	Simple_repeat	1	1	0	472	0	1	1	1	1	0	0	0	0	0	0	0	0	0	0	0	1	1	1
(AAGCAT)n	Simple_repeat	3	1	0	527.333333333333	0	1	1	1	1	0	0	0	0	0	0	0	0	0	0	0	1	1	1
(AAGCATT)n	Simple_repeat	2	0	0	680	0	0	0	0	0	0	0	0	0	0	0	0	0	0	0	0	1	1	1
(AAGCCAG)n	Simple_repeat	1	0	0	526	0	0	0	0	0	0	0	0	0	0	0	0	0	0	0	0	1	1	1
(AAGCCA)n	Simple_repeat	5	2	0	658.8	0	2	2	2	2	0	0	0	0	0	0	0	0	0	0	0	1	1	1
(AAGCCCCA)n	Simple_repeat	1	0	0	518	0	0	0	0	0	0	0	0	0	0	0	0	0	0	0	0	1	1	1
(AAGCCC)n	Simple_repeat	1	0	0	430	0	0	0	0	0	0	0	0	0	0	0	0	0	0	0	0	1	1	1
(AAGCC)n	Simple_repeat	5	2	0	642.4	0	2	2	2	2	0	0	0	0	0	0	0	0	0	0	0	1	1	1
(AAGCCT)n	Simple_repeat	1	1	0	500	0	1	1	1	1	0	0	0	0	0	0	0	0	0	0	0	1	1	1
(AAGCCTTAA)n	Simple_repeat	1	1	0	740	0	1	1	1	1	0	0	0	0	0	0	0	0	0	0	0	1	1	1
(AAGCGAA)n	Simple_repeat	1	1	0	526	0	1	1	1	1	0	0	0	0	0	0	0	0	0	0	0	1	1	1
(AAGCGAC)n	Simple_repeat	1	0	0	484	0	0	0	0	0	0	0	0	0	0	0	0	0	0	0	0	1	1	1
(AAGCGAG)n	Simple_repeat	1	0	0	564	0	0	0	0	0	0	0	0	0	0	0	0	0	0	0	0	1	1	1
(AAGCGG)n	Simple_repeat	1	0	0	288	0	0	0	0	0	0	0	0	0	0	0	0	0	0	0	0	1	1	1
(AAGC)n	Simple_repeat	120	70	0	789.2	0	67	60	56	51	1	1	0	0	0	0	0	0	0	0	0	1	1	1
(AAGCTAA)n	Simple_repeat	1	0	0	412	0	0	0	0	0	0	0	0	0	0	0	0	0	0	0	0	1	1	1
(AAGCTAC)n	Simple_repeat	1	1	0	558	0	1	1	1	1	0	0	0	0	0	0	0	0	0	0	0	1	1	1
(AAGCTAGA)n	Simple_repeat	1	0	0	546	0	0	0	0	0	0	0	0	0	0	0	0	0	0	0	0	1	1	1
(AAGCTA)n	Simple_repeat	2	2	0	607	0	2	2	1	1	0	0	0	0	0	0	0	0	0	0	0	1	1	1
(AAGCTCA)n	Simple_repeat	1	1	0	538	0	1	1	1	1	0	0	0	0	0	0	0	0	0	0	0	1	1	1
(AAGCTCC)n	Simple_repeat	1	1	0	412	0	1	1	1	1	0	0	0	0	0	0	0	0	0	0	0	1	1	1
(AAGCTC)n	Simple_repeat	2	2	0	656	0	2	2	2	2	0	0	0	0	0	0	0	0	0	0	0	1	1	1
(AAGCTCT)n	Simple_repeat	1	1	0	504	0	1	1	1	1	0	0	0	0	0	0	0	0	0	0	0	1	1	1
(AAGCTGCT)n	Simple_repeat	4	3	0	454	0	3	3	3	3	0	3	0	0	0	0	0	0	0	0	0	1	1	1
(AAGCTGG)n	Simple_repeat	1	0	0	534	0	0	0	0	0	0	0	0	0	0	0	0	0	0	0	0	1	1	1
(AAGCTG)n	Simple_repeat	1	0	0	680	0	0	0	0	0	0	0	0	0	0	0	0	0	0	0	0	1	1	1
(AAGCTTA)n	Simple_repeat	1	1	0	594	0	1	1	1	1	0	0	0	0	0	0	0	0	0	0	0	1	1	1
(AAGCTTATAT)n	Simple_repeat	1	1	0	878	0	1	1	0	1	0	0	0	0	0	0	0	0	0	0	0	1	1	1
(AAGCTT)n	Simple_repeat	5	1	0	464.8	0	1	1	1	1	0	0	0	0	0	0	0	0	0	0	0	1	1	1
(AAGGAAAG)n	Simple_repeat	2	0	0	924	0	0	0	0	0	0	0	0	0	0	0	0	0	0	0	0	1	1	1
(AAGGAAA)n	Simple_repeat	1	0	0	702	0	0	0	0	0	0	0	0	0	0	0	0	0	0	0	0	1	1	1
(AAGGAAC)n	Simple_repeat	3	2	0	461.333333333333	0	2	2	2	2	0	0	0	0	0	0	0	0	0	0	0	1	1	1
(AAGGAAGG)n	Simple_repeat	5	3	0	927.6	0	3	2	1	0	0	0	0	0	0	0	0	0	0	0	0	1	1	1
(AAGGAAG)n	Simple_repeat	4	3	0	707.5	0	3	3	3	3	0	0	0	0	0	0	0	0	0	0	0	1	1	1
(AAGGAA)n	Simple_repeat	8	5	1	816.75	6.02627	5	5	5	5	0	0	1	1	1	1	1	0	0	1	0	1	1	0.2
(AAGGAAT)n	Simple_repeat	3	2	0	488	0	2	2	2	2	0	0	0	0	0	0	0	0	0	0	0	1	1	1
(AAGGACA)n	Simple_repeat	2	0	0	392	0	0	0	0	0	0	0	0	0	0	0	0	0	0	0	0	1	1	1
(AAGGAC)n	Simple_repeat	8	6	0	555.25	0	6	6	4	4	0	0	0	0	0	0	0	0	0	0	0	1	1	1
(AAGGACT)n	Simple_repeat	1	0	0	558	0	0	0	0	0	0	0	0	0	0	0	0	0	0	0	0	1	1	1
(AAGGAGC)n	Simple_repeat	4	3	0	473	0	3	2	3	2	0	0	0	0	0	0	0	0	0	0	0	1	1	1
(AAGGAGGG)n	Simple_repeat	1	1	0	920	0	1	1	1	1	0	0	0	0	0	0	0	0	0	0	0	1	1	1
(AAGGAGG)n	Simple_repeat	1	1	0	712	0	1	1	1	1	0	0	0	0	0	0	0	0	0	0	0	1	1	1
(AAGGAG)n	Simple_repeat	10	6	0	758.2	0	5	5	4	4	0	0	0	0	0	0	0	0	0	0	0	1	1	1
(AAGGA)n	Simple_repeat	39	22	0	877.589743589744	0	21	20	13	15	0	0	0	0	0	0	0	0	0	0	0	1	1	1
(AAGGATA)n	Simple_repeat	7	5	0	476	0	3	5	3	3	0	0	0	0	0	0	0	0	0	0	0	1	1	1
(AAGGATG)n	Simple_repeat	4	0	0	469.5	0	0	0	0	0	0	0	0	0	0	0	0	0	0	0	0	1	1	1
(AAGGAT)n	Simple_repeat	5	4	0	555.2	0	4	4	4	4	0	0	0	0	0	0	0	0	0	0	0	1	1	1
(AAGGATT)n	Simple_repeat	1	1	0	622	0	1	1	1	1	0	0	0	0	0	0	0	0	0	0	0	1	1	1
(AAGGCAA)n	Simple_repeat	1	1	1	940	1.13376	1	1	1	1	0	0	0	1	1	1	1	0	0	0	0	1	1	1
(AAGGCAC)n	Simple_repeat	2	1	0	608	0	1	1	1	1	0	0	0	0	0	0	0	0	0	0	0	1	1	1
(AAGGCAGA)n	Simple_repeat	1	0	0	480	0	0	0	0	0	0	0	0	0	0	0	0	0	0	0	0	1	1	1
(AAGGCAGG)n	Simple_repeat	2	1	0	891	0	1	0	0	0	0	0	0	0	0	0	0	0	0	0	0	1	1	1
(AAGGCAG)n	Simple_repeat	3	1	0	635.333333333333	0	1	1	1	1	0	0	0	0	0	0	0	0	0	0	0	1	1	1
(AAGGCA)n	Simple_repeat	11	5	0	575.090909090909	0	5	5	5	5	0	0	0	0	0	0	0	0	0	0	0	1	1	1
(AAGGCAT)n	Simple_repeat	2	2	0	644	0	2	1	2	1	0	0	0	0	0	0	0	0	0	0	0	1	1	1
(AAGGCCA)n	Simple_repeat	1	1	0	492	0	1	1	1	1	0	0	0	0	0	0	0	0	0	0	0	1	1	1
(AAGGCC)n	Simple_repeat	5	1	0	390.4	0	1	1	1	1	0	0	0	0	0	0	0	0	0	0	0	1	1	1
(AAGGCCT)n	Simple_repeat	1	1	0	464	0	1	1	1	1	0	0	0	0	0	0	0	0	0	0	0	1	1	1
(AAGGC)n	Simple_repeat	18	9	0	651.333333333333	0	9	9	7	7	0	0	0	0	0	0	0	0	0	0	0	1	1	1
(AAGGCT)n	Simple_repeat	1	1	0	412	0	1	1	1	1	0	0	0	0	0	0	0	0	0	0	0	1	1	1
(AAGGGA)n	Simple_repeat	9	3	0	821.555555555556	0	3	3	2	2	0	0	0	0	0	0	0	0	0	0	0	1	1	1
(AAGGGGG)n	Simple_repeat	1	0	0	826	0	0	0	0	0	0	0	0	0	0	0	0	0	0	0	0	1	1	1
(AAGGGG)n	Simple_repeat	9	5	0	864.888888888889	0	5	4	4	3	0	0	0	0	0	0	0	0	0	0	0	1	1	1
(AAGGG)n	Simple_repeat	44	27	0	809.590909090909	0	24	19	16	16	1	0	1	0	0	0	0	0	0	0	0	1	1	1
(AAGGGTA)n	Simple_repeat	1	0	0	742	0	0	0	0	0	0	0	0	0	0	0	0	0	0	0	0	1	1	1
(AAGG)n	Simple_repeat	851	553	21	870.923619271445	1935.09199047619	518	475	391	405	6	10	4	21	19	14	14	3	5	1	0	0.00106650545893095	1.30944896379106e-05	0.136207609761493
(AAGGTAG)n	Simple_repeat	1	0	0	476	0	0	0	0	0	0	0	0	0	0	0	0	0	0	0	0	1	1	1
(AAGGTA)n	Simple_repeat	9	3	0	574.222222222222	0	3	3	3	3	0	0	0	0	0	0	0	0	0	0	0	1	1	1
(AAGGTC)n	Simple_repeat	4	3	0	548.5	0	3	3	3	3	0	0	0	0	0	0	0	0	0	0	0	1	1	1
(AAGGTGA)n	Simple_repeat	1	0	0	930	0	0	0	0	0	0	0	0	0	0	0	0	0	0	0	0	1	1	1
(AAGGTGG)n	Simple_repeat	2	1	0	486	0	1	1	1	1	0	0	0	0	0	0	0	0	0	0	0	1	1	1
(AAGGTG)n	Simple_repeat	4	3	0	505	0	3	3	3	3	0	0	0	0	0	0	0	0	0	0	0	1	1	1
(AAGGT)n	Simple_repeat	7	2	0	648	0	2	2	2	2	0	0	0	0	0	0	0	0	0	0	0	1	1	1
(AAGGTTA)n	Simple_repeat	1	1	0	634	0	1	1	1	1	0	0	0	0	0	0	0	0	0	0	0	1	1	1
(AAGGTTG)n	Simple_repeat	1	1	0	512	0	1	1	0	0	0	0	0	0	0	0	0	0	0	0	0	1	1	1
(AAGGTT)n	Simple_repeat	1	0	0	714	0	0	0	0	0	0	0	0	0	0	0	0	0	0	0	0	1	1	1
(AAGGTTTC)n	Simple_repeat	1	0	0	882	0	0	0	0	0	0	0	0	0	0	0	0	0	0	0	0	1	1	1
(AAG)n	Simple_repeat	495	285	10	855.773737373737	2.078242	267	243	228	213	7	3	1	10	7	8	6	1	0	0	0	0.2368647347828	1	1
(AAGTAAACT)n	Simple_repeat	1	0	0	894	0	0	0	0	0	0	0	0	0	0	0	0	0	0	0	0	1	1	1
(AAGTAAC)n	Simple_repeat	2	1	0	570	0	1	0	1	0	0	0	0	0	0	0	0	0	0	0	0	1	1	1
(AAGTAAG)n	Simple_repeat	1	1	0	408	0	0	1	1	0	0	0	0	0	0	0	0	0	0	0	0	1	1	1
(AAGTAA)n	Simple_repeat	44	25	0	548.136363636364	0	24	23	23	22	1	0	1	0	0	0	0	0	0	0	0	1	1	1
(AAGTAAT)n	Simple_repeat	6	3	0	426.333333333333	0	3	2	3	2	0	0	0	0	0	0	0	0	0	0	0	1	1	1
(AAGTACA)n	Simple_repeat	3	1	0	511.333333333333	0	1	1	0	0	0	0	0	0	0	0	0	0	0	0	0	1	1	1
(AAGTAC)n	Simple_repeat	3	2	0	535.333333333333	0	2	2	2	2	0	0	0	0	0	0	0	0	0	0	0	1	1	1
(AAGTACT)n	Simple_repeat	5	5	0	689.2	0	5	5	5	5	0	0	0	0	0	0	0	0	0	0	0	1	1	1
(AAGTAGA)n	Simple_repeat	8	3	0	471.75	0	3	3	3	3	0	0	0	0	0	0	0	0	0	0	0	1	1	1
(AAGTAGCAT)n	Simple_repeat	1	0	0	754	0	0	0	0	0	0	0	0	0	0	0	0	0	0	0	0	1	1	1
(AAGTAGGA)n	Simple_repeat	1	0	0	394	0	0	0	0	0	0	0	0	0	0	0	0	0	0	0	0	1	1	1
(AAGTAGG)n	Simple_repeat	1	0	0	528	0	0	0	0	0	0	0	0	0	0	0	0	0	0	0	0	1	1	1
(AAGTAG)n	Simple_repeat	3	2	0	494.666666666667	0	2	2	2	2	0	0	0	0	0	0	0	0	0	0	0	1	1	1
(AAGTAGT)n	Simple_repeat	2	1	0	706	0	1	1	1	1	0	0	0	0	0	0	0	0	0	0	0	1	1	1
(AAGTA)n	Simple_repeat	32	19	0	534.3125	0	19	18	18	18	0	0	0	0	0	0	0	0	0	0	0	1	1	1
(AAGTATA)n	Simple_repeat	7	2	0	524	0	2	2	2	2	0	0	0	0	0	0	0	0	0	0	0	1	1	1
(AAGTATAT)n	Simple_repeat	2	0	0	499	0	0	0	0	0	0	0	0	0	0	0	0	0	0	0	0	1	1	1
(AAGTATGA)n	Simple_repeat	1	1	0	540	0	1	1	1	1	0	0	0	0	0	0	0	0	0	0	0	1	1	1
(AAGTATG)n	Simple_repeat	2	2	0	424	0	2	2	2	2	0	0	0	0	0	0	0	0	0	0	0	1	1	1
(AAGTAT)n	Simple_repeat	15	6	0	533.466666666667	0	6	6	5	5	0	0	0	0	0	0	0	0	0	0	0	1	1	1
(AAGTATTA)n	Simple_repeat	1	1	0	412	0	1	1	1	1	0	0	0	0	0	0	0	0	0	0	0	1	1	1
(AAGTATTG)n	Simple_repeat	1	1	0	642	0	1	1	1	1	0	0	0	0	0	0	0	0	0	0	0	1	1	1
(AAGTATT)n	Simple_repeat	10	6	0	484	0	6	6	6	6	0	0	0	0	0	0	0	0	0	0	0	1	1	1
(AAGTATTT)n	Simple_repeat	1	1	0	412	0	1	1	0	0	0	0	0	0	0	0	0	0	0	0	0	1	1	1
(AAGTCAA)n	Simple_repeat	2	1	0	385	0	1	1	1	1	0	0	0	0	0	0	0	0	0	0	0	1	1	1
(AAGTCAC)n	Simple_repeat	1	1	0	454	0	1	1	1	1	0	0	0	0	0	0	0	0	0	0	0	1	1	1
(AAGTCAG)n	Simple_repeat	3	1	0	465.333333333333	0	1	1	1	1	0	0	0	0	0	0	0	0	0	0	0	1	1	1
(AAGTCA)n	Simple_repeat	4	1	0	537	0	1	1	1	1	0	0	0	0	0	0	0	0	0	0	0	1	1	1
(AAGTCAT)n	Simple_repeat	1	0	0	324	0	0	0	0	0	0	0	0	0	0	0	0	0	0	0	0	1	1	1
(AAGTCCA)n	Simple_repeat	1	0	0	530	0	0	0	0	0	0	0	0	0	0	0	0	0	0	0	0	1	1	1
(AAGTCCC)n	Simple_repeat	3	3	0	715.333333333333	0	3	3	3	3	0	0	0	0	0	0	0	0	0	0	0	1	1	1
(AAGTC)n	Simple_repeat	3	2	0	544.666666666667	0	2	2	2	2	0	0	0	0	0	0	0	0	0	0	0	1	1	1
(AAGTCTA)n	Simple_repeat	2	1	0	523	0	1	1	1	1	0	0	0	0	0	0	0	0	0	0	0	1	1	1
(AAGTCT)n	Simple_repeat	2	1	0	667	0	1	1	1	1	0	0	0	0	0	0	0	0	0	0	0	1	1	1
(AAGTCTT)n	Simple_repeat	2	1	0	487	0	1	1	1	1	0	0	0	0	0	0	0	0	0	0	0	1	1	1
(AAGTGAA)n	Simple_repeat	6	3	0	536	0	3	3	2	2	0	0	0	0	0	0	0	0	0	0	0	1	1	1
(AAGTGAC)n	Simple_repeat	2	0	0	508	0	0	0	0	0	0	0	0	0	0	0	0	0	0	0	0	1	1	1
(AAGTGAG)n	Simple_repeat	2	2	0	408	0	2	2	2	2	0	0	0	0	0	0	0	0	0	0	0	1	1	1
(AAGTGA)n	Simple_repeat	9	6	0	525.333333333333	0	5	6	5	4	0	0	0	0	0	0	0	0	0	0	0	1	1	1
(AAGTGC)n	Simple_repeat	3	0	0	446.666666666667	0	0	0	0	0	0	0	0	0	0	0	0	0	0	0	0	1	1	1
(AAGTGGA)n	Simple_repeat	2	2	0	372	0	2	2	1	2	0	0	0	0	0	0	0	0	0	0	0	1	1	1
(AAGTGGC)n	Simple_repeat	1	0	0	504	0	0	0	0	0	0	0	0	0	0	0	0	0	0	0	0	1	1	1
(AAGTGG)n	Simple_repeat	12	5	0	563.666666666667	0	5	5	5	5	0	0	0	0	0	0	0	0	0	0	0	1	1	1
(AAGTGGTGG)n	Simple_repeat	1	1	0	948	0	1	1	0	1	0	0	0	0	0	0	0	0	0	0	0	1	1	1
(AAGTG)n	Simple_repeat	13	9	0	596.615384615385	0	9	7	8	8	0	0	0	0	0	0	0	0	0	0	0	1	1	1
(AAGTGTA)n	Simple_repeat	1	0	0	622	0	0	0	0	0	0	0	0	0	0	0	0	0	0	0	0	1	1	1
(AAGTGTGAGC)n	Simple_repeat	1	0	0	722	0	0	0	0	0	0	0	0	0	0	0	0	0	0	0	0	1	1	1
(AAGTGT)n	Simple_repeat	3	2	0	575.333333333333	0	2	2	2	2	0	0	0	0	0	0	0	0	0	0	0	1	1	1
(AAGT)n	Simple_repeat	44	23	0	693.590909090909	0	23	18	18	17	1	1	0	0	0	0	0	0	0	0	0	1	1	1
(AAGTTAA)n	Simple_repeat	10	9	0	485.2	0	9	7	8	6	0	0	0	0	0	0	0	0	0	0	0	1	1	1
(AAGTTAG)n	Simple_repeat	1	1	0	500	0	1	1	1	1	0	0	0	0	0	0	0	0	0	0	0	1	1	1
(AAGTTA)n	Simple_repeat	9	6	0	538.888888888889	0	6	6	6	6	0	0	0	0	0	0	0	0	0	0	0	1	1	1
(AAGTTAT)n	Simple_repeat	3	2	0	508	0	1	1	1	0	0	0	0	0	0	0	0	0	0	0	0	1	1	1
(AAGTTATTA)n	Simple_repeat	1	0	0	836	0	0	0	0	0	0	0	0	0	0	0	0	0	0	0	0	1	1	1
(AAGTTC)n	Simple_repeat	1	1	0	476	0	1	1	1	1	0	0	0	0	0	0	0	0	0	0	0	1	1	1
(AAGTTCT)n	Simple_repeat	2	1	0	556	0	0	1	1	0	0	0	0	0	0	0	0	0	0	0	0	1	1	1
(AAGTTGG)n	Simple_repeat	1	1	0	528	0	1	1	1	1	0	1	0	0	0	0	0	0	0	0	0	1	1	1
(AAGTTG)n	Simple_repeat	2	2	0	562	0	2	2	2	2	0	0	0	0	0	0	0	0	0	0	0	1	1	1
(AAGTTGT)n	Simple_repeat	1	1	0	580	0	1	1	1	1	0	0	0	0	0	0	0	0	0	0	0	1	1	1
(AAGTT)n	Simple_repeat	11	8	0	533.636363636364	0	8	6	7	6	0	0	0	0	0	0	0	0	0	0	0	1	1	1
(AAGTTTAA)n	Simple_repeat	1	0	0	684	0	0	0	0	0	0	0	0	0	0	0	0	0	0	0	0	1	1	1
(AAGTTTA)n	Simple_repeat	15	6	0	472.266666666667	0	6	6	5	5	0	0	0	0	0	0	0	0	0	0	0	1	1	1
(AAGTTTC)n	Simple_repeat	1	0	0	548	0	0	0	0	0	0	0	0	0	0	0	0	0	0	0	0	1	1	1
(AAGTTTG)n	Simple_repeat	4	2	0	584	0	2	2	2	2	0	0	0	0	0	0	0	0	0	0	0	1	1	1
(AAGTTT)n	Simple_repeat	14	7	2	590.571428571429	1.238815	7	6	6	6	0	0	0	2	2	2	2	0	0	0	0	1	1	1
(AAGTTTT)n	Simple_repeat	4	1	0	558	0	1	1	0	1	0	0	0	0	0	0	0	0	0	0	0	1	1	1
(AATAAAA)n	Simple_repeat	19	15	0	857.894736842105	0	13	13	6	8	0	0	0	0	0	0	0	0	0	0	0	1	1	1
(AATAAACTT)n	Simple_repeat	1	1	0	842	0	1	1	1	1	0	0	0	0	0	0	0	0	0	0	0	1	1	1
(AATAAA)n	Simple_repeat	65	44	0	850.953846153846	0	40	37	33	30	0	0	0	0	0	0	0	0	0	0	0	1	1	1
(AATAAATAGA)n	Simple_repeat	1	0	0	902	0	0	0	0	0	0	0	0	0	0	0	0	0	0	0	0	1	1	1
(AATAAATC)n	Simple_repeat	1	1	0	946	0	1	1	1	1	0	0	0	0	0	0	0	0	0	0	0	1	1	1
(AATAAAT)n	Simple_repeat	4	2	0	790.5	0	1	2	1	1	0	0	0	0	0	0	0	0	0	0	0	1	1	1
(AATAAATT)n	Simple_repeat	1	1	0	938	0	1	1	0	1	0	0	0	0	0	0	0	0	0	0	0	1	1	1
(AATAACAA)n	Simple_repeat	2	0	0	446	0	0	0	0	0	0	0	0	0	0	0	0	0	0	0	0	1	1	1
(AATAACA)n	Simple_repeat	12	8	0	513.666666666667	0	8	8	7	7	1	0	0	0	0	0	0	0	0	0	0	1	1	1
(AATAAC)n	Simple_repeat	123	75	1	540.878048780488	2.21329	75	71	69	67	1	0	0	1	1	1	1	0	0	0	0	1	1	1
(AATAACTC)n	Simple_repeat	2	0	0	568	0	0	0	0	0	0	0	0	0	0	0	0	0	0	0	0	1	1	1
(AATAACT)n	Simple_repeat	8	6	0	467.25	0	6	6	5	5	0	0	0	0	0	0	0	0	0	0	0	1	1	1
(AATAACTT)n	Simple_repeat	1	1	0	548	0	1	1	1	1	0	0	0	0	0	0	0	0	0	0	0	1	1	1
(AATAAGA)n	Simple_repeat	29	12	0	492.758620689655	0	12	12	11	11	0	1	0	0	0	0	0	0	0	0	0	1	1	1
(AATAAGAT)n	Simple_repeat	1	0	0	352	0	0	0	0	0	0	0	0	0	0	0	0	0	0	0	0	1	1	1
(AATAAGCCAC)n	Simple_repeat	1	1	0	808	0	1	1	1	1	0	0	0	0	0	0	0	0	0	0	0	1	1	1
(AATAAGC)n	Simple_repeat	3	2	0	491.333333333333	0	2	2	2	2	0	0	0	0	0	0	0	0	0	0	0	1	1	1
(AATAAGG)n	Simple_repeat	2	1	0	505	0	1	1	1	1	0	0	0	0	0	0	0	0	0	0	0	1	1	1
(AATAAG)n	Simple_repeat	61	42	1	534.950819672131	1.28992	40	42	35	34	2	2	1	1	1	1	1	1	1	1	1	0.05	0.0476190476190477	0.0285714285714286
(AATAAGTA)n	Simple_repeat	1	1	0	878	0	1	1	1	1	0	0	0	0	0	0	0	0	0	0	0	1	1	1
(AATAAGTG)n	Simple_repeat	1	0	0	598	0	0	0	0	0	0	0	0	0	0	0	0	0	0	0	0	1	1	1
(AATAAGT)n	Simple_repeat	12	3	0	522.833333333333	0	3	3	2	2	0	0	0	0	0	0	0	0	0	0	0	1	1	1
(AATAAGTTAGC)n	Simple_repeat	1	0	0	778	0	0	0	0	0	0	0	0	0	0	0	0	0	0	0	0	1	1	1
(AATAA)n	Simple_repeat	1260	760	15	685.374603174603	44.559058	718	676	581	574	13	7	3	13	14	12	11	6	3	0	0	1.48904516248775e-08	0.000236576689347355	1
(AATAATAC)n	Simple_repeat	1	1	0	534	0	1	1	1	1	0	0	0	0	0	0	0	0	0	0	0	1	1	1
(AATAATAGA)n	Simple_repeat	1	1	0	510	0	1	1	1	1	0	0	0	0	0	0	0	0	0	0	0	1	1	1
(AATAATA)n	Simple_repeat	76	44	0	500.526315789474	0	44	41	33	35	3	0	1	0	0	0	0	0	0	0	0	1	1	1
(AATAATCAT)n	Simple_repeat	1	1	0	452	0	1	1	1	1	0	0	0	0	0	0	0	0	0	0	0	1	1	1
(AATAATC)n	Simple_repeat	6	4	0	516.666666666667	0	4	4	2	2	0	0	0	0	0	0	0	0	0	0	0	1	1	1
(AATAATG)n	Simple_repeat	15	7	1	480.4	1.07525	7	7	7	7	0	1	0	1	1	1	1	0	1	0	0	1	0.142857142857143	1
(AATAAT)n	Simple_repeat	137	74	3	497.328467153285	5.21798666666667	71	68	66	59	4	0	0	3	3	3	3	2	0	0	0	0.007103490508267	1	1
(AATAATTA)n	Simple_repeat	2	2	0	597	0	2	2	2	2	0	0	0	0	0	0	0	0	0	0	0	1	1	1
(AATAATT)n	Simple_repeat	76	52	2	497.5	1.478945	52	48	44	40	1	1	1	2	2	1	1	1	1	0	0	0.0384615384615387	0.0416666666666666	1
(AATAATTT)n	Simple_repeat	3	1	0	454.666666666667	0	1	1	1	1	0	0	0	0	0	0	0	0	0	0	0	1	1	1
(AATACAA)n	Simple_repeat	20	13	1	498.8	1.10801	11	13	12	10	0	0	0	1	1	1	1	0	0	0	0	1	1	1
(AATACAC)n	Simple_repeat	6	4	0	469.666666666667	0	4	2	2	2	0	0	0	0	0	0	0	0	0	0	0	1	1	1
(AATACAG)n	Simple_repeat	6	6	0	507.333333333333	0	6	6	5	5	0	0	0	0	0	0	0	0	0	0	0	1	1	1
(AATACA)n	Simple_repeat	51	30	0	518.901960784314	0	29	27	28	25	1	0	0	0	0	0	0	0	0	0	0	1	1	1
(AATACATAA)n	Simple_repeat	1	0	0	890	0	0	0	0	0	0	0	0	0	0	0	0	0	0	0	0	1	1	1
(AATACATA)n	Simple_repeat	1	1	0	510	0	1	1	1	1	0	0	0	0	0	0	0	0	0	0	0	1	1	1
(AATACATAT)n	Simple_repeat	1	1	0	852	0	1	1	0	0	0	0	0	0	0	0	0	0	0	0	0	1	1	1
(AATACAT)n	Simple_repeat	21	15	0	471.333333333333	0	14	13	9	9	0	0	0	0	0	0	0	0	0	0	0	1	1	1
(AATACCA)n	Simple_repeat	1	0	0	482	0	0	0	0	0	0	0	0	0	0	0	0	0	0	0	0	1	1	1
(AATACC)n	Simple_repeat	5	2	1	507.6	7.47723	2	2	1	1	0	1	1	1	1	1	1	0	1	1	0	1	0.5	1
(AATACCTAAG)n	Simple_repeat	1	1	0	786	0	1	1	1	1	0	0	0	0	0	0	0	0	0	0	0	1	1	1
(AATACCT)n	Simple_repeat	2	2	0	590	0	2	2	2	2	0	0	0	0	0	0	0	0	0	0	0	1	1	1
(AATACG)n	Simple_repeat	2	2	0	512	0	2	2	0	0	0	0	0	0	0	0	0	0	0	0	0	1	1	1
(AATAC)n	Simple_repeat	97	54	0	654.061855670103	0	54	50	43	44	1	2	0	0	0	0	0	0	0	0	0	1	1	1
(AATACTAGAT)n	Simple_repeat	1	0	0	736	0	0	0	0	0	0	0	0	0	0	0	0	0	0	0	0	1	1	1
(AATACTA)n	Simple_repeat	9	5	0	552	0	5	5	5	5	0	0	0	0	0	0	0	0	0	0	0	1	1	1
(AATACTAT)n	Simple_repeat	1	0	0	576	0	0	0	0	0	0	0	0	0	0	0	0	0	0	0	0	1	1	1
(AATACTC)n	Simple_repeat	2	2	0	580	0	2	2	2	2	0	0	0	0	0	0	0	0	0	0	0	1	1	1
(AATACTG)n	Simple_repeat	2	1	0	469	0	0	1	1	0	0	0	0	0	0	0	0	0	0	0	0	1	1	1
(AATACT)n	Simple_repeat	30	15	1	575.6	1.69928	14	13	10	9	0	0	0	1	0	0	0	0	0	0	0	1	1	1
(AATACTT)n	Simple_repeat	13	8	1	540.153846153846	1.35438	8	8	7	7	1	0	0	1	1	0	0	1	0	0	0	0.125	1	1
(AATAGAA)n	Simple_repeat	34	19	1	497.058823529412	23.2217	19	17	18	16	1	0	0	1	1	1	1	0	0	0	0	1	1	1
(AATAGAC)n	Simple_repeat	2	1	0	435	0	1	1	1	1	0	0	0	0	0	0	0	0	0	0	0	1	1	1
(AATAGAG)n	Simple_repeat	4	3	0	454.5	0	3	3	3	3	0	0	0	0	0	0	0	0	0	0	0	1	1	1
(AATAGA)n	Simple_repeat	81	53	0	523.925925925926	0	52	51	46	44	2	0	0	0	0	0	0	0	0	0	0	1	1	1
(AATAGATAG)n	Simple_repeat	1	1	0	824	0	1	1	1	1	0	0	0	0	0	0	0	0	0	0	0	1	1	1
(AATAGAT)n	Simple_repeat	17	12	0	480.470588235294	0	12	11	9	8	0	0	0	0	0	0	0	0	0	0	0	1	1	1
(AATAGATT)n	Simple_repeat	1	0	0	616	0	0	0	0	0	0	0	0	0	0	0	0	0	0	0	0	1	1	1
(AATAGATTT)n	Simple_repeat	1	0	0	406	0	0	0	0	0	0	0	0	0	0	0	0	0	0	0	0	1	1	1
(AATAGCAA)n	Simple_repeat	1	0	0	476	0	0	0	0	0	0	0	0	0	0	0	0	0	0	0	0	1	1	1
(AATAGCA)n	Simple_repeat	2	1	0	427	0	1	1	1	1	0	0	0	0	0	0	0	0	0	0	0	1	1	1
(AATAGCC)n	Simple_repeat	3	1	0	550	0	1	1	1	1	0	0	0	0	0	0	0	0	0	0	0	1	1	1
(AATAGC)n	Simple_repeat	12	7	0	570.333333333333	0	7	7	7	7	0	0	0	0	0	0	0	0	0	0	0	1	1	1
(AATAGGAA)n	Simple_repeat	1	0	0	608	0	0	0	0	0	0	0	0	0	0	0	0	0	0	0	0	1	1	1
(AATAGGA)n	Simple_repeat	5	3	0	522.8	0	3	3	3	3	0	0	0	0	0	0	0	0	0	0	0	1	1	1
(AATAGG)n	Simple_repeat	13	7	1	539.076923076923	13.4369	7	7	7	7	0	0	0	1	1	1	1	0	0	0	0	1	1	1
(AATAG)n	Simple_repeat	118	72	4	628.677966101695	2.3397575	70	66	69	65	0	2	0	4	4	4	4	0	1	0	0	1	0.118414918414918	1
(AATAGTAA)n	Simple_repeat	1	1	0	884	0	1	1	1	1	0	0	0	0	0	0	0	0	0	0	0	1	1	1
(AATAGTA)n	Simple_repeat	18	8	0	547.666666666667	0	8	8	6	6	0	0	0	0	0	0	0	0	0	0	0	1	1	1
(AATAGTAT)n	Simple_repeat	2	1	0	710	0	1	1	1	1	0	0	0	0	0	0	0	0	0	0	0	1	1	1
(AATAGTATT)n	Simple_repeat	1	1	0	838	0	1	1	1	1	0	0	0	0	0	0	0	0	0	0	0	1	1	1
(AATAGTC)n	Simple_repeat	2	1	0	540	0	1	1	1	1	0	0	0	0	0	0	0	0	0	0	0	1	1	1
(AATAGTG)n	Simple_repeat	2	2	0	451	0	2	2	2	2	0	0	0	0	0	0	0	0	0	0	0	1	1	1
(AATAGT)n	Simple_repeat	59	29	0	518.101694915254	0	28	28	29	27	0	0	0	0	0	0	0	0	0	0	0	1	1	1
(AATAGTTCTT)n	Simple_repeat	1	0	0	864	0	0	0	0	0	0	0	0	0	0	0	0	0	0	0	0	1	1	1
(AATAGTTGGG)n	Simple_repeat	1	1	0	842	0	1	1	0	1	0	0	0	0	0	0	0	0	0	0	0	1	1	1
(AATAGTT)n	Simple_repeat	7	3	0	517.714285714286	0	3	3	3	3	0	0	0	0	0	0	0	0	0	0	0	1	1	1
(AATA)n	Simple_repeat	3741	2340	79	754.780005346164	21.0478508860759	2205	2021	1756	1745	76	40	13	77	67	57	51	37	16	3	1	1.56142409826307e-37	1.1290613008166e-14	0.00736173903262955
(AATATAACA)n	Simple_repeat	1	0	0	572	0	0	0	0	0	0	0	0	0	0	0	0	0	0	0	0	1	1	1
(AATATAAC)n	Simple_repeat	1	0	0	576	0	0	0	0	0	0	0	0	0	0	0	0	0	0	0	0	1	1	1
(AATATAAG)n	Simple_repeat	1	1	0	486	0	1	1	0	0	0	0	0	0	0	0	0	0	0	0	0	1	1	1
(AATATAA)n	Simple_repeat	128	67	1	501.328125	2.17439	65	64	59	58	1	2	0	1	1	1	1	0	1	0	0	1	0.03125	1
(AATATAAT)n	Simple_repeat	2	2	0	642	0	2	2	2	2	0	0	0	0	0	0	0	0	0	0	0	1	1	1
(AATATACA)n	Simple_repeat	1	1	0	530	0	1	1	1	1	0	0	0	0	0	0	0	0	0	0	0	1	1	1
(AATATAC)n	Simple_repeat	34	21	0	518	0	20	16	15	12	0	0	0	0	0	0	0	0	0	0	0	1	1	1
(AATATACTGA)n	Simple_repeat	1	0	0	902	0	0	0	0	0	0	0	0	0	0	0	0	0	0	0	0	1	1	1
(AATATACT)n	Simple_repeat	1	1	0	440	0	1	1	1	1	0	0	0	0	0	0	0	0	0	0	0	1	1	1
(AATATAGAG)n	Simple_repeat	1	1	0	920	0	0	1	0	0	0	0	0	0	0	0	0	0	0	0	0	1	1	1
(AATATAG)n	Simple_repeat	16	12	1	559.625	30.5482	12	12	11	11	0	0	0	1	1	1	1	0	0	0	0	1	1	1
(AATATAGT)n	Simple_repeat	1	0	0	512	0	0	0	0	0	0	0	0	0	0	0	0	0	0	0	0	1	1	1
(AATATA)n	Simple_repeat	301	181	5	493.714285714286	3.873096	178	168	147	141	4	3	0	5	5	3	3	1	2	0	0	0.108593910374523	0.0021128139590011	1
(AATATATA)n	Simple_repeat	4	3	0	450	0	3	3	3	3	0	0	0	0	0	0	0	0	0	0	0	1	1	1
(AATATATATG)n	Simple_repeat	1	1	0	812	0	1	1	1	1	0	0	0	0	0	0	0	0	0	0	0	1	1	1
(AATATATC)n	Simple_repeat	2	0	0	449	0	0	0	0	0	0	0	0	0	0	0	0	0	0	0	0	1	1	1
(AATATATGAA)n	Simple_repeat	1	0	0	898	0	0	0	0	0	0	0	0	0	0	0	0	0	0	0	0	1	1	1
(AATATAT)n	Simple_repeat	177	112	3	497.627118644068	2.93901333333333	106	92	75	76	1	0	0	3	3	3	3	0	0	0	0	1	1	1
(AATATATT)n	Simple_repeat	5	4	0	470.4	0	4	3	3	2	0	0	0	0	0	0	0	0	0	0	0	1	1	1
(AATATATTT)n	Simple_repeat	1	0	0	572	0	0	0	0	0	0	0	0	0	0	0	0	0	0	0	0	1	1	1
(AATATCA)n	Simple_repeat	20	10	0	536.5	0	10	9	9	9	0	0	0	0	0	0	0	0	0	0	0	1	1	1
(AATATCC)n	Simple_repeat	1	0	0	426	0	0	0	0	0	0	0	0	0	0	0	0	0	0	0	0	1	1	1
(AATATC)n	Simple_repeat	25	12	0	557.76	0	12	12	11	11	0	0	0	0	0	0	0	0	0	0	0	1	1	1
(AATATCT)n	Simple_repeat	7	4	0	519.428571428571	0	4	4	4	4	0	0	0	0	0	0	0	0	0	0	0	1	1	1
(AATATGAA)n	Simple_repeat	1	0	0	608	0	0	0	0	0	0	0	0	0	0	0	0	0	0	0	0	1	1	1
(AATATGA)n	Simple_repeat	24	18	0	483.666666666667	0	17	18	17	16	0	0	1	0	0	0	0	0	0	0	0	1	1	1
(AATATGC)n	Simple_repeat	4	4	0	543	0	4	4	4	4	0	0	0	0	0	0	0	0	0	0	0	1	1	1
(AATATGGC)n	Simple_repeat	1	1	0	456	0	1	1	1	1	0	0	0	0	0	0	0	0	0	0	0	1	1	1
(AATATGG)n	Simple_repeat	3	3	0	458.666666666667	0	3	2	2	2	0	0	0	0	0	0	0	0	0	0	0	1	1	1
(AATATG)n	Simple_repeat	58	40	0	509.758620689655	0	39	39	36	35	0	0	0	0	0	0	0	0	0	0	0	1	1	1
(AATATGTGT)n	Simple_repeat	1	0	0	772	0	0	0	0	0	0	0	0	0	0	0	0	0	0	0	0	1	1	1
(AATATGT)n	Simple_repeat	28	16	0	492.214285714286	0	16	16	15	15	0	0	0	0	0	0	0	0	0	0	0	1	1	1
(AATAT)n	Simple_repeat	436	261	7	542.770642201835	15.6003828571429	253	236	202	200	11	3	1	6	7	4	4	4	1	1	0	2.83726759624146e-05	0.0867273248448871	0.0198019801980196
(AATATTAA)n	Simple_repeat	1	0	0	508	0	0	0	0	0	0	0	0	0	0	0	0	0	0	0	0	1	1	1
(AATATTAG)n	Simple_repeat	3	3	0	438	0	3	3	3	3	0	0	0	0	0	0	0	0	0	0	0	1	1	1
(AATATTAGTG)n	Simple_repeat	1	1	0	852	0	1	1	1	1	0	0	0	0	0	0	0	0	0	0	0	1	1	1
(AATATTA)n	Simple_repeat	94	55	2	476.489361702128	13.88185	55	49	40	38	0	1	0	2	2	2	2	0	0	0	0	1	1	1
(AATATTAT)n	Simple_repeat	4	3	0	472	0	3	3	3	3	0	0	0	0	0	0	0	0	0	0	0	1	1	1
(AATATTCC)n	Simple_repeat	1	1	0	746	0	1	0	0	1	0	0	0	0	0	0	0	0	0	0	0	1	1	1
(AATATTC)n	Simple_repeat	17	7	0	521.176470588235	0	7	7	6	6	0	0	0	0	0	0	0	0	0	0	0	1	1	1
(AATATTCTG)n	Simple_repeat	1	1	0	500	0	1	1	1	1	0	0	0	0	0	0	0	0	0	0	0	1	1	1
(AATATTGAAT)n	Simple_repeat	1	1	0	846	0	1	1	0	0	0	0	0	0	0	0	0	0	0	0	0	1	1	1
(AATATTG)n	Simple_repeat	9	4	2	452.666666666667	4.05244	4	4	4	4	1	1	0	2	2	2	2	1	1	0	0	0.5	0.5	1
(AATATTGT)n	Simple_repeat	2	1	0	685	0	1	1	1	1	0	0	0	0	0	0	0	0	0	0	0	1	1	1
(AATATT)n	Simple_repeat	331	198	4	503.302114803625	4.2910275	194	182	158	154	3	4	1	4	4	3	3	0	3	1	0	1	1.61222359438354e-05	0.0189873417721519
(AATATTTA)n	Simple_repeat	2	2	0	595	0	2	2	2	2	0	0	0	0	0	0	0	0	0	0	0	1	1	1
(AATATTTC)n	Simple_repeat	2	1	0	478	0	1	1	0	1	0	0	0	0	0	0	0	0	0	0	0	1	1	1
(AATATTT)n	Simple_repeat	152	84	1	479.223684210526	2.42521	82	79	70	67	1	0	0	1	1	0	0	0	0	0	0	1	1	1
(AATATTTT)n	Simple_repeat	3	2	0	402.666666666667	0	2	2	2	2	0	0	0	0	0	0	0	0	0	0	0	1	1	1
(AATCAAATGG)n	Simple_repeat	3	3	0	762.666666666667	0	0	0	0	0	0	0	0	0	0	0	0	0	0	0	0	1	1	1
(AATCAAC)n	Simple_repeat	1	0	0	556	0	0	0	0	0	0	0	0	0	0	0	0	0	0	0	0	1	1	1
(AATCAAGG)n	Simple_repeat	1	1	0	524	0	1	1	1	1	0	0	0	0	0	0	0	0	0	0	0	1	1	1
(AATCAAG)n	Simple_repeat	4	4	0	548.5	0	4	4	2	2	0	0	0	0	0	0	0	0	0	0	0	1	1	1
(AATCAA)n	Simple_repeat	38	22	1	525.842105263158	1.54261	22	21	20	20	0	1	0	1	1	1	1	0	0	0	0	1	1	1
(AATCAAT)n	Simple_repeat	7	5	1	509.142857142857	66.1332	4	5	5	4	0	0	0	1	1	1	1	0	0	0	0	1	1	1
(AATCACA)n	Simple_repeat	2	1	0	500	0	1	1	1	1	0	0	0	0	0	0	0	0	0	0	0	1	1	1
(AATCACCA)n	Simple_repeat	1	0	0	452	0	0	0	0	0	0	0	0	0	0	0	0	0	0	0	0	1	1	1
(AATCAC)n	Simple_repeat	5	1	0	534.8	0	1	1	0	1	0	0	0	0	0	0	0	0	0	0	0	1	1	1
(AATCACTACT)n	Simple_repeat	1	0	0	898	0	0	0	0	0	0	0	0	0	0	0	0	0	0	0	0	1	1	1
(AATCACT)n	Simple_repeat	2	1	0	700	0	1	1	0	0	0	0	0	0	0	0	0	0	0	0	0	1	1	1
(AATCAGAG)n	Simple_repeat	1	0	0	538	0	0	0	0	0	0	0	0	0	0	0	0	0	0	0	0	1	1	1
(AATCAGA)n	Simple_repeat	2	0	0	676	0	0	0	0	0	0	0	0	0	0	0	0	0	0	0	0	1	1	1
(AATCAGC)n	Simple_repeat	1	1	0	554	0	1	1	1	1	0	0	0	0	0	0	0	0	0	0	0	1	1	1
(AATCAGG)n	Simple_repeat	1	1	0	492	0	1	1	1	1	0	0	0	0	0	0	0	0	0	0	0	1	1	1
(AATCAG)n	Simple_repeat	11	5	4	579.818181818182	210.622615	5	5	5	5	0	0	0	4	4	4	4	0	0	0	0	1	1	1
(AATCAGT)n	Simple_repeat	6	3	0	532.666666666667	0	3	3	3	3	0	0	0	0	0	0	0	0	0	0	0	1	1	1
(AATCA)n	Simple_repeat	44	26	0	614.227272727273	0	25	22	23	22	0	0	0	0	0	0	0	0	0	0	0	1	1	1
(AATCATAC)n	Simple_repeat	2	2	0	834	0	1	1	1	0	0	0	0	0	0	0	0	0	0	0	0	1	1	1
(AATCATA)n	Simple_repeat	8	5	0	506.5	0	5	5	5	5	0	0	0	0	0	0	0	0	0	0	0	1	1	1
(AATCATAT)n	Simple_repeat	1	0	0	608	0	0	0	0	0	0	0	0	0	0	0	0	0	0	0	0	1	1	1
(AATCATC)n	Simple_repeat	2	2	0	616	0	2	2	2	2	0	0	0	0	0	0	0	0	0	0	0	1	1	1
(AATCATG)n	Simple_repeat	2	1	0	557	0	1	1	1	1	0	0	0	0	0	0	0	0	0	0	0	1	1	1
(AATCAT)n	Simple_repeat	30	17	0	577.266666666667	0	16	17	15	14	0	0	0	0	0	0	0	0	0	0	0	1	1	1
(AATCATTA)n	Simple_repeat	1	0	0	472	0	0	0	0	0	0	0	0	0	0	0	0	0	0	0	0	1	1	1
(AATCATT)n	Simple_repeat	8	2	0	565	0	2	2	2	2	0	0	0	0	0	0	0	0	0	0	0	1	1	1
(AATCATTT)n	Simple_repeat	1	0	0	378	0	0	0	0	0	0	0	0	0	0	0	0	0	0	0	0	1	1	1
(AATCCAA)n	Simple_repeat	2	0	0	639	0	0	0	0	0	0	0	0	0	0	0	0	0	0	0	0	1	1	1
(AATCCAG)n	Simple_repeat	2	1	0	509	0	1	1	1	1	0	0	0	0	0	0	0	0	0	0	0	1	1	1
(AATCCA)n	Simple_repeat	2	2	0	553	0	2	2	2	2	1	0	0	0	0	0	0	0	0	0	0	1	1	1
(AATCCAT)n	Simple_repeat	1	0	0	638	0	0	0	0	0	0	0	0	0	0	0	0	0	0	0	0	1	1	1
(AATCCATT)n	Simple_repeat	2	1	0	810	0	1	1	1	1	0	0	0	0	0	0	0	0	0	0	0	1	1	1
(AATCCC)n	Simple_repeat	3	1	0	621.333333333333	0	1	1	1	1	0	0	0	0	0	0	0	0	0	0	0	1	1	1
(AATCCGC)n	Simple_repeat	1	1	0	276	0	1	1	1	1	0	0	0	0	0	0	0	0	0	0	0	1	1	1
(AATCC)n	Simple_repeat	6	1	0	638	0	1	1	1	1	0	0	0	0	0	0	0	0	0	0	0	1	1	1
(AATCCTAATT)n	Simple_repeat	1	1	0	806	0	1	0	1	0	0	0	0	0	0	0	0	0	0	0	0	1	1	1
(AATCCTA)n	Simple_repeat	3	2	0	526	0	2	2	2	2	0	0	0	0	0	0	0	0	0	0	0	1	1	1
(AATCCTC)n	Simple_repeat	1	1	0	482	0	1	1	1	1	1	0	0	0	0	0	0	0	0	0	0	1	1	1
(AATCCTG)n	Simple_repeat	1	0	0	894	0	0	0	0	0	0	0	0	0	0	0	0	0	0	0	0	1	1	1
(AATCCT)n	Simple_repeat	4	3	0	535	0	3	2	3	2	0	0	0	0	0	0	0	0	0	0	0	1	1	1
(AATCCTT)n	Simple_repeat	1	0	0	434	0	0	0	0	0	0	0	0	0	0	0	0	0	0	0	0	1	1	1
(AATCGAA)n	Simple_repeat	1	1	0	580	0	1	1	1	1	0	0	0	0	0	0	0	0	0	0	0	1	1	1
(AATCGAATGG)n	Simple_repeat	4	4	0	730.5	0	1	1	0	0	0	0	0	0	0	0	0	0	0	0	0	1	1	1
(AATCGAC)n	Simple_repeat	1	1	0	628	0	1	1	1	1	0	0	0	0	0	0	0	0	0	0	0	1	1	1
(AATCGTC)n	Simple_repeat	1	1	0	520	0	1	1	1	1	0	0	0	0	0	0	0	0	0	0	0	1	1	1
(AATC)n	Simple_repeat	299	158	10	768.896321070234	12.806634	143	145	138	121	7	3	4	10	9	7	6	3	2	1	1	0.00754829897757027	0.0100072341451652	0.189893722572424
(AATCTAAG)n	Simple_repeat	1	0	0	598	0	0	0	0	0	0	0	0	0	0	0	0	0	0	0	0	1	1	1
(AATCTAA)n	Simple_repeat	7	2	0	580.571428571429	0	2	2	1	1	0	0	0	0	0	0	0	0	0	0	0	1	1	1
(AATCTAAT)n	Simple_repeat	1	0	0	566	0	0	0	0	0	0	0	0	0	0	0	0	0	0	0	0	1	1	1
(AATCTAG)n	Simple_repeat	4	3	0	473	0	3	3	3	3	0	0	0	0	0	0	0	0	0	0	0	1	1	1
(AATCTA)n	Simple_repeat	17	13	0	597.176470588235	0	13	12	12	11	0	0	1	0	0	0	0	0	0	0	0	1	1	1
(AATCTATA)n	Simple_repeat	1	0	0	478	0	0	0	0	0	0	0	0	0	0	0	0	0	0	0	0	1	1	1
(AATCTAT)n	Simple_repeat	4	1	0	515.5	0	1	1	1	1	0	0	0	0	0	0	0	0	0	0	0	1	1	1
(AATCTCA)n	Simple_repeat	3	1	0	446.666666666667	0	1	1	1	1	0	0	0	0	0	0	0	0	0	0	0	1	1	1
(AATCTCCC)n	Simple_repeat	1	1	0	626	0	1	1	1	1	0	0	0	0	0	0	0	0	0	0	0	1	1	1
(AATCTC)n	Simple_repeat	6	4	1	548	1.54541	4	4	4	4	1	0	0	1	1	1	1	1	0	0	0	0.25	1	1
(AATCTGAA)n	Simple_repeat	1	0	0	878	0	0	0	0	0	0	0	0	0	0	0	0	0	0	0	0	1	1	1
(AATCTGA)n	Simple_repeat	1	1	0	286	0	1	1	1	1	0	0	0	0	0	0	0	0	0	0	0	1	1	1
(AATCTGG)n	Simple_repeat	1	1	0	492	0	1	1	1	1	0	0	0	0	0	0	0	0	0	0	0	1	1	1
(AATCTG)n	Simple_repeat	5	2	0	544	0	2	2	2	2	0	0	0	0	0	0	0	0	0	0	0	1	1	1
(AATCTGT)n	Simple_repeat	1	1	0	660	0	1	0	1	0	0	0	0	0	0	0	0	0	0	0	0	1	1	1
(AATCT)n	Simple_repeat	28	19	1	629.857142857143	9.4217	19	18	16	18	1	1	0	1	1	1	1	1	1	0	0	0.0526315789473685	0.0555555555555556	1
(AATCTTA)n	Simple_repeat	2	0	0	431	0	0	0	0	0	0	0	0	0	0	0	0	0	0	0	0	1	1	1
(AATCTT)n	Simple_repeat	9	4	1	568.888888888889	1.39358	4	4	4	4	0	0	0	1	1	1	1	0	0	0	0	1	1	1
(AATCTTT)n	Simple_repeat	10	7	0	444	0	7	7	6	6	0	0	0	0	0	0	0	0	0	0	0	1	1	1
(AATGAAA)n	Simple_repeat	2	0	0	711	0	0	0	0	0	0	0	0	0	0	0	0	0	0	0	0	1	1	1
(AATGAAATG)n	Simple_repeat	1	1	0	776	0	1	1	0	0	0	0	0	0	0	0	0	0	0	0	0	1	1	1
(AATGAAC)n	Simple_repeat	1	0	0	442	0	0	0	0	0	0	0	0	0	0	0	0	0	0	0	0	1	1	1
(AATGAAG)n	Simple_repeat	16	12	3	501.875	7.38524	12	12	12	12	0	0	0	3	3	3	3	0	0	0	0	1	1	1
(AATGAA)n	Simple_repeat	114	61	5	524.947368421053	8.90325	59	55	51	47	3	3	0	5	4	5	4	3	2	0	0	0.000307607124180996	0.0118162759672194	1
(AATGAATA)n	Simple_repeat	3	1	0	882.666666666667	0	1	1	1	1	0	0	0	0	0	0	0	0	0	0	0	1	1	1
(AATGAATC)n	Simple_repeat	1	1	0	884	0	1	1	1	1	0	0	0	0	0	0	0	0	0	0	0	1	1	1
(AATGAATGC)n	Simple_repeat	1	0	0	780	0	0	0	0	0	0	0	0	0	0	0	0	0	0	0	0	1	1	1
(AATGAAT)n	Simple_repeat	18	14	0	506.111111111111	0	14	14	14	14	0	0	0	0	0	0	0	0	0	0	0	1	1	1
(AATGAATTC)n	Simple_repeat	1	0	0	796	0	0	0	0	0	0	0	0	0	0	0	0	0	0	0	0	1	1	1
(AATGACA)n	Simple_repeat	5	2	0	495.6	0	2	2	2	2	0	0	0	0	0	0	0	0	0	0	0	1	1	1
(AATGACATAC)n	Simple_repeat	1	0	0	846	0	0	0	0	0	0	0	0	0	0	0	0	0	0	0	0	1	1	1
(AATGACC)n	Simple_repeat	1	1	0	474	0	1	1	1	1	0	0	0	0	0	0	0	0	0	0	0	1	1	1
(AATGAC)n	Simple_repeat	10	6	0	557	0	6	6	6	6	0	0	0	0	0	0	0	0	0	0	0	1	1	1
(AATGACT)n	Simple_repeat	2	2	0	571	0	2	2	2	2	0	0	0	0	0	0	0	0	0	0	0	1	1	1
(AATGAGAA)n	Simple_repeat	3	2	2	584.666666666667	1.82771	2	2	2	2	2	2	0	2	2	2	2	2	2	0	0	1	1	1
(AATGAGAG)n	Simple_repeat	1	1	0	510	0	1	1	1	1	0	0	0	0	0	0	0	0	0	0	0	1	1	1
(AATGAGA)n	Simple_repeat	13	7	0	463.076923076923	0	7	6	5	5	0	0	0	0	0	0	0	0	0	0	0	1	1	1
(AATGAGG)n	Simple_repeat	3	1	0	523.333333333333	0	1	1	1	1	0	0	0	0	0	0	0	0	0	0	0	1	1	1
(AATGAG)n	Simple_repeat	11	7	0	542.727272727273	0	7	7	6	6	0	0	0	0	0	0	0	0	0	0	0	1	1	1
(AATGAGTA)n	Simple_repeat	1	1	0	570	0	1	0	1	0	0	0	0	0	0	0	0	0	0	0	0	1	1	1
(AATGAGT)n	Simple_repeat	3	2	0	512	0	2	2	2	2	0	0	0	0	0	0	0	0	0	0	0	1	1	1
(AATGA)n	Simple_repeat	104	62	0	564.365384615385	0	61	58	54	55	1	0	0	0	0	0	0	0	0	0	0	1	1	1
(AATGATA)n	Simple_repeat	7	1	0	508.571428571429	0	1	1	1	1	0	0	0	0	0	0	0	0	0	0	0	1	1	1
(AATGATC)n	Simple_repeat	3	2	1	449.333333333333	2.03802	2	2	1	2	0	0	0	1	1	1	1	0	0	0	0	1	1	1
(AATGATG)n	Simple_repeat	5	3	0	438.4	0	3	3	3	3	0	0	0	0	0	0	0	0	0	0	0	1	1	1
(AATGAT)n	Simple_repeat	71	51	1	544.056338028169	1.71027	50	51	49	48	0	0	0	1	1	1	1	0	0	0	0	1	1	1
(AATGATT)n	Simple_repeat	5	3	0	475.6	0	3	3	3	3	0	0	0	0	0	0	0	0	0	0	0	1	1	1
(AATGATTT)n	Simple_repeat	1	1	0	474	0	1	1	1	1	0	0	0	0	0	0	0	0	0	0	0	1	1	1
(AATGCAAAT)n	Simple_repeat	1	0	0	888	0	0	0	0	0	0	0	0	0	0	0	0	0	0	0	0	1	1	1
(AATGCAA)n	Simple_repeat	5	3	0	461.2	0	3	3	2	2	0	0	0	0	0	0	0	0	0	0	0	1	1	1
(AATGCAATGG)n	Simple_repeat	1	1	0	796	0	0	0	0	0	0	0	0	0	0	0	0	0	0	0	0	1	1	1
(AATGCAC)n	Simple_repeat	1	1	0	520	0	1	1	1	1	0	0	0	0	0	0	0	0	0	0	0	1	1	1
(AATGCAG)n	Simple_repeat	1	1	0	562	0	1	1	1	1	0	0	0	0	0	0	0	0	0	0	0	1	1	1
(AATGCA)n	Simple_repeat	13	8	0	562.153846153846	0	8	6	6	4	0	0	0	0	0	0	0	0	0	0	0	1	1	1
(AATGCAT)n	Simple_repeat	2	0	0	505	0	0	0	0	0	0	0	0	0	0	0	0	0	0	0	0	1	1	1
(AATGCCA)n	Simple_repeat	1	1	0	488	0	1	1	1	1	0	0	0	0	0	0	0	0	0	0	0	1	1	1
(AATGCC)n	Simple_repeat	1	1	0	418	0	1	1	1	1	0	0	0	0	0	0	0	0	0	0	0	1	1	1
(AATGCCT)n	Simple_repeat	1	0	0	672	0	0	0	0	0	0	0	0	0	0	0	0	0	0	0	0	1	1	1
(AATGC)n	Simple_repeat	10	5	0	623.6	0	5	5	5	5	0	0	0	0	0	0	0	0	0	0	0	1	1	1
(AATGCTG)n	Simple_repeat	1	0	0	692	0	0	0	0	0	0	0	0	0	0	0	0	0	0	0	0	1	1	1
(AATGCT)n	Simple_repeat	4	4	0	402	0	4	4	4	4	0	0	0	0	0	0	0	0	0	0	0	1	1	1
(AATGCTT)n	Simple_repeat	1	0	0	488	0	0	0	0	0	0	0	0	0	0	0	0	0	0	0	0	1	1	1
(AATGGAA)n	Simple_repeat	9	5	0	461.777777777778	0	5	5	5	5	0	0	0	0	0	0	0	0	0	0	0	1	1	1
(AATGGAATCA)n	Simple_repeat	2	2	0	764	0	1	1	0	0	0	0	0	0	0	0	0	0	0	0	0	1	1	1
(AATGGAATCATCA)n	Simple_repeat	1	1	0	750	0	0	0	0	0	0	0	0	0	0	0	0	0	0	0	0	1	1	1
(AATGGAATCG)n	Simple_repeat	2	2	0	726	0	0	0	0	0	0	0	0	0	0	0	0	0	0	0	0	1	1	1
(AATGGAATGG)n	Simple_repeat	1	1	0	572	0	0	0	0	0	0	0	0	0	0	0	0	0	0	0	0	1	1	1
(AATGGACTCG)n	Simple_repeat	1	1	0	640	0	0	0	0	0	0	0	0	0	0	0	0	0	0	0	0	1	1	1
(AATGGAGC)n	Simple_repeat	1	1	0	530	0	1	1	1	1	0	0	0	0	0	0	0	0	0	0	0	1	1	1
(AATGGAG)n	Simple_repeat	5	5	0	541.2	0	5	5	5	5	0	0	0	0	0	0	0	0	0	0	0	1	1	1
(AATGGA)n	Simple_repeat	18	10	0	536.111111111111	0	10	10	10	10	0	0	0	0	0	0	0	0	0	0	0	1	1	1
(AATGGATG)n	Simple_repeat	1	1	0	474	0	1	1	1	1	0	0	0	0	0	0	0	0	0	0	0	1	1	1
(AATGGAT)n	Simple_repeat	2	0	0	543	0	0	0	0	0	0	0	0	0	0	0	0	0	0	0	0	1	1	1
(AATGGATT)n	Simple_repeat	2	2	0	803	0	2	1	2	2	0	0	0	0	0	0	0	0	0	0	0	1	1	1
(AATGGCA)n	Simple_repeat	1	0	0	522	0	0	0	0	0	0	0	0	0	0	0	0	0	0	0	0	1	1	1
(AATGGC)n	Simple_repeat	1	1	0	524	0	1	1	1	1	0	0	0	0	0	0	0	0	0	0	0	1	1	1
(AATGG)n	Simple_repeat	37	30	0	557.405405405405	0	16	14	15	14	0	0	0	0	0	0	0	0	0	0	0	1	1	1
(AATGGTA)n	Simple_repeat	4	1	0	471	0	1	1	0	0	0	0	0	0	0	0	0	0	0	0	0	1	1	1
(AATGGTGTT)n	Simple_repeat	1	0	0	904	0	0	0	0	0	0	0	0	0	0	0	0	0	0	0	0	1	1	1
(AATGGT)n	Simple_repeat	3	2	0	546	0	2	2	2	2	0	0	0	0	0	0	0	0	0	0	0	1	1	1
(AATGGTTCTGA)n	Simple_repeat	1	0	0	752	0	0	0	0	0	0	0	0	0	0	0	0	0	0	0	0	1	1	1
(AATGGTTGAA)n	Simple_repeat	1	1	0	952	0	1	1	1	1	0	0	0	0	0	0	0	0	0	0	0	1	1	1
(AATGGTT)n	Simple_repeat	3	2	0	533.333333333333	0	2	2	2	2	0	1	0	0	0	0	0	0	0	0	0	1	1	1
(AATG)n	Simple_repeat	1746	996	40	683.494272623139	756.9913205	977	956	933	895	32	27	5	40	37	38	35	21	17	4	3	1.41742191230302e-24	9.64908816777973e-20	1.14206336757225e-05
(AATGTAAAAC)n	Simple_repeat	1	0	0	806	0	0	0	0	0	0	0	0	0	0	0	0	0	0	0	0	1	1	1
(AATGTAA)n	Simple_repeat	18	9	0	502.777777777778	0	9	6	8	7	0	0	0	0	0	0	0	0	0	0	0	1	1	1
(AATGTAC)n	Simple_repeat	11	8	0	556.545454545455	0	8	8	8	8	1	0	0	0	0	0	0	0	0	0	0	1	1	1
(AATGTAGCT)n	Simple_repeat	1	0	0	772	0	0	0	0	0	0	0	0	0	0	0	0	0	0	0	0	1	1	1
(AATGTA)n	Simple_repeat	28	19	0	531.428571428571	0	19	18	17	16	0	0	0	0	0	0	0	0	0	0	0	1	1	1
(AATGTATA)n	Simple_repeat	3	2	0	451.333333333333	0	2	2	2	2	0	0	0	0	0	0	0	0	0	0	0	1	1	1
(AATGTAT)n	Simple_repeat	11	8	0	495.818181818182	0	8	8	7	7	0	0	0	0	0	0	0	0	0	0	0	1	1	1
(AATGTATT)n	Simple_repeat	1	0	0	382	0	0	0	0	0	0	0	0	0	0	0	0	0	0	0	0	1	1	1
(AATGTCA)n	Simple_repeat	2	1	0	534	0	1	1	1	1	0	0	0	0	0	0	0	0	0	0	0	1	1	1
(AATGTC)n	Simple_repeat	5	3	0	546.8	0	3	3	3	3	0	0	0	0	0	0	0	0	0	0	0	1	1	1
(AATGTCTAA)n	Simple_repeat	1	1	0	750	0	1	0	1	0	0	0	0	0	0	0	0	0	0	0	0	1	1	1
(AATGTCTTTAC)n	Simple_repeat	1	0	0	764	0	0	0	0	0	0	0	0	0	0	0	0	0	0	0	0	1	1	1
(AATGTG)n	Simple_repeat	9	6	0	462.888888888889	0	6	6	6	6	0	0	0	0	0	0	0	0	0	0	0	1	1	1
(AATGTGT)n	Simple_repeat	3	1	0	489.333333333333	0	1	1	1	1	0	0	0	0	0	0	0	0	0	0	0	1	1	1
(AATGTGTT)n	Simple_repeat	1	0	0	488	0	0	0	0	0	0	0	0	0	0	0	0	0	0	0	0	1	1	1
(AATGT)n	Simple_repeat	29	14	0	607.241379310345	0	14	11	10	10	0	1	0	0	0	0	0	0	0	0	0	1	1	1
(AATGTTACTA)n	Simple_repeat	1	1	0	750	0	1	1	1	1	0	0	0	0	0	0	0	0	0	0	0	1	1	1
(AATGTTA)n	Simple_repeat	16	10	2	546.625	22.0136	10	8	9	7	0	1	0	2	1	2	1	0	1	0	0	1	0.125	1
(AATGTTC)n	Simple_repeat	3	3	0	500.666666666667	0	3	3	3	3	0	0	0	0	0	0	0	0	0	0	0	1	1	1
(AATGTTG)n	Simple_repeat	2	2	0	436	0	2	2	2	2	0	0	0	0	0	0	0	0	0	0	0	1	1	1
(AATGTT)n	Simple_repeat	27	15	0	552.074074074074	0	14	14	13	12	0	0	0	0	0	0	0	0	0	0	0	1	1	1
(AATGTTT)n	Simple_repeat	7	5	0	504.285714285714	0	5	4	5	4	1	0	0	0	0	0	0	0	0	0	0	1	1	1
(AATGTTTT)n	Simple_repeat	1	1	0	510	0	1	1	1	1	0	0	0	0	0	0	0	0	0	0	0	1	1	1
(AAT)n	Simple_repeat	6246	3636	122	773.956131924432	762.722308934426	3478	3255	3005	2884	113	80	14	119	104	88	75	48	33	3	2	5.35791623941264e-44	1.98969845857288e-30	0.00699176160713557
(AATTAAACTGA)n	Simple_repeat	1	1	0	864	0	1	1	1	1	0	0	0	0	0	0	0	0	0	0	0	1	1	1
(AATTAAA)n	Simple_repeat	8	3	0	746.75	0	3	3	2	2	1	0	0	0	0	0	0	0	0	0	0	1	1	1
(AATTAAC)n	Simple_repeat	12	7	0	498.166666666667	0	7	7	6	6	1	1	0	0	0	0	0	0	0	0	0	1	1	1
(AATTAAGA)n	Simple_repeat	1	1	0	470	0	1	1	1	1	0	0	0	0	0	0	0	0	0	0	0	1	1	1
(AATTAAG)n	Simple_repeat	11	10	0	447.090909090909	0	10	10	6	6	0	0	0	0	0	0	0	0	0	0	0	1	1	1
(AATTAA)n	Simple_repeat	208	108	2	524.788461538462	15.2021	106	99	91	87	0	0	0	1	2	1	1	0	0	0	0	1	1	1
(AATTAATA)n	Simple_repeat	3	2	0	430.666666666667	0	2	1	2	1	0	0	0	0	0	0	0	0	0	0	0	1	1	1
(AATTAATC)n	Simple_repeat	1	0	0	804	0	0	0	0	0	0	0	0	0	0	0	0	0	0	0	0	1	1	1
(AATTAATGT)n	Simple_repeat	1	1	0	820	0	1	1	1	1	0	0	0	0	0	0	0	0	0	0	0	1	1	1
(AATTAAT)n	Simple_repeat	60	36	0	459.533333333333	0	36	34	33	33	0	0	0	0	0	0	0	0	0	0	0	1	1	1
(AATTACAA)n	Simple_repeat	1	0	0	550	0	0	0	0	0	0	0	0	0	0	0	0	0	0	0	0	1	1	1
(AATTACA)n	Simple_repeat	10	8	0	490.6	0	8	8	7	7	0	0	0	0	0	0	0	0	0	0	0	1	1	1
(AATTACAT)n	Simple_repeat	1	1	0	498	0	1	1	1	1	0	0	0	0	0	0	0	0	0	0	0	1	1	1
(AATTACC)n	Simple_repeat	1	1	0	586	0	1	1	1	1	0	0	0	0	0	0	0	0	0	0	0	1	1	1
(AATTAC)n	Simple_repeat	23	17	0	535.913043478261	0	16	16	15	14	0	0	0	0	0	0	0	0	0	0	0	1	1	1
(AATTACTCT)n	Simple_repeat	1	1	0	860	0	1	1	1	1	0	0	1	0	0	0	0	0	0	0	0	1	1	1
(AATTACT)n	Simple_repeat	11	8	0	489.818181818182	0	8	8	7	7	0	0	0	0	0	0	0	0	0	0	0	1	1	1
(AATTACTTAA)n	Simple_repeat	1	1	0	846	0	1	1	1	1	0	0	0	0	0	0	0	0	0	0	0	1	1	1
(AATTAGAA)n	Simple_repeat	1	0	0	322	0	0	0	0	0	0	0	0	0	0	0	0	0	0	0	0	1	1	1
(AATTAGAGAT)n	Simple_repeat	1	1	0	848	0	1	1	1	1	0	0	0	0	0	0	0	0	0	0	0	1	1	1
(AATTAGA)n	Simple_repeat	11	4	0	508.363636363636	0	4	4	4	4	0	0	0	0	0	0	0	0	0	0	0	1	1	1
(AATTAGC)n	Simple_repeat	2	0	0	505	0	0	0	0	0	0	0	0	0	0	0	0	0	0	0	0	1	1	1
(AATTAGG)n	Simple_repeat	2	0	0	616	0	0	0	0	0	0	0	0	0	0	0	0	0	0	0	0	1	1	1
(AATTAG)n	Simple_repeat	24	16	0	496.333333333333	0	15	12	13	10	1	0	0	0	0	0	0	0	0	0	0	1	1	1
(AATTAGTAC)n	Simple_repeat	1	0	0	852	0	0	0	0	0	0	0	0	0	0	0	0	0	0	0	0	1	1	1
(AATTAGT)n	Simple_repeat	16	8	0	461.875	0	8	7	8	7	0	0	0	0	0	0	0	0	0	0	0	1	1	1
(AATTA)n	Simple_repeat	329	203	4	571.300911854103	12.50547	198	186	174	165	4	7	0	4	3	4	3	1	1	0	0	0.0789747517811331	0.109274667374247	1
(AATTATAA)n	Simple_repeat	1	1	0	450	0	1	1	1	1	0	0	0	0	0	0	0	0	0	0	0	1	1	1
(AATTATAC)n	Simple_repeat	1	1	0	396	0	1	1	1	1	0	0	0	0	0	0	0	0	0	0	0	1	1	1
(AATTATAG)n	Simple_repeat	1	1	0	806	0	1	1	1	1	0	0	0	0	0	0	0	0	0	0	0	1	1	1
(AATTATA)n	Simple_repeat	72	40	2	485.222222222222	2.30976	38	35	32	32	2	0	0	2	2	2	2	1	0	0	0	0.103840682788051	1	1
(AATTATAT)n	Simple_repeat	1	0	0	502	0	0	0	0	0	0	0	0	0	0	0	0	0	0	0	0	1	1	1
(AATTATC)n	Simple_repeat	6	3	0	447	0	3	3	1	1	0	0	0	0	0	0	0	0	0	0	0	1	1	1
(AATTATGA)n	Simple_repeat	1	1	0	444	0	1	1	1	1	0	0	0	0	0	0	0	0	0	0	0	1	1	1
(AATTATG)n	Simple_repeat	20	11	0	490.1	0	11	11	8	8	0	0	0	0	0	0	0	0	0	0	0	1	1	1
(AATTAT)n	Simple_repeat	224	145	2	500.142857142857	2.992615	142	134	121	112	1	2	0	2	2	1	1	0	1	0	0	1	0.0297385254180228	1
(AATTATTA)n	Simple_repeat	2	2	0	491	0	2	2	1	1	0	0	0	0	0	0	0	0	0	0	0	1	1	1
(AATTATTCT)n	Simple_repeat	1	1	0	814	0	1	1	1	1	0	0	0	0	0	0	0	0	0	0	0	1	1	1
(AATTATT)n	Simple_repeat	61	40	1	473.44262295082	1.16307	40	40	34	35	0	0	0	1	1	1	1	0	0	0	0	1	1	1
(AATTATTT)n	Simple_repeat	5	1	0	558.4	0	1	0	0	0	0	0	0	0	0	0	0	0	0	0	0	1	1	1
(AATTCAA)n	Simple_repeat	11	5	0	465.090909090909	0	5	5	5	5	0	0	0	0	0	0	0	0	0	0	0	1	1	1
(AATTCACCA)n	Simple_repeat	1	1	0	892	0	1	1	0	0	0	0	0	0	0	0	0	0	0	0	0	1	1	1
(AATTCAC)n	Simple_repeat	3	1	0	445.333333333333	0	1	1	1	1	0	0	0	0	0	0	0	0	0	0	0	1	1	1
(AATTCAG)n	Simple_repeat	4	3	0	483.5	0	3	3	3	3	0	0	0	0	0	0	0	0	0	0	0	1	1	1
(AATTCA)n	Simple_repeat	30	14	1	503.866666666667	1.78083	14	14	12	12	1	0	0	1	1	1	1	0	0	0	0	1	1	1
(AATTCATA)n	Simple_repeat	1	1	0	888	0	1	1	1	1	0	0	0	0	0	0	0	0	0	0	0	1	1	1
(AATTCATG)n	Simple_repeat	1	0	0	732	0	0	0	0	0	0	0	0	0	0	0	0	0	0	0	0	1	1	1
(AATTCAT)n	Simple_repeat	10	5	0	456	0	4	4	3	2	0	0	0	0	0	0	0	0	0	0	0	1	1	1
(AATTCCA)n	Simple_repeat	3	2	0	502	0	2	2	2	2	0	0	0	0	0	0	0	0	0	0	0	1	1	1
(AATTCC)n	Simple_repeat	6	3	0	607.333333333333	0	3	3	3	3	1	0	0	0	0	0	0	0	0	0	0	1	1	1
(AATTCCT)n	Simple_repeat	1	1	0	536	0	1	1	1	1	0	0	0	0	0	0	0	0	0	0	0	1	1	1
(AATTC)n	Simple_repeat	72	40	1	632.416666666667	1.15125	40	39	30	29	0	0	0	1	1	1	1	0	0	0	0	1	1	1
(AATTCTA)n	Simple_repeat	12	7	0	510.833333333333	0	7	7	5	5	0	0	0	0	0	0	0	0	0	0	0	1	1	1
(AATTCTC)n	Simple_repeat	4	3	0	501.5	0	3	3	3	3	0	0	0	0	0	0	0	0	0	0	0	1	1	1
(AATTCTGA)n	Simple_repeat	1	1	0	774	0	1	1	0	0	0	0	0	0	0	0	0	0	0	0	0	1	1	1
(AATTCTG)n	Simple_repeat	5	3	0	536.4	0	3	2	2	2	0	0	0	0	0	0	0	0	0	0	0	1	1	1
(AATTCTGT)n	Simple_repeat	1	1	0	528	0	0	1	1	0	0	0	0	0	0	0	0	0	0	0	0	1	1	1
(AATTCT)n	Simple_repeat	31	11	0	549.225806451613	0	11	9	8	7	0	0	0	0	0	0	0	0	0	0	0	1	1	1
(AATTCTTA)n	Simple_repeat	3	2	0	528.666666666667	0	1	2	1	1	0	0	0	0	0	0	0	0	0	0	0	1	1	1
(AATTCTT)n	Simple_repeat	16	10	0	489.125	0	10	10	10	10	0	0	0	0	0	0	0	0	0	0	0	1	1	1
(AATTGAA)n	Simple_repeat	13	8	0	514.923076923077	0	8	8	8	8	0	0	0	0	0	0	0	0	0	0	0	1	1	1
(AATTGAATGG)n	Simple_repeat	1	1	0	800	0	0	0	0	0	0	0	0	0	0	0	0	0	0	0	0	1	1	1
(AATTGAG)n	Simple_repeat	4	1	0	561	0	1	1	1	1	0	0	0	0	0	0	0	0	0	0	0	1	1	1
(AATTGA)n	Simple_repeat	24	18	1	545.833333333333	7.19735	18	18	17	17	0	0	0	1	1	1	1	0	0	0	0	1	1	1
(AATTGAT)n	Simple_repeat	4	3	0	484.5	0	3	3	3	3	0	0	0	0	0	0	0	0	0	0	0	1	1	1
(AATTGCA)n	Simple_repeat	4	4	0	514	0	4	3	4	3	1	0	0	0	0	0	0	0	0	0	0	1	1	1
(AATTGCATT)n	Simple_repeat	1	1	0	808	0	1	1	1	1	0	0	0	0	0	0	0	0	0	0	0	1	1	1
(AATTGCC)n	Simple_repeat	1	1	0	502	0	1	1	1	1	0	0	0	0	0	0	0	0	0	0	0	1	1	1
(AATTGC)n	Simple_repeat	6	2	0	445.666666666667	0	2	2	2	2	0	0	0	0	0	0	0	0	0	0	0	1	1	1
(AATTGCT)n	Simple_repeat	2	1	0	637	0	1	1	1	1	0	0	0	0	0	0	0	0	0	0	0	1	1	1
(AATTGGA)n	Simple_repeat	3	3	0	607.333333333333	0	3	3	1	1	1	0	0	0	0	0	0	0	0	0	0	1	1	1
(AATTGGC)n	Simple_repeat	1	0	0	462	0	0	0	0	0	0	0	0	0	0	0	0	0	0	0	0	1	1	1
(AATTGG)n	Simple_repeat	8	7	0	601.75	0	7	7	6	7	0	0	0	0	0	0	0	0	0	0	0	1	1	1
(AATTGGT)n	Simple_repeat	1	1	0	500	0	1	1	1	1	0	0	0	0	0	0	0	0	0	0	0	1	1	1
(AATTG)n	Simple_repeat	50	36	1	610.6	1.3406	35	34	32	32	0	0	0	1	1	1	1	0	0	0	0	1	1	1
(AATTGTA)n	Simple_repeat	3	0	0	490.666666666667	0	0	0	0	0	0	0	0	0	0	0	0	0	0	0	0	1	1	1
(AATTGTCAA)n	Simple_repeat	1	1	0	840	0	1	1	1	1	0	0	0	0	0	0	0	0	0	0	0	1	1	1
(AATTGTG)n	Simple_repeat	5	4	0	476	0	4	4	4	4	0	0	0	0	0	0	0	0	0	0	0	1	1	1
(AATTGT)n	Simple_repeat	11	7	0	544.181818181818	0	7	7	6	6	0	0	0	0	0	0	0	0	0	0	0	1	1	1
(AATTGTTA)n	Simple_repeat	1	1	0	598	0	1	1	1	1	0	0	0	0	0	0	0	0	0	0	0	1	1	1
(AATTGTTAT)n	Simple_repeat	1	0	0	842	0	0	0	0	0	0	0	0	0	0	0	0	0	0	0	0	1	1	1
(AATTGTTCCT)n	Simple_repeat	1	0	0	846	0	0	0	0	0	0	0	0	0	0	0	0	0	0	0	0	1	1	1
(AATTGTT)n	Simple_repeat	6	3	0	506.333333333333	0	3	3	3	3	0	0	0	0	0	0	0	0	0	0	0	1	1	1
(AATT)n	Simple_repeat	1192	761	26	659.743288590604	3.10111269230769	742	693	651	639	15	9	1	26	22	22	19	9	3	1	0	7.69773141171859e-11	0.00206677222047247	0.0337941628264208
(AATTTAA)n	Simple_repeat	88	53	2	475.477272727273	2.056875	51	51	44	42	2	1	0	2	2	1	1	2	1	0	0	0.000784313725490196	0.0392156862745097	1
(AATTTAC)n	Simple_repeat	12	8	1	507	1.13127	8	7	8	7	1	1	0	1	0	1	0	0	0	0	0	1	1	1
(AATTTAG)n	Simple_repeat	13	11	0	569.076923076923	0	11	10	11	11	0	0	1	0	0	0	0	0	0	0	0	1	1	1
(AATTTA)n	Simple_repeat	219	115	6	519.981735159817	33.8333516666667	115	110	102	102	2	3	0	6	6	6	6	0	1	0	0	1	0.156222778241127	1
(AATTTAT)n	Simple_repeat	92	52	1	490.978260869565	2.39924	52	46	43	42	1	0	0	1	1	1	1	0	0	0	0	1	1	1
(AATTTATT)n	Simple_repeat	1	1	0	586	0	1	1	1	1	0	0	0	0	0	0	0	0	0	0	0	1	1	1
(AATTTCAA)n	Simple_repeat	1	1	0	846	0	1	1	1	1	0	0	0	0	0	0	0	0	0	0	0	1	1	1
(AATTTCA)n	Simple_repeat	11	6	0	505.454545454545	0	6	6	4	4	1	0	0	0	0	0	0	0	0	0	0	1	1	1
(AATTTC)n	Simple_repeat	27	16	0	543.925925925926	0	16	15	16	15	0	0	0	0	0	0	0	0	0	0	0	1	1	1
(AATTTCTA)n	Simple_repeat	1	0	0	504	0	0	0	0	0	0	0	0	0	0	0	0	0	0	0	0	1	1	1
(AATTTCTGT)n	Simple_repeat	1	0	0	574	0	0	0	0	0	0	0	0	0	0	0	0	0	0	0	0	1	1	1
(AATTTCT)n	Simple_repeat	17	9	1	491.882352941176	1.57689	9	8	9	8	1	1	0	1	1	1	1	1	1	0	0	0.111111111111111	0.125	1
(AATTTGA)n	Simple_repeat	15	8	0	517.6	0	8	7	6	6	0	0	0	0	0	0	0	0	0	0	0	1	1	1
(AATTTGC)n	Simple_repeat	2	2	1	533	1.4941	2	2	1	1	0	0	0	1	1	0	0	0	0	0	0	1	1	1
(AATTTGGC)n	Simple_repeat	2	1	0	719	0	1	1	1	1	0	0	0	0	0	0	0	0	0	0	0	1	1	1
(AATTTGG)n	Simple_repeat	2	2	0	519	0	2	2	2	2	0	0	0	0	0	0	0	0	0	0	0	1	1	1
(AATTTG)n	Simple_repeat	30	13	0	528.933333333333	0	12	12	9	7	0	0	0	0	0	0	0	0	0	0	0	1	1	1
(AATTTGT)n	Simple_repeat	7	5	0	435.142857142857	0	5	5	4	4	0	0	0	0	0	0	0	0	0	0	0	1	1	1
(AATTT)n	Simple_repeat	414	246	6	575.314009661836	3.57455833333333	240	220	200	190	1	5	1	6	4	4	2	0	0	0	0	1	1	1
(AATTTTAC)n	Simple_repeat	1	0	0	806	0	0	0	0	0	0	0	0	0	0	0	0	0	0	0	0	1	1	1
(AATTTTA)n	Simple_repeat	74	49	2	488.027027027027	1.345555	49	44	41	40	0	0	0	2	2	2	2	0	0	0	0	1	1	1
(AATTTTATA)n	Simple_repeat	1	1	0	948	0	1	1	1	1	0	0	0	0	0	0	0	0	0	0	0	1	1	1
(AATTTTC)n	Simple_repeat	19	14	1	489.894736842105	2.70584	14	14	14	14	1	0	0	1	1	1	1	1	0	0	0	0.0714285714285713	1	1
(AATTTTCTA)n	Simple_repeat	1	0	0	848	0	0	0	0	0	0	0	0	0	0	0	0	0	0	0	0	1	1	1
(AATTTTGA)n	Simple_repeat	1	1	0	880	0	1	0	0	0	0	0	0	0	0	0	0	0	0	0	0	1	1	1
(AATTTTG)n	Simple_repeat	22	12	2	516.818181818182	2.452575	12	12	12	12	1	1	0	2	2	2	2	1	1	0	0	0.166666666666667	0.166666666666667	1
(AATTTT)n	Simple_repeat	295	178	7	525.559322033898	4.63099571428571	172	169	143	138	3	2	1	6	6	7	5	1	2	0	0	0.101615187078503	0.00105663567202029	1
(AATTTTT)n	Simple_repeat	118	78	3	516.254237288136	8.10210666666667	76	73	66	63	1	0	0	3	3	2	2	1	0	0	0	0.0394736842105263	1	1
(ACAAAAA)n	Simple_repeat	11	7	0	788.727272727273	0	7	7	5	6	0	0	0	0	0	0	0	0	0	0	0	1	1	1
(ACAAAAG)n	Simple_repeat	1	1	0	708	0	1	1	1	1	0	0	0	0	0	0	0	0	0	0	0	1	1	1
(ACAAAA)n	Simple_repeat	73	36	1	881.178082191781	2.40134	33	30	28	25	1	0	0	1	1	1	1	1	0	0	0	0.0303030303030302	1	1
(ACAAAAT)n	Simple_repeat	1	1	0	710	0	1	1	1	1	0	0	0	0	0	0	0	0	0	0	0	1	1	1
(ACAAAC)n	Simple_repeat	4	3	0	779.5	0	2	2	2	2	0	0	0	0	0	0	0	0	0	0	0	1	1	1
(ACAAA)n	Simple_repeat	321	181	3	870.647975077882	4.44401666666667	174	156	148	145	3	2	2	2	2	2	1	0	1	0	0	1	0.025558312655087	1
(ACAAAT)n	Simple_repeat	1	0	0	716	0	0	0	0	0	0	0	0	0	0	0	0	0	0	0	0	1	1	1
(ACAACAA)n	Simple_repeat	7	5	0	518	0	5	5	5	5	0	0	0	0	0	0	0	0	0	0	0	1	1	1
(ACAACAC)n	Simple_repeat	3	1	0	524.666666666667	0	1	0	0	0	0	0	0	0	0	0	0	0	0	0	0	1	1	1
(ACAACA)n	Simple_repeat	12	7	0	580.833333333333	0	7	5	7	5	0	0	0	0	0	0	0	0	0	0	0	1	1	1
(ACAACAT)n	Simple_repeat	1	0	0	566	0	0	0	0	0	0	0	0	0	0	0	0	0	0	0	0	1	1	1
(ACAACCA)n	Simple_repeat	2	1	0	563	0	1	1	1	1	0	0	0	0	0	0	0	0	0	0	0	1	1	1
(ACAACC)n	Simple_repeat	10	8	1	577.8	1.37437	8	7	7	7	0	0	0	1	1	1	1	0	0	0	0	1	1	1
(ACAACG)n	Simple_repeat	1	0	0	674	0	0	0	0	0	0	0	0	0	0	0	0	0	0	0	0	1	1	1
(ACAAC)n	Simple_repeat	15	11	0	734.933333333333	0	11	11	11	11	0	0	0	0	0	0	0	0	0	0	0	1	1	1
(ACAACTA)n	Simple_repeat	1	1	0	436	0	1	1	1	1	0	0	0	0	0	0	0	0	0	0	0	1	1	1
(ACAACTG)n	Simple_repeat	1	0	0	480	0	0	0	0	0	0	0	0	0	0	0	0	0	0	0	0	1	1	1
(ACAACT)n	Simple_repeat	2	2	1	553	1.15151	2	2	2	2	1	0	0	1	1	1	1	1	0	0	0	0.5	1	1
(ACAAGAA)n	Simple_repeat	7	3	0	493.142857142857	0	2	3	3	2	0	0	0	0	0	0	0	0	0	0	0	1	1	1
(ACAAGAC)n	Simple_repeat	3	3	0	598.666666666667	0	3	3	3	3	0	0	0	0	0	0	0	0	0	0	0	1	1	1
(ACAAGACT)n	Simple_repeat	1	1	0	538	0	1	1	1	1	0	0	0	0	0	0	0	0	0	0	0	1	1	1
(ACAAGAG)n	Simple_repeat	1	0	0	530	0	0	0	0	0	0	0	0	0	0	0	0	0	0	0	0	1	1	1
(ACAAGA)n	Simple_repeat	15	6	0	554.266666666667	0	6	5	5	4	0	0	0	0	0	0	0	0	0	0	0	1	1	1
(ACAAGAT)n	Simple_repeat	2	2	0	628	0	2	0	2	0	0	0	0	0	0	0	0	0	0	0	0	1	1	1
(ACAAGC)n	Simple_repeat	4	2	0	542.5	0	2	2	2	2	0	0	0	0	0	0	0	0	0	0	0	1	1	1
(ACAAGGA)n	Simple_repeat	1	1	0	564	0	1	1	1	1	0	0	0	0	0	0	0	0	0	0	0	1	1	1
(ACAAGGC)n	Simple_repeat	2	1	0	560	0	1	1	1	1	0	0	0	0	0	0	0	0	0	0	0	1	1	1
(ACAAGG)n	Simple_repeat	4	1	0	650.5	0	1	1	1	1	0	0	0	0	0	0	0	0	0	0	0	1	1	1
(ACAAG)n	Simple_repeat	12	8	0	621.333333333333	0	8	6	7	6	0	0	0	0	0	0	0	0	0	0	0	1	1	1
(ACAAGTAATT)n	Simple_repeat	1	1	0	776	0	1	1	1	1	0	0	0	0	0	0	0	0	0	0	0	1	1	1
(ACAAGT)n	Simple_repeat	2	1	0	550	0	1	1	1	1	0	0	0	0	0	0	0	0	0	0	0	1	1	1
(ACAAGTT)n	Simple_repeat	2	0	0	497	0	0	0	0	0	0	0	0	0	0	0	0	0	0	0	0	1	1	1
(ACAA)n	Simple_repeat	726	404	12	738.393939393939	2.93745833333333	389	375	352	343	7	7	2	11	12	11	10	2	4	0	0	0.0141548294643575	2.02779271219225e-05	1
(ACAATAA)n	Simple_repeat	13	5	0	507.076923076923	0	5	4	5	4	1	0	0	0	0	0	0	0	0	0	0	1	1	1
(ACAATAAT)n	Simple_repeat	1	1	0	388	0	1	1	0	0	0	0	0	0	0	0	0	0	0	0	0	1	1	1
(ACAATAC)n	Simple_repeat	1	0	0	602	0	0	0	0	0	0	0	0	0	0	0	0	0	0	0	0	1	1	1
(ACAATAG)n	Simple_repeat	1	1	0	542	0	1	1	1	1	0	0	0	0	0	0	0	0	0	0	0	1	1	1
(ACAATA)n	Simple_repeat	42	27	0	560.809523809524	0	27	26	21	21	1	0	0	0	0	0	0	0	0	0	0	1	1	1
(ACAATAT)n	Simple_repeat	7	3	0	518.571428571429	0	3	3	3	3	0	0	0	0	0	0	0	0	0	0	0	1	1	1
(ACAATCA)n	Simple_repeat	1	0	0	536	0	0	0	0	0	0	0	0	0	0	0	0	0	0	0	0	1	1	1
(ACAATC)n	Simple_repeat	2	2	0	545	0	2	2	2	2	0	0	0	0	0	0	0	0	0	0	0	1	1	1
(ACAATGA)n	Simple_repeat	1	1	0	572	0	1	1	1	1	0	0	0	0	0	0	0	0	0	0	0	1	1	1
(ACAATGC)n	Simple_repeat	2	0	0	574	0	0	0	0	0	0	0	0	0	0	0	0	0	0	0	0	1	1	1
(ACAATGGAAT)n	Simple_repeat	1	1	0	776	0	1	0	0	0	0	0	0	0	0	0	0	0	0	0	0	1	1	1
(ACAATG)n	Simple_repeat	12	9	1	544.666666666667	2.15671	9	8	9	8	1	1	0	1	1	1	1	1	1	0	0	0.111111111111111	0.125	1
(ACAATGT)n	Simple_repeat	3	2	0	533.333333333333	0	2	2	2	2	0	0	0	0	0	0	0	0	0	0	0	1	1	1
(ACAAT)n	Simple_repeat	26	17	1	597.846153846154	1.5729	17	17	14	15	1	1	0	1	1	1	1	1	1	0	0	0.0588235294117645	0.0588235294117645	1
(ACAATTC)n	Simple_repeat	3	2	1	528	2.40059	2	2	2	2	0	0	0	1	1	1	1	0	0	0	0	1	1	1
(ACAATT)n	Simple_repeat	15	9	0	520.8	0	9	9	9	9	0	0	0	0	0	0	0	0	0	0	0	1	1	1
(ACAATTTA)n	Simple_repeat	1	1	0	526	0	1	1	1	1	0	0	0	0	0	0	0	0	0	0	0	1	1	1
(ACAATTT)n	Simple_repeat	3	3	0	499.333333333333	0	3	3	3	3	0	0	0	0	0	0	0	0	0	0	0	1	1	1
(ACACAAA)n	Simple_repeat	1	1	0	756	0	1	1	1	1	0	0	0	0	0	0	0	0	0	0	0	1	1	1
(ACACAAC)n	Simple_repeat	2	0	0	472	0	0	0	0	0	0	0	0	0	0	0	0	0	0	0	0	1	1	1
(ACACAAGA)n	Simple_repeat	1	1	0	552	0	1	1	1	1	0	0	0	0	0	0	0	0	0	0	0	1	1	1
(ACACAA)n	Simple_repeat	54	36	0	577.333333333333	0	35	35	32	31	0	0	0	0	0	0	0	0	0	0	0	1	1	1
(ACACAAT)n	Simple_repeat	1	0	0	362	0	0	0	0	0	0	0	0	0	0	0	0	0	0	0	0	1	1	1
(ACACACACAA)n	Simple_repeat	2	1	0	929	0	1	1	0	0	0	0	0	0	0	0	0	0	0	0	0	1	1	1
(ACACACACAT)n	Simple_repeat	1	1	0	904	0	0	1	1	0	0	0	0	0	0	0	0	0	0	0	0	1	1	1
(ACACACACGC)n	Simple_repeat	1	1	0	910	0	1	1	1	1	0	0	0	0	0	0	0	0	0	0	0	1	1	1
(ACACACAC)n	Simple_repeat	1	1	0	508	0	1	1	1	1	0	0	0	0	0	0	0	0	0	0	0	1	1	1
(ACACACAGAT)n	Simple_repeat	1	1	0	758	0	0	1	1	0	0	0	0	0	0	0	0	0	0	0	0	1	1	1
(ACACACAG)n	Simple_repeat	9	7	0	883.555555555556	0	6	5	5	5	0	0	0	0	0	0	0	0	0	0	0	1	1	1
(ACACACAGTC)n	Simple_repeat	1	0	0	662	0	0	0	0	0	0	0	0	0	0	0	0	0	0	0	0	1	1	1
(ACACACA)n	Simple_repeat	3	1	0	663.333333333333	0	1	1	1	1	1	0	0	0	0	0	0	0	0	0	0	1	1	1
(ACACACATAC)n	Simple_repeat	2	1	0	853	0	1	1	1	1	0	0	0	0	0	0	0	0	0	0	0	1	1	1
(ACACACATAT)n	Simple_repeat	2	1	0	870	0	1	0	1	1	0	0	0	0	0	0	0	0	0	0	0	1	1	1
(ACACACATGCAT)n	Simple_repeat	1	1	0	758	0	1	1	1	1	0	0	0	0	0	0	0	0	0	0	0	1	1	1
(ACACACATGC)n	Simple_repeat	6	1	0	787.666666666667	0	1	1	1	1	0	0	0	0	0	0	0	0	0	0	0	1	1	1
(ACACACAT)n	Simple_repeat	11	7	0	853.818181818182	0	6	7	7	6	0	0	0	0	0	0	0	0	0	0	0	1	1	1
(ACACACCC)n	Simple_repeat	1	0	0	944	0	0	0	0	0	0	0	0	0	0	0	0	0	0	0	0	1	1	1
(ACACACC)n	Simple_repeat	5	4	1	619.2	1.45535	4	4	3	3	1	1	0	1	1	0	0	1	1	0	0	0.25	0.25	1
(ACACACGC)n	Simple_repeat	3	2	1	850	12.5921	1	1	2	1	0	0	0	0	0	1	0	0	0	0	0	1	1	1
(ACACACG)n	Simple_repeat	1	1	0	280	0	0	1	1	0	0	0	0	0	0	0	0	0	0	0	0	1	1	1
(ACACAC)n	Simple_repeat	279	171	4	615.820788530466	3.441085	168	157	149	145	4	2	2	4	4	3	3	1	2	1	1	0.0926923808461937	0.000489955903968644	0.0399963722111372
(ACACACT)n	Simple_repeat	2	2	0	552	0	1	2	1	0	0	0	0	0	0	0	0	0	0	0	0	1	1	1
(ACACAGAC)n	Simple_repeat	2	2	0	902	0	2	2	2	2	0	0	0	0	0	0	0	0	0	0	0	1	1	1
(ACACAGA)n	Simple_repeat	2	1	0	527	0	1	1	1	1	0	0	0	0	0	0	0	0	0	0	0	1	1	1
(ACACAGCA)n	Simple_repeat	1	0	0	510	0	0	0	0	0	0	0	0	0	0	0	0	0	0	0	0	1	1	1
(ACACAGC)n	Simple_repeat	6	2	0	460	0	2	2	2	2	0	0	0	0	0	0	0	0	0	0	0	1	1	1
(ACACAGGG)n	Simple_repeat	1	1	0	880	0	1	1	0	0	0	0	0	0	0	0	0	0	0	0	0	1	1	1
(ACACAGG)n	Simple_repeat	1	1	0	536	0	1	1	1	1	0	0	0	0	0	0	0	0	0	0	0	1	1	1
(ACACAG)n	Simple_repeat	59	30	2	550.881355932203	14.38611	30	28	24	24	1	0	0	2	2	2	2	1	0	0	0	0.0666666666666667	1	1
(ACACAGT)n	Simple_repeat	1	0	0	564	0	0	0	0	0	0	0	0	0	0	0	0	0	0	0	0	1	1	1
(ACACA)n	Simple_repeat	14	7	0	542.142857142857	0	7	6	5	5	1	0	0	0	0	0	0	0	0	0	0	1	1	1
(ACACATACAC)n	Simple_repeat	1	1	0	888	0	1	1	1	1	0	0	0	0	0	0	0	0	0	0	0	1	1	1
(ACACATAC)n	Simple_repeat	7	7	1	856.285714285714	1.60108	7	7	5	5	1	1	0	1	1	1	1	1	1	0	0	0.142857142857143	0.142857142857143	1
(ACACATA)n	Simple_repeat	1	0	0	440	0	0	0	0	0	0	0	0	0	0	0	0	0	0	0	0	1	1	1
(ACACATATAC)n	Simple_repeat	1	1	0	954	0	1	0	0	0	0	0	0	0	0	0	0	0	0	0	0	1	1	1
(ACACATATAT)n	Simple_repeat	5	3	0	832	0	2	2	1	1	0	0	0	0	0	0	0	0	0	0	0	1	1	1
(ACACATATTAT)n	Simple_repeat	1	0	0	800	0	0	0	0	0	0	0	0	0	0	0	0	0	0	0	0	1	1	1
(ACACATC)n	Simple_repeat	2	1	0	476	0	1	1	1	1	0	0	0	0	0	0	0	0	0	0	0	1	1	1
(ACACATGCAC)n	Simple_repeat	3	1	0	791.333333333333	0	1	1	0	0	0	0	0	0	0	0	0	0	0	0	0	1	1	1
(ACACATGCAT)n	Simple_repeat	2	2	0	792	0	2	1	1	0	0	0	0	0	0	0	0	0	0	0	0	1	1	1
(ACACATGC)n	Simple_repeat	1	0	0	820	0	0	0	0	0	0	0	0	0	0	0	0	0	0	0	0	1	1	1
(ACACATGG)n	Simple_repeat	1	0	0	776	0	0	0	0	0	0	0	0	0	0	0	0	0	0	0	0	1	1	1
(ACACAT)n	Simple_repeat	310	183	4	540.058064516129	51.5024475	173	175	160	153	7	4	1	3	4	4	3	3	2	0	0	4.12713461298089e-05	0.0023281639766985	1
(ACACATT)n	Simple_repeat	3	2	0	561.333333333333	0	2	2	2	2	0	0	0	0	0	0	0	0	0	0	0	1	1	1
(ACACCAC)n	Simple_repeat	1	0	0	676	0	0	0	0	0	0	0	0	0	0	0	0	0	0	0	0	1	1	1
(ACACCA)n	Simple_repeat	5	4	0	515.6	0	4	4	4	4	0	0	0	0	0	0	0	0	0	0	0	1	1	1
(ACACCCA)n	Simple_repeat	1	0	0	532	0	0	0	0	0	0	0	0	0	0	0	0	0	0	0	0	1	1	1
(ACACCCC)n	Simple_repeat	3	0	0	540.666666666667	0	0	0	0	0	0	0	0	0	0	0	0	0	0	0	0	1	1	1
(ACACCC)n	Simple_repeat	24	12	1	566.666666666667	1.85095	12	11	12	11	0	0	0	1	1	1	1	0	0	0	0	1	1	1
(ACACC)n	Simple_repeat	14	6	0	504.571428571429	0	5	6	6	5	0	0	0	0	0	0	0	0	0	0	0	1	1	1
(ACACCT)n	Simple_repeat	3	1	0	598.666666666667	0	1	1	1	1	0	0	0	0	0	0	0	0	0	0	0	1	1	1
(ACACGAC)n	Simple_repeat	1	0	0	842	0	0	0	0	0	0	0	0	0	0	0	0	0	0	0	0	1	1	1
(ACACGCAC)n	Simple_repeat	3	0	0	854	0	0	0	0	0	0	0	0	0	0	0	0	0	0	0	0	1	1	1
(ACACGC)n	Simple_repeat	29	14	1	525.034482758621	6.03933	14	14	14	14	1	0	0	1	1	1	1	1	0	0	0	0.0714285714285713	1	1
(ACACGG)n	Simple_repeat	1	0	0	590	0	0	0	0	0	0	0	0	0	0	0	0	0	0	0	0	1	1	1
(ACACGTC)n	Simple_repeat	1	0	0	580	0	0	0	0	0	0	0	0	0	0	0	0	0	0	0	0	1	1	1
(ACACGTGCAC)n	Simple_repeat	1	0	0	724	0	0	0	0	0	0	0	0	0	0	0	0	0	0	0	0	1	1	1
(ACACGT)n	Simple_repeat	2	0	0	280	0	0	0	0	0	0	0	0	0	0	0	0	0	0	0	0	1	1	1
(ACAC)n	Simple_repeat	837	494	17	609.571087216249	14.3215635294118	485	452	442	420	14	13	3	17	16	15	14	8	7	1	1	9.20174052149133e-10	2.41519380514203e-08	0.0986097236097238
(ACACTAA)n	Simple_repeat	1	0	0	458	0	0	0	0	0	0	0	0	0	0	0	0	0	0	0	0	1	1	1
(ACACTAC)n	Simple_repeat	1	1	0	538	0	1	1	0	0	0	0	0	0	0	0	0	0	0	0	0	1	1	1
(ACACTA)n	Simple_repeat	2	1	0	629	0	1	1	1	1	0	0	0	0	0	0	0	0	0	0	0	1	1	1
(ACACTAT)n	Simple_repeat	2	2	0	511	0	1	2	1	1	0	0	0	0	0	0	0	0	0	0	0	1	1	1
(ACACTCC)n	Simple_repeat	2	0	0	524	0	0	0	0	0	0	0	0	0	0	0	0	0	0	0	0	1	1	1
(ACACTC)n	Simple_repeat	17	12	0	543.176470588235	0	12	11	11	11	0	0	0	0	0	0	0	0	0	0	0	1	1	1
(ACACTGA)n	Simple_repeat	1	0	0	580	0	0	0	0	0	0	0	0	0	0	0	0	0	0	0	0	1	1	1
(ACACTGC)n	Simple_repeat	1	0	0	590	0	0	0	0	0	0	0	0	0	0	0	0	0	0	0	0	1	1	1
(ACACTGGT)n	Simple_repeat	1	0	0	750	0	0	0	0	0	0	0	0	0	0	0	0	0	0	0	0	1	1	1
(ACACTG)n	Simple_repeat	4	2	0	547.5	0	1	1	2	1	0	0	0	0	0	0	0	0	0	0	0	1	1	1
(ACACTGT)n	Simple_repeat	1	0	0	476	0	0	0	0	0	0	0	0	0	0	0	0	0	0	0	0	1	1	1
(ACACT)n	Simple_repeat	3	2	0	676.666666666667	0	2	1	1	1	0	0	0	0	0	0	0	0	0	0	0	1	1	1
(ACACTT)n	Simple_repeat	2	1	0	543	0	1	1	1	1	0	0	0	0	0	0	0	0	0	0	0	1	1	1
(ACACTTT)n	Simple_repeat	3	2	0	495.333333333333	0	2	2	2	2	0	0	0	0	0	0	0	0	0	0	0	1	1	1
(ACAGAAC)n	Simple_repeat	4	1	0	535.5	0	1	1	1	1	0	0	0	0	0	0	0	0	0	0	0	1	1	1
(ACAGAAG)n	Simple_repeat	6	4	0	508.333333333333	0	3	4	4	3	0	0	0	0	0	0	0	0	0	0	0	1	1	1
(ACAGAA)n	Simple_repeat	37	19	0	528.432432432432	0	19	19	17	18	2	2	0	0	0	0	0	0	0	0	0	1	1	1
(ACAGAAT)n	Simple_repeat	1	1	0	378	0	1	1	1	1	0	0	0	0	0	0	0	0	0	0	0	1	1	1
(ACAGACACAC)n	Simple_repeat	1	1	0	840	0	1	1	1	1	0	0	0	0	0	0	0	0	0	0	0	1	1	1
(ACAGACC)n	Simple_repeat	1	0	0	472	0	0	0	0	0	0	0	0	0	0	0	0	0	0	0	0	1	1	1
(ACAGAC)n	Simple_repeat	37	17	0	516.162162162162	0	17	15	16	15	0	0	0	0	0	0	0	0	0	0	0	1	1	1
(ACAGAGAG)n	Simple_repeat	1	1	0	458	0	1	1	1	1	0	0	0	0	0	0	0	0	0	0	0	1	1	1
(ACAGAGA)n	Simple_repeat	5	4	0	504.8	0	4	4	4	4	0	0	0	0	0	0	0	0	0	0	0	1	1	1
(ACAGAGCC)n	Simple_repeat	1	1	0	412	0	1	1	1	1	0	0	0	0	0	0	0	0	0	0	0	1	1	1
(ACAGAGC)n	Simple_repeat	1	0	0	554	0	0	0	0	0	0	0	0	0	0	0	0	0	0	0	0	1	1	1
(ACAGAGG)n	Simple_repeat	4	1	0	565	0	1	1	1	1	0	0	0	0	0	0	0	0	0	0	0	1	1	1
(ACAGAG)n	Simple_repeat	73	49	3	502.821917808219	1.59064666666667	47	47	41	39	2	0	0	3	3	1	1	0	0	0	0	1	1	1
(ACAGA)n	Simple_repeat	22	12	0	623.454545454545	0	11	12	11	10	0	0	0	0	0	0	0	0	0	0	0	1	1	1
(ACAGATA)n	Simple_repeat	1	1	0	554	0	1	1	1	1	0	0	0	0	0	0	0	0	0	0	0	1	1	1
(ACAGATAT)n	Simple_repeat	1	0	0	576	0	0	0	0	0	0	0	0	0	0	0	0	0	0	0	0	1	1	1
(ACAGATGA)n	Simple_repeat	1	0	0	510	0	0	0	0	0	0	0	0	0	0	0	0	0	0	0	0	1	1	1
(ACAGATG)n	Simple_repeat	3	3	1	510.666666666667	1.47326	3	3	3	3	0	0	0	1	1	1	1	0	0	0	0	1	1	1
(ACAGAT)n	Simple_repeat	17	9	0	558.823529411765	0	9	9	7	7	1	0	0	0	0	0	0	0	0	0	0	1	1	1
(ACAGCAA)n	Simple_repeat	1	0	0	550	0	0	0	0	0	0	0	0	0	0	0	0	0	0	0	0	1	1	1
(ACAGCAGG)n	Simple_repeat	1	0	0	606	0	0	0	0	0	0	0	0	0	0	0	0	0	0	0	0	1	1	1
(ACAGCA)n	Simple_repeat	10	6	0	563.8	0	6	6	6	6	0	0	0	0	0	0	0	0	0	0	0	1	1	1
(ACAGCCC)n	Simple_repeat	2	0	0	535	0	0	0	0	0	0	0	0	0	0	0	0	0	0	0	0	1	1	1
(ACAGCC)n	Simple_repeat	9	5	0	522.666666666667	0	5	4	5	4	0	0	0	0	0	0	0	0	0	0	0	1	1	1
(ACAGCGC)n	Simple_repeat	1	0	0	422	0	0	0	0	0	0	0	0	0	0	0	0	0	0	0	0	1	1	1
(ACAGC)n	Simple_repeat	16	6	1	612.375	1.02653	6	6	6	6	0	0	0	1	1	1	1	0	0	0	0	1	1	1
(ACAGCTC)n	Simple_repeat	2	0	0	730	0	0	0	0	0	0	0	0	0	0	0	0	0	0	0	0	1	1	1
(ACAGCTG)n	Simple_repeat	1	1	0	466	0	1	1	1	1	0	0	0	0	0	0	0	0	0	0	0	1	1	1
(ACAGCT)n	Simple_repeat	5	3	0	608.8	0	3	3	3	3	0	0	0	0	0	0	0	0	0	0	0	1	1	1
(ACAGCTT)n	Simple_repeat	1	1	0	510	0	1	1	1	1	0	0	0	0	0	0	0	0	0	0	0	1	1	1
(ACAGGAA)n	Simple_repeat	3	1	0	562.666666666667	0	1	1	1	1	0	0	0	0	0	0	0	0	0	0	0	1	1	1
(ACAGGAGG)n	Simple_repeat	1	1	0	428	0	1	1	1	1	0	0	0	0	0	0	0	0	0	0	0	1	1	1
(ACAGGA)n	Simple_repeat	2	0	0	493	0	0	0	0	0	0	0	0	0	0	0	0	0	0	0	0	1	1	1
(ACAGGCACTA)n	Simple_repeat	1	0	0	906	0	0	0	0	0	0	0	0	0	0	0	0	0	0	0	0	1	1	1
(ACAGGCC)n	Simple_repeat	2	2	0	567	0	2	2	2	2	0	0	0	0	0	0	0	0	0	0	0	1	1	1
(ACAGGCGGG)n	Simple_repeat	1	0	0	950	0	0	0	0	0	0	0	0	0	0	0	0	0	0	0	0	1	1	1
(ACAGGC)n	Simple_repeat	8	3	1	472.75	1.10043	3	3	3	3	0	0	0	1	1	1	1	0	0	0	0	1	1	1
(ACAGGCT)n	Simple_repeat	1	1	0	464	0	1	1	1	1	0	0	0	0	0	0	0	0	0	0	0	1	1	1
(ACAGGG)n	Simple_repeat	1	0	0	710	0	0	0	0	0	0	0	0	0	0	0	0	0	0	0	0	1	1	1
(ACAGG)n	Simple_repeat	28	18	3	564.785714285714	5.70720666666667	17	18	18	17	0	1	0	3	3	3	3	0	1	0	0	1	0.166666666666667	1
(ACAGGTC)n	Simple_repeat	1	1	0	546	0	1	1	1	1	0	0	0	0	0	0	0	0	0	0	0	1	1	1
(ACAGGTGA)n	Simple_repeat	1	1	0	472	0	1	0	1	0	0	0	0	0	0	0	0	0	0	0	0	1	1	1
(ACAGGTG)n	Simple_repeat	1	0	0	550	0	0	0	0	0	0	0	0	0	0	0	0	0	0	0	0	1	1	1
(ACAGGT)n	Simple_repeat	3	3	0	867.333333333333	0	1	1	3	1	0	0	0	0	0	0	0	0	0	0	0	1	1	1
(ACAG)n	Simple_repeat	161	75	5	633.391304347826	9.290634	71	75	71	67	0	1	2	5	5	5	5	0	0	0	0	1	1	1
(ACAGTAA)n	Simple_repeat	2	2	0	482	0	2	2	2	2	0	1	0	0	0	0	0	0	0	0	0	1	1	1
(ACAGTAG)n	Simple_repeat	1	0	0	472	0	0	0	0	0	0	0	0	0	0	0	0	0	0	0	0	1	1	1
(ACAGTA)n	Simple_repeat	2	1	0	535	0	1	1	1	1	0	0	0	0	0	0	0	0	0	0	0	1	1	1
(ACAGTCACAC)n	Simple_repeat	1	0	0	758	0	0	0	0	0	0	0	0	0	0	0	0	0	0	0	0	1	1	1
(ACAGTCAC)n	Simple_repeat	1	0	0	806	0	0	0	0	0	0	0	0	0	0	0	0	0	0	0	0	1	1	1
(ACAGTCA)n	Simple_repeat	1	0	0	422	0	0	0	0	0	0	0	0	0	0	0	0	0	0	0	0	1	1	1
(ACAGTCT)n	Simple_repeat	1	1	0	398	0	1	1	1	1	0	0	0	0	0	0	0	0	0	0	0	1	1	1
(ACAGTGC)n	Simple_repeat	2	1	0	550	0	1	1	1	1	0	0	0	0	0	0	0	0	0	0	0	1	1	1
(ACAGTG)n	Simple_repeat	2	2	0	794	0	2	2	2	2	0	0	0	0	0	0	0	0	0	0	0	1	1	1
(ACAGT)n	Simple_repeat	4	2	0	455.5	0	2	2	2	2	0	0	0	0	0	0	0	0	0	0	0	1	1	1
(ACAGTTA)n	Simple_repeat	6	5	0	496.666666666667	0	5	5	3	3	0	0	0	0	0	0	0	0	0	0	0	1	1	1
(ACAGTTC)n	Simple_repeat	2	0	0	483	0	0	0	0	0	0	0	0	0	0	0	0	0	0	0	0	1	1	1
(ACAGTTG)n	Simple_repeat	1	1	0	706	0	1	0	1	0	0	0	0	0	0	0	0	0	0	0	0	1	1	1
(ACAGTT)n	Simple_repeat	4	1	0	570.5	0	1	1	1	1	0	0	0	0	0	0	0	0	0	0	0	1	1	1
(ACAGTTTT)n	Simple_repeat	1	1	0	492	0	1	1	1	1	0	0	0	0	0	0	0	0	0	0	0	1	1	1
(ACA)n	Simple_repeat	856	515	26	786.885514018692	25.1873123076923	495	471	446	430	21	17	1	22	24	25	19	11	5	1	0	2.05497990350905e-11	0.000916979159732172	0.0560538116591929
(ACATAAAT)n	Simple_repeat	1	1	0	888	0	1	1	1	1	0	0	0	0	0	0	0	0	0	0	0	1	1	1
(ACATAAC)n	Simple_repeat	1	0	0	444	0	0	0	0	0	0	0	0	0	0	0	0	0	0	0	0	1	1	1
(ACATAACT)n	Simple_repeat	1	1	0	584	0	1	1	1	1	0	0	0	0	0	0	0	0	0	0	0	1	1	1
(ACATAAG)n	Simple_repeat	2	2	0	614	0	2	2	2	2	0	0	0	0	0	0	0	0	0	0	0	1	1	1
(ACATAA)n	Simple_repeat	31	18	0	539.354838709677	0	18	17	16	16	0	0	0	0	0	0	0	0	0	0	0	1	1	1
(ACATAAT)n	Simple_repeat	20	13	0	455.3	0	13	13	9	9	1	0	0	0	0	0	0	0	0	0	0	1	1	1
(ACATACACAC)n	Simple_repeat	1	1	0	902	0	1	1	1	1	0	0	0	0	0	0	0	0	0	0	0	1	1	1
(ACATACAC)n	Simple_repeat	8	5	0	868.25	0	5	5	5	5	2	0	0	0	0	0	0	0	0	0	0	1	1	1
(ACATACA)n	Simple_repeat	2	1	0	548	0	1	1	1	1	0	0	0	0	0	0	0	0	0	0	0	1	1	1
(ACATACATAT)n	Simple_repeat	1	1	0	842	0	1	1	0	0	0	0	0	0	0	0	0	0	0	0	0	1	1	1
(ACATACAT)n	Simple_repeat	1	1	0	852	0	1	1	1	1	0	0	0	0	0	0	0	0	0	0	0	1	1	1
(ACATACCTTC)n	Simple_repeat	1	1	0	800	0	1	1	1	1	0	0	0	0	0	0	0	0	0	0	0	1	1	1
(ACATAC)n	Simple_repeat	215	136	7	514.213953488372	3.82244428571429	134	131	121	119	4	0	0	7	6	7	6	3	0	0	0	0.000348889251103771	1	1
(ACATACT)n	Simple_repeat	1	0	0	570	0	0	0	0	0	0	0	0	0	0	0	0	0	0	0	0	1	1	1
(ACATAGA)n	Simple_repeat	2	1	0	658	0	1	1	1	1	0	0	0	0	0	0	0	0	0	0	0	1	1	1
(ACATAGAT)n	Simple_repeat	1	0	0	1000	0	0	0	0	0	0	0	0	0	0	0	0	0	0	0	0	1	1	1
(ACATAGCAA)n	Simple_repeat	1	1	0	944	0	1	1	1	1	0	0	0	0	0	0	0	0	0	0	0	1	1	1
(ACATAG)n	Simple_repeat	11	9	0	515.090909090909	0	9	9	8	8	0	0	0	0	0	0	0	0	0	0	0	1	1	1
(ACATAGTAG)n	Simple_repeat	1	1	0	634	0	1	1	1	1	0	0	0	0	0	0	0	0	0	0	0	1	1	1
(ACATAGT)n	Simple_repeat	4	4	0	470.5	0	4	4	4	4	0	0	0	0	0	0	0	0	0	0	0	1	1	1
(ACATA)n	Simple_repeat	27	18	0	629.111111111111	0	18	18	15	16	0	0	0	0	0	0	0	0	0	0	0	1	1	1
(ACATATACAC)n	Simple_repeat	1	1	0	816	0	1	1	1	1	0	0	0	0	0	0	0	0	0	0	0	1	1	1
(ACATATACAT)n	Simple_repeat	1	1	0	848	0	1	1	0	0	0	0	0	0	0	0	0	0	0	0	0	1	1	1
(ACATATAC)n	Simple_repeat	3	2	0	672	0	2	2	1	2	0	0	0	0	0	0	0	0	0	0	0	1	1	1
(ACATATA)n	Simple_repeat	6	4	0	562	0	4	4	4	4	0	0	0	0	0	0	0	0	0	0	0	1	1	1
(ACATATATAC)n	Simple_repeat	4	2	0	836.5	0	2	2	1	2	0	0	0	0	0	0	0	0	0	0	0	1	1	1
(ACATATATAT)n	Simple_repeat	1	0	0	950	0	0	0	0	0	0	0	0	0	0	0	0	0	0	0	0	1	1	1
(ACATATATGT)n	Simple_repeat	1	1	0	864	0	1	1	0	1	0	0	0	0	0	0	0	0	0	0	0	1	1	1
(ACATATAT)n	Simple_repeat	13	8	0	811.538461538462	0	8	6	4	5	0	0	0	0	0	0	0	0	0	0	0	1	1	1
(ACATATGC)n	Simple_repeat	1	1	0	836	0	1	1	1	1	0	0	0	0	0	0	0	0	0	0	0	1	1	1
(ACATATG)n	Simple_repeat	2	1	0	379	0	1	1	1	1	0	0	0	0	0	0	0	0	0	0	0	1	1	1
(ACATATGTAT)n	Simple_repeat	1	1	0	786	0	0	0	0	0	0	0	0	0	0	0	0	0	0	0	0	1	1	1
(ACATATGTGT)n	Simple_repeat	1	1	0	780	0	0	0	0	0	0	0	0	0	0	0	0	0	0	0	0	1	1	1
(ACATATGT)n	Simple_repeat	1	1	0	758	0	0	0	0	0	0	0	0	0	0	0	0	0	0	0	0	1	1	1
(ACATAT)n	Simple_repeat	284	175	8	487.408450704225	7.715765	171	160	148	146	2	1	0	8	8	4	4	1	0	0	0	0.0916408668730649	1	1
(ACATATTA)n	Simple_repeat	1	1	0	510	0	1	1	0	0	0	0	0	0	0	0	0	0	0	0	0	1	1	1
(ACATATT)n	Simple_repeat	9	6	0	453.333333333333	0	6	5	4	4	0	0	0	0	0	0	0	0	0	0	0	1	1	1
(ACATATTT)n	Simple_repeat	1	1	0	398	0	1	1	1	1	0	0	0	0	0	0	0	0	0	0	0	1	1	1
(ACATCAA)n	Simple_repeat	2	2	0	577	0	2	2	1	1	0	0	0	0	0	0	0	0	0	0	0	1	1	1
(ACATCAC)n	Simple_repeat	4	3	1	603	13.4352	3	3	2	2	1	0	0	1	1	1	1	1	0	0	0	0.333333333333333	1	1
(ACATCA)n	Simple_repeat	3	2	0	500	0	1	2	2	1	0	0	0	0	0	0	0	0	0	0	0	1	1	1
(ACATCAT)n	Simple_repeat	2	2	1	477	2.01319	2	0	2	1	0	0	0	1	0	1	0	0	0	0	0	1	1	1
(ACATCCAC)n	Simple_repeat	1	1	0	788	0	1	1	1	1	0	0	0	0	0	0	0	0	0	0	0	1	1	1
(ACATCC)n	Simple_repeat	2	2	0	538	0	2	2	2	2	0	0	0	0	0	0	0	0	0	0	0	1	1	1
(ACATCCT)n	Simple_repeat	1	1	0	598	0	1	1	1	1	0	0	0	0	0	0	0	0	0	0	0	1	1	1
(ACATC)n	Simple_repeat	15	8	0	709.733333333333	0	8	5	6	6	0	0	0	0	0	0	0	0	0	0	0	1	1	1
(ACATCTC)n	Simple_repeat	2	1	0	584	0	1	1	0	0	0	0	0	0	0	0	0	0	0	0	0	1	1	1
(ACATCTG)n	Simple_repeat	1	0	0	540	0	0	0	0	0	0	0	0	0	0	0	0	0	0	0	0	1	1	1
(ACATCT)n	Simple_repeat	4	3	0	489.5	0	3	3	3	3	0	0	0	0	0	0	0	0	0	0	0	1	1	1
(ACATGAA)n	Simple_repeat	2	2	0	579	0	2	2	2	2	0	0	0	0	0	0	0	0	0	0	0	1	1	1
(ACATGAGC)n	Simple_repeat	1	1	0	504	0	1	1	1	1	0	0	0	0	0	0	0	0	0	0	0	1	1	1
(ACATGAG)n	Simple_repeat	1	0	0	538	0	0	0	0	0	0	0	0	0	0	0	0	0	0	0	0	1	1	1
(ACATGA)n	Simple_repeat	4	3	0	672.5	0	2	3	3	2	0	0	0	0	0	0	0	0	0	0	0	1	1	1
(ACATGAT)n	Simple_repeat	2	0	0	593	0	0	0	0	0	0	0	0	0	0	0	0	0	0	0	0	1	1	1
(ACATGCACAC)n	Simple_repeat	1	1	0	776	0	1	1	1	1	0	0	0	0	0	0	0	0	0	0	0	1	1	1
(ACATGCAC)n	Simple_repeat	4	3	0	741.5	0	3	2	2	1	0	0	0	0	0	0	0	0	0	0	0	1	1	1
(ACATGCA)n	Simple_repeat	1	1	0	478	0	1	1	1	1	0	0	0	0	0	0	0	0	0	0	0	1	1	1
(ACATGCAT)n	Simple_repeat	1	1	0	844	0	1	1	1	1	0	0	0	0	0	0	0	0	0	0	0	1	1	1
(ACATGCC)n	Simple_repeat	1	0	0	532	0	0	0	0	0	0	0	0	0	0	0	0	0	0	0	0	1	1	1
(ACATGC)n	Simple_repeat	47	28	0	465.063829787234	0	28	27	28	27	0	0	0	0	0	0	0	0	0	0	0	1	1	1
(ACATGCTGTA)n	Simple_repeat	1	0	0	850	0	0	0	0	0	0	0	0	0	0	0	0	0	0	0	0	1	1	1
(ACATGG)n	Simple_repeat	5	3	2	540	25.34727	3	3	3	3	0	0	0	2	2	2	2	0	0	0	0	1	1	1
(ACATGGT)n	Simple_repeat	1	1	0	468	0	1	1	1	1	0	0	0	0	0	0	0	0	0	0	0	1	1	1
(ACATG)n	Simple_repeat	5	3	0	616.4	0	3	2	2	3	0	0	0	0	0	0	0	0	0	0	0	1	1	1
(ACATGTAC)n	Simple_repeat	1	1	0	880	0	1	1	0	0	0	0	0	0	0	0	0	0	0	0	0	1	1	1
(ACATGTA)n	Simple_repeat	4	1	0	472	0	1	1	1	1	0	0	0	0	0	0	0	0	0	0	0	1	1	1
(ACATGTAT)n	Simple_repeat	3	2	0	830.666666666667	0	2	0	0	1	0	0	0	0	0	0	0	0	0	0	0	1	1	1
(ACATGTC)n	Simple_repeat	2	1	0	497	0	1	1	1	1	0	0	0	0	0	0	0	0	0	0	0	1	1	1
(ACATGTG)n	Simple_repeat	1	1	0	538	0	0	1	1	0	0	0	0	0	0	0	0	0	0	0	0	1	1	1
(ACATGT)n	Simple_repeat	24	14	0	486.5	0	14	12	11	11	0	0	0	0	0	0	0	0	0	0	0	1	1	1
(ACATGTT)n	Simple_repeat	1	1	0	404	0	1	1	1	1	0	0	0	0	0	0	0	0	0	0	0	1	1	1
(ACATGTTT)n	Simple_repeat	1	1	0	878	0	1	1	1	1	0	0	0	0	0	0	0	0	0	0	0	1	1	1
(ACAT)n	Simple_repeat	851	491	13	568.058754406581	11.7717338461538	475	467	430	419	11	12	2	13	13	13	13	4	6	1	1	0.000101103670065201	1.05038374025186e-07	0.0596194503171248
(ACATTAA)n	Simple_repeat	11	6	0	555.090909090909	0	6	5	5	4	0	0	0	0	0	0	0	0	0	0	0	1	1	1
(ACATTAC)n	Simple_repeat	1	0	0	182	0	0	0	0	0	0	0	0	0	0	0	0	0	0	0	0	1	1	1
(ACATTA)n	Simple_repeat	10	4	0	489.6	0	4	3	3	3	0	0	0	0	0	0	0	0	0	0	0	1	1	1
(ACATTATA)n	Simple_repeat	2	2	1	471	6.66977	2	1	2	1	1	1	1	1	1	1	1	1	1	1	1	0.5	1	0.5
(ACATTAT)n	Simple_repeat	11	7	0	537.636363636364	0	7	7	5	7	0	0	0	0	0	0	0	0	0	0	0	1	1	1
(ACATTCA)n	Simple_repeat	3	0	0	602.666666666667	0	0	0	0	0	0	0	0	0	0	0	0	0	0	0	0	1	1	1
(ACATTCC)n	Simple_repeat	2	1	0	597	0	1	1	1	1	0	0	0	0	0	0	0	0	0	0	0	1	1	1
(ACATTC)n	Simple_repeat	6	5	2	482	859.959	5	4	4	3	0	0	0	2	1	1	0	0	0	0	0	1	1	1
(ACATTCT)n	Simple_repeat	5	2	0	643.6	0	2	2	2	2	0	0	0	0	0	0	0	0	0	0	0	1	1	1
(ACATTCTT)n	Simple_repeat	1	0	0	524	0	0	0	0	0	0	0	0	0	0	0	0	0	0	0	0	1	1	1
(ACATTGAAAT)n	Simple_repeat	1	1	0	822	0	1	1	1	1	0	0	0	0	0	0	0	0	0	0	0	1	1	1
(ACATTG)n	Simple_repeat	1	1	0	578	0	1	0	1	0	0	0	0	0	0	0	0	0	0	0	0	1	1	1
(ACATTGT)n	Simple_repeat	1	0	0	338	0	0	0	0	0	0	0	0	0	0	0	0	0	0	0	0	1	1	1
(ACATT)n	Simple_repeat	26	11	0	598.307692307692	0	11	9	10	9	0	0	0	0	0	0	0	0	0	0	0	1	1	1
(ACATTTAC)n	Simple_repeat	1	0	0	540	0	0	0	0	0	0	0	0	0	0	0	0	0	0	0	0	1	1	1
(ACATTTA)n	Simple_repeat	10	5	0	485.6	0	5	5	4	4	0	0	0	0	0	0	0	0	0	0	0	1	1	1
(ACATTTC)n	Simple_repeat	1	0	0	458	0	0	0	0	0	0	0	0	0	0	0	0	0	0	0	0	1	1	1
(ACATTTG)n	Simple_repeat	4	3	0	512.5	0	3	3	2	2	0	0	0	0	0	0	0	0	0	0	0	1	1	1
(ACATTT)n	Simple_repeat	33	23	2	464.666666666667	1.64844	22	22	21	20	0	0	0	2	2	2	2	0	0	0	0	1	1	1
(ACATTTTA)n	Simple_repeat	1	0	0	504	0	0	0	0	0	0	0	0	0	0	0	0	0	0	0	0	1	1	1
(ACATTTT)n	Simple_repeat	25	17	1	489.52	1.6602	17	17	16	16	1	0	0	1	1	1	1	0	0	0	0	1	1	1
(ACCAAA)n	Simple_repeat	3	1	0	920	0	1	1	1	1	0	0	0	0	0	0	0	0	0	0	0	1	1	1
(ACCAAAT)n	Simple_repeat	1	0	0	700	0	0	0	0	0	0	0	0	0	0	0	0	0	0	0	0	1	1	1
(ACCAACC)n	Simple_repeat	2	2	0	486	0	2	2	2	2	0	0	0	0	0	0	0	0	0	0	0	1	1	1
(ACCAAC)n	Simple_repeat	5	4	0	471.6	0	4	4	4	4	2	0	0	0	0	0	0	0	0	0	0	1	1	1
(ACCAAGC)n	Simple_repeat	1	1	0	564	0	1	1	1	1	0	0	0	0	0	0	0	0	0	0	0	1	1	1
(ACCAAGG)n	Simple_repeat	1	1	0	502	0	1	1	1	1	0	0	0	0	0	0	0	0	0	0	0	1	1	1
(ACCAAG)n	Simple_repeat	2	1	0	460	0	1	1	1	1	0	0	0	0	0	0	0	0	0	0	0	1	1	1
(ACCAA)n	Simple_repeat	32	15	1	637.9375	6.09951	15	14	11	12	1	1	0	1	1	1	1	1	1	0	0	0.0666666666666667	0.0714285714285713	1
(ACCAAT)n	Simple_repeat	1	0	0	468	0	0	0	0	0	0	0	0	0	0	0	0	0	0	0	0	1	1	1
(ACCACAC)n	Simple_repeat	3	2	0	552.666666666667	0	2	2	2	2	0	0	0	0	0	0	0	0	0	0	0	1	1	1
(ACCACA)n	Simple_repeat	4	2	0	603.5	0	2	2	2	2	0	0	0	0	0	0	0	0	0	0	0	1	1	1
(ACCACCA)n	Simple_repeat	1	1	0	626	0	1	1	1	1	0	0	0	0	0	0	0	0	0	0	0	1	1	1
(ACCACCC)n	Simple_repeat	2	1	0	419	0	1	1	1	1	0	0	0	0	0	0	0	0	0	0	0	1	1	1
(ACCACCG)n	Simple_repeat	1	0	0	702	0	0	0	0	0	0	0	0	0	0	0	0	0	0	0	0	1	1	1
(ACCACC)n	Simple_repeat	15	8	0	509.333333333333	0	7	8	7	6	0	0	0	0	0	0	0	0	0	0	0	1	1	1
(ACCACG)n	Simple_repeat	1	1	0	662	0	1	1	1	1	0	0	0	0	0	0	0	0	0	0	0	1	1	1
(ACCACGT)n	Simple_repeat	1	0	0	580	0	0	0	0	0	0	0	0	0	0	0	0	0	0	0	0	1	1	1
(ACCAC)n	Simple_repeat	6	3	1	568.333333333333	5.42883	3	3	3	3	1	1	0	1	1	1	1	1	1	0	0	0.333333333333333	0.333333333333333	1
(ACCACTA)n	Simple_repeat	1	0	0	568	0	0	0	0	0	0	0	0	0	0	0	0	0	0	0	0	1	1	1
(ACCACTC)n	Simple_repeat	1	0	0	384	0	0	0	0	0	0	0	0	0	0	0	0	0	0	0	0	1	1	1
(ACCACT)n	Simple_repeat	7	4	0	476.571428571429	0	4	4	3	3	1	0	0	0	0	0	0	0	0	0	0	1	1	1
(ACCAGAC)n	Simple_repeat	3	1	0	708	0	1	1	1	1	0	0	0	0	0	0	0	0	0	0	0	1	1	1
(ACCAGACTAG)n	Simple_repeat	1	1	0	846	0	1	1	1	1	0	0	0	0	0	0	0	0	0	0	0	1	1	1
(ACCAGAG)n	Simple_repeat	3	2	0	410	0	2	2	2	2	0	0	0	0	0	0	0	0	0	0	0	1	1	1
(ACCAGC)n	Simple_repeat	5	3	1	625.6	1.78566	3	3	3	3	0	0	0	1	1	1	1	0	0	0	0	1	1	1
(ACCAGCTGTG)n	Simple_repeat	1	1	0	772	0	1	0	0	1	0	0	0	0	0	0	0	0	0	0	0	1	1	1
(ACCAGGC)n	Simple_repeat	1	1	0	578	0	1	1	1	1	0	0	0	0	0	0	0	0	0	0	0	1	1	1
(ACCAGG)n	Simple_repeat	3	1	0	498	0	1	1	1	1	0	0	0	0	0	0	0	0	0	0	0	1	1	1
(ACCAG)n	Simple_repeat	6	3	0	778.666666666667	0	3	3	2	2	0	0	0	0	0	0	0	0	0	0	0	1	1	1
(ACCAGTGC)n	Simple_repeat	2	2	2	400	1.8252	2	2	2	2	0	0	0	2	2	2	2	0	0	0	0	1	1	1
(ACCAGTG)n	Simple_repeat	6	0	0	708	0	0	0	0	0	0	0	0	0	0	0	0	0	0	0	0	1	1	1
(ACCAGT)n	Simple_repeat	1	1	0	1000	0	1	1	0	0	0	0	0	0	0	0	0	0	0	0	0	1	1	1
(ACCAGTT)n	Simple_repeat	1	1	0	570	0	1	1	1	1	0	0	0	0	0	0	0	0	0	0	0	1	1	1
(ACCA)n	Simple_repeat	49	27	1	722.244897959184	691.503	27	24	26	24	1	1	0	1	1	0	0	1	1	0	0	0.0370370370370371	0.0416666666666666	1
(ACCATCA)n	Simple_repeat	1	0	0	564	0	0	0	0	0	0	0	0	0	0	0	0	0	0	0	0	1	1	1
(ACCATCC)n	Simple_repeat	6	5	0	471	0	3	4	3	2	0	0	0	0	0	0	0	0	0	0	0	1	1	1
(ACCATC)n	Simple_repeat	16	9	1	544.375	6.09692	9	9	9	9	1	1	0	1	1	1	1	1	1	0	0	0.111111111111111	0.111111111111111	1
(ACCATCT)n	Simple_repeat	1	1	0	516	0	1	1	1	1	0	0	0	0	0	0	0	0	0	0	0	1	1	1
(ACCATG)n	Simple_repeat	1	0	0	620	0	0	0	0	0	0	0	0	0	0	0	0	0	0	0	0	1	1	1
(ACCATGT)n	Simple_repeat	1	0	0	498	0	0	0	0	0	0	0	0	0	0	0	0	0	0	0	0	1	1	1
(ACCAT)n	Simple_repeat	3	1	0	559.333333333333	0	1	1	1	1	0	1	0	0	0	0	0	0	0	0	0	1	1	1
(ACCATTA)n	Simple_repeat	1	1	0	818	0	1	1	1	1	0	0	0	0	0	0	0	0	0	0	0	1	1	1
(ACCATT)n	Simple_repeat	1	1	0	488	0	1	1	1	1	0	0	0	0	0	0	0	0	0	0	0	1	1	1
(ACCATTT)n	Simple_repeat	3	1	0	643.333333333333	0	1	1	1	1	0	0	0	0	0	0	0	0	0	0	0	1	1	1
(ACCCAA)n	Simple_repeat	5	5	2	747.2	5.41322	5	5	5	5	2	2	2	2	2	2	2	2	2	2	2	0.1	0.1	0.1
(ACCCACC)n	Simple_repeat	6	4	0	480.333333333333	0	3	4	3	2	0	0	0	0	0	0	0	0	0	0	0	1	1	1
(ACCCACG)n	Simple_repeat	1	0	0	632	0	0	0	0	0	0	0	0	0	0	0	0	0	0	0	0	1	1	1
(ACCCAC)n	Simple_repeat	13	7	1	617.538461538462	5.1392	7	7	7	7	0	0	0	1	1	1	1	0	0	0	0	1	1	1
(ACCCAGC)n	Simple_repeat	3	2	0	476.666666666667	0	2	2	2	2	0	0	0	0	0	0	0	0	0	0	0	1	1	1
(ACCCAGG)n	Simple_repeat	2	1	0	451	0	1	1	1	1	0	0	0	0	0	0	0	0	0	0	0	1	1	1
(ACCCAG)n	Simple_repeat	8	3	0	584.75	0	3	3	3	3	0	0	0	0	0	0	0	0	0	0	0	1	1	1
(ACCCA)n	Simple_repeat	4	2	0	536	0	2	2	2	2	0	0	0	0	0	0	0	0	0	0	0	1	1	1
(ACCCATC)n	Simple_repeat	2	1	0	674	0	1	1	1	1	0	0	0	0	0	0	0	0	0	0	0	1	1	1
(ACCCAT)n	Simple_repeat	1	0	0	518	0	0	0	0	0	0	0	0	0	0	0	0	0	0	0	0	1	1	1
(ACCCCAC)n	Simple_repeat	3	2	0	508	0	2	2	2	2	0	0	0	0	0	0	0	0	0	0	0	1	1	1
(ACCCCAGC)n	Simple_repeat	1	0	0	1000	0	0	0	0	0	0	0	0	0	0	0	0	0	0	0	0	1	1	1
(ACCCCAG)n	Simple_repeat	6	0	0	544	0	0	0	0	0	0	0	0	0	0	0	0	0	0	0	0	1	1	1
(ACCCCA)n	Simple_repeat	6	3	0	490	0	3	3	2	2	0	0	0	0	0	0	0	0	0	0	0	1	1	1
(ACCCCAT)n	Simple_repeat	1	1	0	550	0	1	1	1	1	0	0	0	0	0	0	0	0	0	0	0	1	1	1
(ACCCCCA)n	Simple_repeat	3	3	0	560	0	3	3	3	3	0	0	0	0	0	0	0	0	0	0	0	1	1	1
(ACCCCCC)n	Simple_repeat	6	4	0	605.333333333333	0	4	4	4	4	0	0	0	0	0	0	0	0	0	0	0	1	1	1
(ACCCCCG)n	Simple_repeat	1	0	0	384	0	0	0	0	0	0	0	0	0	0	0	0	0	0	0	0	1	1	1
(ACCCCC)n	Simple_repeat	56	20	1	556.035714285714	3.47724	20	19	18	17	1	1	0	1	1	1	1	1	1	0	0	0.0500000000000002	0.0526315789473685	1
(ACCCCGC)n	Simple_repeat	1	1	0	532	0	1	1	1	1	0	0	0	0	0	0	0	0	0	0	0	1	1	1
(ACCCCGG)n	Simple_repeat	1	0	0	526	0	0	0	0	0	0	0	0	0	0	0	0	0	0	0	0	1	1	1
(ACCCCG)n	Simple_repeat	1	0	0	486	0	0	0	0	0	0	0	0	0	0	0	0	0	0	0	0	1	1	1
(ACCCC)n	Simple_repeat	69	27	1	607.594202898551	5.0925	26	24	22	21	0	0	0	1	1	1	1	0	0	0	0	1	1	1
(ACCCCTC)n	Simple_repeat	2	1	0	494	0	1	1	0	0	0	0	0	0	0	0	0	0	0	0	0	1	1	1
(ACCCCTG)n	Simple_repeat	2	0	0	490	0	0	0	0	0	0	0	0	0	0	0	0	0	0	0	0	1	1	1
(ACCCCT)n	Simple_repeat	10	3	0	505.8	0	3	3	3	3	0	0	0	0	0	0	0	0	0	0	0	1	1	1
(ACCCGA)n	Simple_repeat	1	0	0	518	0	0	0	0	0	0	0	0	0	0	0	0	0	0	0	0	1	1	1
(ACCCGC)n	Simple_repeat	1	1	0	450	0	1	1	1	1	0	0	0	0	0	0	0	0	0	0	0	1	1	1
(ACCCGG)n	Simple_repeat	2	1	0	442	0	1	1	1	1	0	0	0	0	0	0	0	0	0	0	0	1	1	1
(ACCCGT)n	Simple_repeat	1	0	0	218	0	0	0	0	0	0	0	0	0	0	0	0	0	0	0	0	1	1	1
(ACCC)n	Simple_repeat	116	55	0	558.51724137931	0	54	52	53	49	0	0	0	0	0	0	0	0	0	0	0	1	1	1
(ACCCTAC)n	Simple_repeat	1	0	0	670	0	0	0	0	0	0	0	0	0	0	0	0	0	0	0	0	1	1	1
(ACCCTA)n	Simple_repeat	22	16	0	668.090909090909	0	11	14	9	7	0	0	0	0	0	0	0	0	0	0	0	1	1	1
(ACCCTCAC)n	Simple_repeat	1	1	0	504	0	1	1	1	1	0	0	0	0	0	0	0	0	0	0	0	1	1	1
(ACCCTCCCC)n	Simple_repeat	1	1	0	950	0	1	1	1	1	0	0	0	0	0	0	0	0	0	0	0	1	1	1
(ACCCTCC)n	Simple_repeat	4	1	0	489	0	1	1	1	1	0	0	0	0	0	0	0	0	0	0	0	1	1	1
(ACCCTC)n	Simple_repeat	9	3	0	567.333333333333	0	3	2	2	2	0	0	0	0	0	0	0	0	0	0	0	1	1	1
(ACCCTCT)n	Simple_repeat	2	2	0	616	0	2	1	2	1	0	0	0	0	0	0	0	0	0	0	0	1	1	1
(ACCCTGC)n	Simple_repeat	4	2	0	592.5	0	2	2	2	2	0	0	0	0	0	0	0	0	0	0	0	1	1	1
(ACCCTG)n	Simple_repeat	10	5	0	541.6	0	3	4	3	3	0	0	0	0	0	0	0	0	0	0	0	1	1	1
(ACCCT)n	Simple_repeat	8	7	0	601.25	0	6	5	5	5	0	0	0	0	0	0	0	0	0	0	0	1	1	1
(ACCCTTC)n	Simple_repeat	2	1	0	752	0	1	1	1	1	0	0	0	0	0	0	0	0	0	0	0	1	1	1
(ACCCTTG)n	Simple_repeat	1	0	0	566	0	0	0	0	0	0	0	0	0	0	0	0	0	0	0	0	1	1	1
(ACCGAG)n	Simple_repeat	1	0	0	534	0	0	0	0	0	0	0	0	0	0	0	0	0	0	0	0	1	1	1
(ACCGCC)n	Simple_repeat	9	2	0	615.333333333333	0	2	2	1	1	0	0	0	0	0	0	0	0	0	0	0	1	1	1
(ACCGGC)n	Simple_repeat	1	0	0	410	0	0	0	0	0	0	0	0	0	0	0	0	0	0	0	0	1	1	1
(ACCGGG)n	Simple_repeat	1	1	0	870	0	1	1	1	1	0	0	0	0	0	0	0	0	0	0	0	1	1	1
(ACCGG)n	Simple_repeat	1	1	0	590	0	0	1	1	0	0	0	0	0	0	0	0	0	0	0	0	1	1	1
(ACCGT)n	Simple_repeat	1	0	0	418	0	0	0	0	0	0	0	0	0	0	0	0	0	0	0	0	1	1	1
(ACC)n	Simple_repeat	478	218	8	732.161087866109	7.52285125	209	204	204	190	5	2	1	8	8	8	8	2	1	0	0	0.0121486042415398	0.0770791075050711	1
(ACCTAAC)n	Simple_repeat	1	1	0	752	0	1	1	1	1	0	0	0	0	0	0	0	0	0	0	0	1	1	1
(ACCTAA)n	Simple_repeat	2	2	0	594	0	2	2	1	1	0	0	0	0	0	0	0	0	0	0	0	1	1	1
(ACCTAAT)n	Simple_repeat	2	1	0	693	0	1	1	1	1	0	0	0	0	0	0	0	0	0	0	0	1	1	1
(ACCTAC)n	Simple_repeat	3	3	0	376.666666666667	0	3	2	3	2	0	0	0	0	0	0	0	0	0	0	0	1	1	1
(ACCTAGC)n	Simple_repeat	1	1	0	398	0	1	1	1	1	0	0	0	0	0	0	0	0	0	0	0	1	1	1
(ACCTAGT)n	Simple_repeat	1	0	0	434	0	0	0	0	0	0	0	0	0	0	0	0	0	0	0	0	1	1	1
(ACCTA)n	Simple_repeat	2	1	1	540	1.43893	1	1	1	1	0	0	0	1	1	1	1	0	0	0	0	1	1	1
(ACCTAT)n	Simple_repeat	1	1	0	570	0	1	1	1	1	0	0	0	0	0	0	0	0	0	0	0	1	1	1
(ACCTCACTGG)n	Simple_repeat	1	0	0	760	0	0	0	0	0	0	0	0	0	0	0	0	0	0	0	0	1	1	1
(ACCTCAG)n	Simple_repeat	2	1	0	473	0	1	1	1	1	0	0	0	0	0	0	0	0	0	0	0	1	1	1
(ACCTCAGT)n	Simple_repeat	1	0	0	946	0	0	0	0	0	0	0	0	0	0	0	0	0	0	0	0	1	1	1
(ACCTCA)n	Simple_repeat	1	1	0	600	0	1	1	1	1	0	0	0	0	0	0	0	0	0	0	0	1	1	1
(ACCTCAT)n	Simple_repeat	1	0	0	540	0	0	0	0	0	0	0	0	0	0	0	0	0	0	0	0	1	1	1
(ACCTCCCC)n	Simple_repeat	2	1	0	558	0	1	1	1	1	0	0	0	0	0	0	0	0	0	0	0	1	1	1
(ACCTCCC)n	Simple_repeat	8	0	0	489	0	0	0	0	0	0	0	0	0	0	0	0	0	0	0	0	1	1	1
(ACCTCCG)n	Simple_repeat	3	3	3	894	18.6943333333333	1	3	3	1	0	0	0	1	3	3	1	0	0	0	0	1	1	1
(ACCTCC)n	Simple_repeat	28	11	0	539.785714285714	0	11	10	9	8	0	0	0	0	0	0	0	0	0	0	0	1	1	1
(ACCTCCT)n	Simple_repeat	2	2	0	510	0	2	2	2	2	0	0	0	0	0	0	0	0	0	0	0	1	1	1
(ACCTC)n	Simple_repeat	14	7	0	600.428571428571	0	7	6	6	5	0	0	0	0	0	0	0	0	0	0	0	1	1	1
(ACCTCTA)n	Simple_repeat	2	0	0	492	0	0	0	0	0	0	0	0	0	0	0	0	0	0	0	0	1	1	1
(ACCTCTC)n	Simple_repeat	1	0	0	526	0	0	0	0	0	0	0	0	0	0	0	0	0	0	0	0	1	1	1
(ACCTCTG)n	Simple_repeat	4	1	0	480.5	0	1	0	1	0	0	0	0	0	0	0	0	0	0	0	0	1	1	1
(ACCTCT)n	Simple_repeat	3	1	0	652	0	1	1	1	1	1	0	0	0	0	0	0	0	0	0	0	1	1	1
(ACCTCTT)n	Simple_repeat	1	1	0	422	0	1	1	1	1	0	0	0	0	0	0	0	0	0	0	0	1	1	1
(ACCTGAG)n	Simple_repeat	1	0	0	694	0	0	0	0	0	0	0	0	0	0	0	0	0	0	0	0	1	1	1
(ACCTGA)n	Simple_repeat	1	0	0	644	0	0	0	0	0	0	0	0	0	0	0	0	0	0	0	0	1	1	1
(ACCTGAT)n	Simple_repeat	1	1	0	476	0	1	1	1	1	0	0	0	0	0	0	0	0	0	0	0	1	1	1
(ACCTGCC)n	Simple_repeat	2	0	0	488	0	0	0	0	0	0	0	0	0	0	0	0	0	0	0	0	1	1	1
(ACCTGC)n	Simple_repeat	2	2	0	491	0	1	2	2	1	0	0	0	0	0	0	0	0	0	0	0	1	1	1
(ACCTGCT)n	Simple_repeat	1	1	0	506	0	1	1	1	1	0	0	0	0	0	0	0	0	0	0	0	1	1	1
(ACCTGGA)n	Simple_repeat	1	1	0	564	0	0	1	1	0	0	0	0	0	0	0	0	0	0	0	0	1	1	1
(ACCTGG)n	Simple_repeat	1	0	0	328	0	0	0	0	0	0	0	0	0	0	0	0	0	0	0	0	1	1	1
(ACCTGGTCTA)n	Simple_repeat	1	1	0	924	0	1	1	1	1	0	0	0	0	0	0	0	0	0	0	0	1	1	1
(ACCTGGT)n	Simple_repeat	1	1	0	624	0	1	1	1	1	0	0	0	0	0	0	0	0	0	0	0	1	1	1
(ACCTG)n	Simple_repeat	3	1	0	523.333333333333	0	1	1	1	1	0	0	0	0	0	0	0	0	0	0	0	1	1	1
(ACCTGTGGA)n	Simple_repeat	1	1	0	952	0	1	1	1	1	0	0	0	0	0	0	0	0	0	0	0	1	1	1
(ACCTGTG)n	Simple_repeat	2	1	0	523	0	1	1	1	1	0	0	0	0	0	0	0	0	0	0	0	1	1	1
(ACCT)n	Simple_repeat	46	21	0	738.347826086957	0	20	20	18	18	0	0	0	0	0	0	0	0	0	0	0	1	1	1
(ACCTTA)n	Simple_repeat	1	1	0	792	0	1	1	1	1	0	0	0	0	0	0	0	0	0	0	0	1	1	1
(ACCTTATA)n	Simple_repeat	2	2	0	806	0	2	2	0	0	0	0	0	0	0	0	0	0	0	0	0	1	1	1
(ACCTTAT)n	Simple_repeat	1	0	0	582	0	0	0	0	0	0	0	0	0	0	0	0	0	0	0	0	1	1	1
(ACCTTCC)n	Simple_repeat	2	1	0	592	0	1	1	1	1	0	0	0	0	0	0	0	0	0	0	0	1	1	1
(ACCTTC)n	Simple_repeat	3	2	0	459.333333333333	0	2	2	2	2	0	0	0	0	0	0	0	0	0	0	0	1	1	1
(ACCTTG)n	Simple_repeat	1	0	0	590	0	0	0	0	0	0	0	0	0	0	0	0	0	0	0	0	1	1	1
(ACCTTGT)n	Simple_repeat	1	1	0	498	0	1	1	1	1	0	0	0	0	0	0	0	0	0	0	0	1	1	1
(ACCTT)n	Simple_repeat	3	3	0	728.666666666667	0	3	3	3	3	0	0	0	0	0	0	0	0	0	0	0	1	1	1
(ACCTTTG)n	Simple_repeat	2	0	0	491	0	0	0	0	0	0	0	0	0	0	0	0	0	0	0	0	1	1	1
(ACCTTT)n	Simple_repeat	2	1	1	517	2.69834	1	1	1	1	0	0	0	1	1	1	1	0	0	0	0	1	1	1
(ACGAA)n	Simple_repeat	1	1	0	750	0	1	1	1	1	0	0	0	0	0	0	0	0	0	0	0	1	1	1
(ACGACCC)n	Simple_repeat	1	1	0	522	0	1	1	1	1	0	0	0	0	0	0	0	0	0	0	0	1	1	1
(ACGAC)n	Simple_repeat	1	0	0	874	0	0	0	0	0	0	0	0	0	0	0	0	0	0	0	0	1	1	1
(ACGAGG)n	Simple_repeat	1	1	0	596	0	0	0	1	0	0	0	0	0	0	0	0	0	0	0	0	1	1	1
(ACGAG)n	Simple_repeat	1	0	0	594	0	0	0	0	0	0	0	0	0	0	0	0	0	0	0	0	1	1	1
(ACGATG)n	Simple_repeat	3	2	1	538	1.91123	2	2	2	2	0	0	0	1	1	1	1	0	0	0	0	1	1	1
(ACGATTA)n	Simple_repeat	1	0	0	612	0	0	0	0	0	0	0	0	0	0	0	0	0	0	0	0	1	1	1
(ACGCAC)n	Simple_repeat	13	5	0	478.769230769231	0	5	5	5	5	0	0	0	0	0	0	0	0	0	0	0	1	1	1
(ACGCCCC)n	Simple_repeat	1	0	0	368	0	0	0	0	0	0	0	0	0	0	0	0	0	0	0	0	1	1	1
(ACGCCC)n	Simple_repeat	6	4	0	511.333333333333	0	4	4	4	4	0	0	3	0	0	0	0	0	0	0	0	1	1	1
(ACGCC)n	Simple_repeat	1	1	0	244	0	1	1	1	1	0	0	0	0	0	0	0	0	0	0	0	1	1	1
(ACGCGC)n	Simple_repeat	1	0	0	622	0	0	0	0	0	0	0	0	0	0	0	0	0	0	0	0	1	1	1
(ACGC)n	Simple_repeat	22	8	0	634.818181818182	0	8	8	8	8	0	0	0	0	0	0	0	0	0	0	0	1	1	1
(ACGGAC)n	Simple_repeat	1	1	0	430	0	1	1	1	1	0	0	0	0	0	0	0	0	0	0	0	1	1	1
(ACGGAGG)n	Simple_repeat	1	0	0	502	0	0	0	0	0	0	0	0	0	0	0	0	0	0	0	0	1	1	1
(ACGGAG)n	Simple_repeat	1	0	0	454	0	0	0	0	0	0	0	0	0	0	0	0	0	0	0	0	1	1	1
(ACGGCA)n	Simple_repeat	1	1	0	660	0	1	1	1	1	0	0	0	0	0	0	0	0	0	0	0	1	1	1
(ACGGCC)n	Simple_repeat	1	0	0	822	0	0	0	0	0	0	0	0	0	0	0	0	0	0	0	0	1	1	1
(ACGGCCTC)n	Simple_repeat	1	0	0	368	0	0	0	0	0	0	0	0	0	0	0	0	0	0	0	0	1	1	1
(ACGGCG)n	Simple_repeat	1	0	0	412	0	0	0	0	0	0	0	0	0	0	0	0	0	0	0	0	1	1	1
(ACGGC)n	Simple_repeat	1	0	0	464	0	0	0	0	0	0	0	0	0	0	0	0	0	0	0	0	1	1	1
(ACGG)n	Simple_repeat	7	3	0	694.857142857143	0	3	3	3	3	0	0	0	0	0	0	0	0	0	0	0	1	1	1
(ACGGTC)n	Simple_repeat	1	1	0	744	0	1	1	1	1	0	0	0	0	0	0	0	0	0	0	0	1	1	1
(ACGGTTC)n	Simple_repeat	1	1	0	946	0	1	1	1	1	0	0	0	0	0	0	0	0	0	0	0	1	1	1
(ACG)n	Simple_repeat	8	3	0	681.25	0	3	3	2	2	0	0	0	0	0	0	0	0	0	0	0	1	1	1
(ACGTATACAT)n	Simple_repeat	1	1	0	678	0	0	1	0	0	0	0	0	0	0	0	0	0	0	0	0	1	1	1
(ACGTATAC)n	Simple_repeat	1	1	0	882	0	1	0	0	0	0	0	0	0	0	0	0	0	0	0	0	1	1	1
(ACGTATATAT)n	Simple_repeat	1	1	0	900	0	1	1	0	0	0	0	0	0	0	0	0	0	0	0	0	1	1	1
(ACGTATAT)n	Simple_repeat	1	1	0	790	0	1	0	1	0	0	0	0	0	0	0	0	0	0	0	0	1	1	1
(ACGTAT)n	Simple_repeat	1	1	0	714	0	0	0	0	0	0	0	0	0	0	0	0	0	0	0	0	1	1	1
(ACGTCC)n	Simple_repeat	1	0	0	638	0	0	0	0	0	0	0	0	0	0	0	0	0	0	0	0	1	1	1
(ACGTG)n	Simple_repeat	2	2	0	657	0	2	2	2	2	0	0	0	0	0	0	0	0	0	0	0	1	1	1
(ACGT)n	Simple_repeat	4	2	0	549.5	0	2	2	2	2	0	0	0	0	0	0	0	0	0	0	0	1	1	1
(ACGTTC)n	Simple_repeat	1	0	0	598	0	0	0	0	0	0	0	0	0	0	0	0	0	0	0	0	1	1	1
(AC)n	Simple_repeat	36358	21096	713	875.797706144452	108.599173618513	20278	19271	17621	17440	618	416	129	686	641	570	521	261	208	41	21	9.01119028766028e-231	2.08624900421674e-202	1.11273121558685e-29
ACRO1	Satellite	41	41	0	626.80487804878	0	30	31	36	19	0	2	0	0	0	0	0	0	0	0	0	1	1	1
(ACTAAAA)n	Simple_repeat	1	1	0	850	0	1	1	1	1	0	0	0	0	0	0	0	0	0	0	0	1	1	1
(ACTAAC)n	Simple_repeat	6	3	0	556	0	3	3	2	2	0	0	0	0	0	0	0	0	0	0	0	1	1	1
(ACTAAGA)n	Simple_repeat	1	0	0	520	0	0	0	0	0	0	0	0	0	0	0	0	0	0	0	0	1	1	1
(ACTAAG)n	Simple_repeat	1	0	0	414	0	0	0	0	0	0	0	0	0	0	0	0	0	0	0	0	1	1	1
(ACTAAGT)n	Simple_repeat	3	2	0	554	0	2	2	2	2	0	0	0	0	0	0	0	0	0	0	0	1	1	1
(ACTAA)n	Simple_repeat	13	4	1	601.230769230769	55.134	4	4	4	4	0	0	0	1	1	1	1	0	0	0	0	1	1	1
(ACTAATAGT)n	Simple_repeat	1	0	0	794	0	0	0	0	0	0	0	0	0	0	0	0	0	0	0	0	1	1	1
(ACTAATA)n	Simple_repeat	4	3	0	493.5	0	3	3	3	3	0	0	0	0	0	0	0	0	0	0	0	1	1	1
(ACTAATG)n	Simple_repeat	1	1	0	556	0	1	1	1	1	0	0	0	0	0	0	0	0	0	0	0	1	1	1
(ACTAAT)n	Simple_repeat	13	3	0	541.692307692308	0	3	3	2	2	0	0	1	0	0	0	0	0	0	0	0	1	1	1
(ACTAATT)n	Simple_repeat	3	2	0	517.333333333333	0	2	2	1	1	0	0	0	0	0	0	0	0	0	0	0	1	1	1
(ACTACAA)n	Simple_repeat	1	0	0	522	0	0	0	0	0	0	0	0	0	0	0	0	0	0	0	0	1	1	1
(ACTACACTAC)n	Simple_repeat	1	0	0	930	0	0	0	0	0	0	0	0	0	0	0	0	0	0	0	0	1	1	1
(ACTACAG)n	Simple_repeat	2	1	0	554	0	1	1	0	0	0	0	0	0	0	0	0	0	0	0	0	1	1	1
(ACTACA)n	Simple_repeat	1	0	0	572	0	0	0	0	0	0	0	0	0	0	0	0	0	0	0	0	1	1	1
(ACTACAT)n	Simple_repeat	1	1	0	498	0	1	1	1	1	0	0	0	0	0	0	0	0	0	0	0	1	1	1
(ACTACC)n	Simple_repeat	3	2	0	404	0	2	2	2	2	0	1	0	0	0	0	0	0	0	0	0	1	1	1
(ACTAC)n	Simple_repeat	5	3	0	706	0	3	3	3	3	0	1	0	0	0	0	0	0	0	0	0	1	1	1
(ACTACTA)n	Simple_repeat	1	0	0	554	0	0	0	0	0	0	0	0	0	0	0	0	0	0	0	0	1	1	1
(ACTACT)n	Simple_repeat	6	4	0	457.333333333333	0	4	3	3	3	0	0	0	0	0	0	0	0	0	0	0	1	1	1
(ACTACTT)n	Simple_repeat	2	2	0	546	0	2	2	2	2	0	0	0	0	0	0	0	0	0	0	0	1	1	1
(ACTAGAA)n	Simple_repeat	2	1	0	469	0	1	1	1	1	0	0	0	0	0	0	0	0	0	0	0	1	1	1
(ACTAGA)n	Simple_repeat	4	2	0	703	0	1	2	1	1	0	0	0	0	0	0	0	0	0	0	0	1	1	1
(ACTAGAT)n	Simple_repeat	1	1	0	630	0	1	1	1	1	0	0	0	0	0	0	0	0	0	0	0	1	1	1
(ACTAGC)n	Simple_repeat	2	1	0	493	0	1	1	1	1	0	0	0	0	0	0	0	0	0	0	0	1	1	1
(ACTAG)n	Simple_repeat	5	3	0	789.2	0	3	3	2	2	0	0	0	0	0	0	0	0	0	0	0	1	1	1
(ACTAGTC)n	Simple_repeat	1	0	0	554	0	0	0	0	0	0	0	0	0	0	0	0	0	0	0	0	1	1	1
(ACTAGTG)n	Simple_repeat	1	0	0	646	0	0	0	0	0	0	0	0	0	0	0	0	0	0	0	0	1	1	1
(ACTAGT)n	Simple_repeat	5	1	0	510.4	0	1	1	1	1	0	0	0	0	0	0	0	0	0	0	0	1	1	1
(ACTAGTT)n	Simple_repeat	2	2	0	451	0	2	2	1	1	0	0	0	0	0	0	0	0	0	0	0	1	1	1
(ACTA)n	Simple_repeat	12	9	0	717.666666666667	0	8	7	8	5	0	0	0	0	0	0	0	0	0	0	0	1	1	1
(ACTATAA)n	Simple_repeat	3	1	0	508.666666666667	0	1	1	1	1	0	0	0	0	0	0	0	0	0	0	0	1	1	1
(ACTATAC)n	Simple_repeat	3	2	0	682	0	2	1	1	1	0	0	0	0	0	0	0	0	0	0	0	1	1	1
(ACTATAG)n	Simple_repeat	2	0	0	527	0	0	0	0	0	0	0	0	0	0	0	0	0	0	0	0	1	1	1
(ACTATAGTA)n	Simple_repeat	1	1	0	778	0	1	1	0	0	0	0	0	0	0	0	0	0	0	0	0	1	1	1
(ACTATAGT)n	Simple_repeat	1	1	0	506	0	1	1	1	1	0	0	0	0	0	0	0	0	0	0	0	1	1	1
(ACTATA)n	Simple_repeat	7	3	0	488.571428571429	0	3	3	3	3	0	0	0	0	0	0	0	0	0	0	0	1	1	1
(ACTATAT)n	Simple_repeat	16	11	0	529	0	11	11	8	9	0	0	0	0	0	0	0	0	0	0	0	1	1	1
(ACTATCA)n	Simple_repeat	1	0	0	694	0	0	0	0	0	0	0	0	0	0	0	0	0	0	0	0	1	1	1
(ACTATC)n	Simple_repeat	3	1	0	484.666666666667	0	1	1	1	1	0	0	0	0	0	0	0	0	0	0	0	1	1	1
(ACTATCT)n	Simple_repeat	2	2	0	782	0	2	2	2	2	0	0	0	0	0	0	0	0	0	0	0	1	1	1
(ACTATGA)n	Simple_repeat	1	0	0	498	0	0	0	0	0	0	0	0	0	0	0	0	0	0	0	0	1	1	1
(ACTATG)n	Simple_repeat	1	1	0	936	0	1	1	1	1	0	0	0	0	0	0	0	0	0	0	0	1	1	1
(ACTATGTC)n	Simple_repeat	1	1	0	626	0	1	1	1	1	0	0	0	0	0	0	0	0	0	0	0	1	1	1
(ACTATGT)n	Simple_repeat	1	1	0	416	0	1	1	1	1	0	0	0	0	0	0	0	0	0	0	0	1	1	1
(ACTAT)n	Simple_repeat	30	20	1	713.6	12310.6	16	19	16	14	0	0	0	0	1	1	0	0	0	0	0	1	1	1
(ACTATTACA)n	Simple_repeat	1	1	0	842	0	1	1	0	0	0	0	0	0	0	0	0	0	0	0	0	1	1	1
(ACTATTA)n	Simple_repeat	6	2	0	619	0	1	2	2	1	0	0	0	0	0	0	0	0	0	0	0	1	1	1
(ACTATTGCA)n	Simple_repeat	1	1	0	666	0	1	1	1	1	0	0	0	0	0	0	0	0	0	0	0	1	1	1
(ACTATT)n	Simple_repeat	32	18	0	532.8125	0	18	17	16	15	0	2	0	0	0	0	0	0	0	0	0	1	1	1
(ACTATTTA)n	Simple_repeat	1	0	0	504	0	0	0	0	0	0	0	0	0	0	0	0	0	0	0	0	1	1	1
(ACTATTT)n	Simple_repeat	7	3	0	529.428571428571	0	3	2	3	2	0	0	0	0	0	0	0	0	0	0	0	1	1	1
(ACTCAA)n	Simple_repeat	3	2	0	591.333333333333	0	2	1	2	1	0	0	0	0	0	0	0	0	0	0	0	1	1	1
(ACTCACA)n	Simple_repeat	1	0	0	580	0	0	0	0	0	0	0	0	0	0	0	0	0	0	0	0	1	1	1
(ACTCAC)n	Simple_repeat	14	7	0	523.142857142857	0	7	7	6	7	0	0	0	0	0	0	0	0	0	0	0	1	1	1
(ACTCAGA)n	Simple_repeat	1	1	0	520	0	1	1	1	1	0	0	0	0	0	0	0	0	0	0	0	1	1	1
(ACTCAGC)n	Simple_repeat	2	1	0	554	0	1	1	1	1	0	0	0	0	0	0	0	0	0	0	0	1	1	1
(ACTCAGG)n	Simple_repeat	1	0	0	452	0	0	0	0	0	0	0	0	0	0	0	0	0	0	0	0	1	1	1
(ACTCAG)n	Simple_repeat	2	1	0	420	0	1	1	1	1	0	0	0	0	0	0	0	0	0	0	0	1	1	1
(ACTCA)n	Simple_repeat	4	2	0	681.5	0	2	2	2	2	0	0	0	0	0	0	0	0	0	0	0	1	1	1
(ACTCATA)n	Simple_repeat	1	0	0	554	0	0	0	0	0	0	0	0	0	0	0	0	0	0	0	0	1	1	1
(ACTCAT)n	Simple_repeat	2	1	0	502	0	1	1	1	1	0	0	0	0	0	0	0	0	0	0	0	1	1	1
(ACTCATT)n	Simple_repeat	2	2	0	545	0	2	2	2	2	0	0	0	0	0	0	0	0	0	0	0	1	1	1
(ACTCCAA)n	Simple_repeat	1	0	0	554	0	0	0	0	0	0	0	0	0	0	0	0	0	0	0	0	1	1	1
(ACTCCAG)n	Simple_repeat	3	1	0	458.666666666667	0	1	1	1	1	0	0	0	0	0	0	0	0	0	0	0	1	1	1
(ACTCCA)n	Simple_repeat	3	3	0	651.333333333333	0	3	2	2	2	0	0	0	0	0	0	0	0	0	0	0	1	1	1
(ACTCCCA)n	Simple_repeat	2	1	0	535	0	1	1	1	1	0	0	0	0	0	0	0	0	0	0	0	1	1	1
(ACTCCCC)n	Simple_repeat	7	3	0	524.285714285714	0	3	3	3	3	0	0	0	0	0	0	0	0	0	0	0	1	1	1
(ACTCCC)n	Simple_repeat	3	1	0	562.666666666667	0	1	1	1	1	0	0	0	0	0	0	0	0	0	0	0	1	1	1
(ACTCCCT)n	Simple_repeat	1	1	0	480	0	1	1	1	1	0	0	0	0	0	0	0	0	0	0	0	1	1	1
(ACTCC)n	Simple_repeat	12	5	0	553.833333333333	0	5	5	5	5	0	0	0	0	0	0	0	0	0	0	0	1	1	1
(ACTCCTC)n	Simple_repeat	2	2	0	554	0	2	2	2	2	0	0	0	0	0	0	0	0	0	0	0	1	1	1
(ACTCCTG)n	Simple_repeat	4	4	0	580.5	0	4	4	4	4	1	0	0	0	0	0	0	0	0	0	0	1	1	1
(ACTCCT)n	Simple_repeat	2	1	0	423	0	1	0	1	0	0	0	0	0	0	0	0	0	0	0	0	1	1	1
(ACTC)n	Simple_repeat	72	31	0	617.694444444444	0	30	31	29	28	0	1	0	0	0	0	0	0	0	0	0	1	1	1
(ACTCTA)n	Simple_repeat	2	2	0	688	0	2	2	2	2	0	0	0	0	0	0	0	0	0	0	0	1	1	1
(ACTCTAT)n	Simple_repeat	1	1	0	704	0	1	1	1	1	0	0	0	0	0	0	0	0	0	0	0	1	1	1
(ACTCTCA)n	Simple_repeat	2	1	0	579	0	1	1	1	1	0	0	0	0	0	0	0	0	0	0	0	1	1	1
(ACTCTC)n	Simple_repeat	7	5	0	513.142857142857	0	5	4	4	3	0	0	0	0	0	0	0	0	0	0	0	1	1	1
(ACTCTCT)n	Simple_repeat	2	1	0	565	0	1	1	1	1	0	0	0	0	0	0	0	0	0	0	0	1	1	1
(ACTCTGA)n	Simple_repeat	1	0	0	486	0	0	0	0	0	0	0	0	0	0	0	0	0	0	0	0	1	1	1
(ACTCTGC)n	Simple_repeat	3	1	0	546	0	1	0	1	0	0	0	0	0	0	0	0	0	0	0	0	1	1	1
(ACTCTGG)n	Simple_repeat	1	1	0	524	0	1	1	1	1	0	0	0	0	0	0	0	0	0	0	0	1	1	1
(ACTCTG)n	Simple_repeat	2	2	0	551	0	2	2	2	2	0	0	0	0	0	0	0	0	0	0	0	1	1	1
(ACTCTGT)n	Simple_repeat	1	0	0	512	0	0	0	0	0	0	0	0	0	0	0	0	0	0	0	0	1	1	1
(ACTCT)n	Simple_repeat	2	1	0	652	0	1	1	1	1	0	0	0	0	0	0	0	0	0	0	0	1	1	1
(ACTCTTA)n	Simple_repeat	1	1	0	662	0	1	0	1	0	0	0	0	0	0	0	0	0	0	0	0	1	1	1
(ACTCTTC)n	Simple_repeat	3	3	0	536.666666666667	0	3	3	3	3	0	0	0	0	0	0	0	0	0	0	0	1	1	1
(ACTCTTCTCG)n	Simple_repeat	1	1	0	918	0	1	1	0	0	0	0	0	0	0	0	0	0	0	0	0	1	1	1
(ACTCTT)n	Simple_repeat	3	0	0	456	0	0	0	0	0	0	0	0	0	0	0	0	0	0	0	0	1	1	1
(ACTGAAA)n	Simple_repeat	1	1	0	718	0	1	1	1	1	0	0	0	0	0	0	0	0	0	0	0	1	1	1
(ACTGAAC)n	Simple_repeat	1	1	0	472	0	1	1	1	1	0	0	0	0	0	0	0	0	0	0	0	1	1	1
(ACTGAA)n	Simple_repeat	5	3	0	487.2	0	3	3	3	3	1	1	0	0	0	0	0	0	0	0	0	1	1	1
(ACTGAAT)n	Simple_repeat	3	0	0	592	0	0	0	0	0	0	0	0	0	0	0	0	0	0	0	0	1	1	1
(ACTGACA)n	Simple_repeat	1	0	0	490	0	0	0	0	0	0	0	0	0	0	0	0	0	0	0	0	1	1	1
(ACTGACC)n	Simple_repeat	1	1	0	566	0	1	1	1	1	0	0	0	0	0	0	0	0	0	0	0	1	1	1
(ACTGAGA)n	Simple_repeat	3	3	0	548.666666666667	0	3	3	3	3	0	0	0	0	0	0	0	0	0	0	0	1	1	1
(ACTGAGG)n	Simple_repeat	1	0	0	660	0	0	0	0	0	0	0	0	0	0	0	0	0	0	0	0	1	1	1
(ACTGAG)n	Simple_repeat	1	1	0	640	0	0	1	1	0	0	0	0	0	0	0	0	0	0	0	0	1	1	1
(ACTGA)n	Simple_repeat	3	2	0	560	0	2	2	2	2	0	0	0	0	0	0	0	0	0	0	0	1	1	1
(ACTGATC)n	Simple_repeat	1	0	0	552	0	0	0	0	0	0	0	0	0	0	0	0	0	0	0	0	1	1	1
(ACTGATG)n	Simple_repeat	1	0	0	584	0	0	0	0	0	0	0	0	0	0	0	0	0	0	0	0	1	1	1
(ACTGAT)n	Simple_repeat	4	4	0	552	0	4	4	4	4	0	0	0	0	0	0	0	0	0	0	0	1	1	1
(ACTGATT)n	Simple_repeat	1	1	0	506	0	1	1	1	1	0	0	0	0	0	0	0	0	0	0	0	1	1	1
(ACTGCAA)n	Simple_repeat	1	1	0	584	0	1	1	1	1	0	0	0	0	0	0	0	0	0	0	0	1	1	1
(ACTGCAC)n	Simple_repeat	1	1	0	390	0	1	1	1	1	0	0	0	0	0	0	0	0	0	0	0	1	1	1
(ACTGCAGC)n	Simple_repeat	1	1	0	522	0	1	1	1	1	0	0	0	0	0	0	0	0	0	0	0	1	1	1
(ACTGCAG)n	Simple_repeat	1	0	0	446	0	0	0	0	0	0	0	0	0	0	0	0	0	0	0	0	1	1	1
(ACTGCCC)n	Simple_repeat	1	0	0	506	0	0	0	0	0	0	0	0	0	0	0	0	0	0	0	0	1	1	1
(ACTGCC)n	Simple_repeat	6	5	0	488	0	4	5	5	4	0	0	0	0	0	0	0	0	0	0	0	1	1	1
(ACTGC)n	Simple_repeat	2	1	0	725	0	1	1	1	1	0	0	0	0	0	0	0	0	0	0	0	1	1	1
(ACTGCTGT)n	Simple_repeat	1	0	0	526	0	0	0	0	0	0	0	0	0	0	0	0	0	0	0	0	1	1	1
(ACTGCT)n	Simple_repeat	4	3	0	628.5	0	2	3	3	2	0	0	0	0	0	0	0	0	0	0	0	1	1	1
(ACTGGA)n	Simple_repeat	2	1	0	567	0	1	1	1	1	0	0	0	0	0	0	0	0	0	0	0	1	1	1
(ACTGGAT)n	Simple_repeat	1	1	0	572	0	1	1	1	1	0	0	0	0	0	0	0	0	0	0	0	1	1	1
(ACTGGGC)n	Simple_repeat	1	0	0	766	0	0	0	0	0	0	0	0	0	0	0	0	0	0	0	0	1	1	1
(ACTGGGGA)n	Simple_repeat	1	1	0	776	0	1	1	1	1	0	0	0	0	0	0	0	0	0	0	0	1	1	1
(ACTGG)n	Simple_repeat	1	1	0	430	0	1	1	1	1	0	0	0	0	0	0	0	0	0	0	0	1	1	1
(ACTGGTAC)n	Simple_repeat	1	1	0	826	0	1	0	0	1	0	0	0	0	0	0	0	0	0	0	0	1	1	1
(ACTGGTG)n	Simple_repeat	1	0	0	498	0	0	0	0	0	0	0	0	0	0	0	0	0	0	0	0	1	1	1
(ACTGGT)n	Simple_repeat	3	1	0	402.666666666667	0	1	1	1	1	0	0	0	0	0	0	0	0	0	0	0	1	1	1
(ACTG)n	Simple_repeat	16	7	0	688.375	0	7	7	7	7	0	0	0	0	0	0	0	0	0	0	0	1	1	1
(ACTGTAGT)n	Simple_repeat	1	0	0	884	0	0	0	0	0	0	0	0	0	0	0	0	0	0	0	0	1	1	1
(ACTGTAT)n	Simple_repeat	2	0	0	548	0	0	0	0	0	0	0	0	0	0	0	0	0	0	0	0	1	1	1
(ACTGTCA)n	Simple_repeat	1	1	0	490	0	1	1	1	1	0	0	0	0	0	0	0	0	0	0	0	1	1	1
(ACTGTCC)n	Simple_repeat	1	0	0	456	0	0	0	0	0	0	0	0	0	0	0	0	0	0	0	0	1	1	1
(ACTGTC)n	Simple_repeat	1	1	0	716	0	1	1	1	1	0	0	0	0	0	0	0	0	0	0	0	1	1	1
(ACTGTGG)n	Simple_repeat	3	2	0	545.333333333333	0	2	2	2	2	0	0	0	0	0	0	0	0	0	0	0	1	1	1
(ACTGTG)n	Simple_repeat	3	1	0	481.333333333333	0	1	1	1	1	0	0	0	0	0	0	0	0	0	0	0	1	1	1
(ACTGT)n	Simple_repeat	6	1	0	599.333333333333	0	1	0	1	1	0	0	0	0	0	0	0	0	0	0	0	1	1	1
(ACTGTTCCAG)n	Simple_repeat	1	1	0	824	0	1	1	1	1	0	0	0	0	0	0	0	0	0	0	0	1	1	1
(ACTGTTG)n	Simple_repeat	2	1	0	561	0	1	1	1	1	0	0	0	0	0	0	0	0	0	0	0	1	1	1
(ACTGTT)n	Simple_repeat	2	0	0	549	0	0	0	0	0	0	0	0	0	0	0	0	0	0	0	0	1	1	1
(ACTGTTT)n	Simple_repeat	5	4	1	534.4	5.62925	4	4	4	4	1	0	0	1	1	1	1	1	0	0	0	0.25	1	1
(ACT)n	Simple_repeat	175	87	2	625.211428571429	1.708605	86	83	80	80	2	1	0	2	2	2	2	1	1	0	0	0.0462380300957591	0.0240963855421685	1
(ACTTAAGTAA)n	Simple_repeat	1	1	0	750	0	1	1	0	0	0	0	0	0	0	0	0	0	0	0	0	1	1	1
(ACTTAA)n	Simple_repeat	4	3	0	573.5	0	3	3	2	2	0	0	0	0	0	0	0	0	0	0	0	1	1	1
(ACTTAAT)n	Simple_repeat	3	1	0	444	0	1	1	1	1	0	0	0	0	0	0	0	0	0	0	0	1	1	1
(ACTTAGA)n	Simple_repeat	1	1	0	630	0	1	1	1	1	0	0	0	0	0	0	0	0	0	0	0	1	1	1
(ACTTAG)n	Simple_repeat	1	1	0	484	0	1	1	1	1	0	0	0	0	0	0	0	0	0	0	0	1	1	1
(ACTTAGTAA)n	Simple_repeat	1	1	0	780	0	1	1	1	1	0	0	0	0	0	0	0	0	0	0	0	1	1	1
(ACTTAGT)n	Simple_repeat	2	1	0	579	0	1	1	1	1	0	0	0	0	0	0	0	0	0	0	0	1	1	1
(ACTTA)n	Simple_repeat	3	2	0	482	0	2	1	1	1	0	0	0	0	0	0	0	0	0	0	0	1	1	1
(ACTTATA)n	Simple_repeat	5	3	0	559.2	0	3	3	3	3	0	0	0	0	0	0	0	0	0	0	0	1	1	1
(ACTTATC)n	Simple_repeat	2	1	0	503	0	1	1	1	1	0	0	0	0	0	0	0	0	0	0	0	1	1	1
(ACTTATG)n	Simple_repeat	1	0	0	498	0	0	0	0	0	0	0	0	0	0	0	0	0	0	0	0	1	1	1
(ACTTAT)n	Simple_repeat	3	1	0	484.666666666667	0	1	1	0	0	0	0	0	0	0	0	0	0	0	0	0	1	1	1
(ACTTATTC)n	Simple_repeat	1	0	0	422	0	0	0	0	0	0	0	0	0	0	0	0	0	0	0	0	1	1	1
(ACTTATT)n	Simple_repeat	2	2	0	492	0	2	2	2	2	0	0	0	0	0	0	0	0	0	0	0	1	1	1
(ACTTCAA)n	Simple_repeat	1	1	0	470	0	1	1	1	1	0	0	0	0	0	0	0	0	0	0	0	1	1	1
(ACTTCAG)n	Simple_repeat	1	0	0	458	0	0	0	0	0	0	0	0	0	0	0	0	0	0	0	0	1	1	1
(ACTTCA)n	Simple_repeat	3	0	0	548.666666666667	0	0	0	0	0	0	0	0	0	0	0	0	0	0	0	0	1	1	1
(ACTTCAT)n	Simple_repeat	1	1	0	714	0	1	1	1	1	0	0	0	0	0	0	0	0	0	0	0	1	1	1
(ACTTCCC)n	Simple_repeat	3	2	0	428.666666666667	0	1	1	1	1	0	0	0	0	0	0	0	0	0	0	0	1	1	1
(ACTTCC)n	Simple_repeat	6	2	0	516.666666666667	0	2	1	2	1	0	0	0	0	0	0	0	0	0	0	0	1	1	1
(ACTTCCTAAC)n	Simple_repeat	1	1	0	898	0	1	1	1	1	0	0	0	0	0	0	0	0	0	0	0	1	1	1
(ACTTCCT)n	Simple_repeat	3	3	0	577.333333333333	0	3	2	3	2	0	0	0	0	0	0	0	0	0	0	0	1	1	1
(ACTTCG)n	Simple_repeat	1	0	0	390	0	0	0	0	0	0	0	0	0	0	0	0	0	0	0	0	1	1	1
(ACTTC)n	Simple_repeat	9	5	0	671.777777777778	0	5	5	5	5	0	0	0	0	0	0	0	0	0	0	0	1	1	1
(ACTTCTC)n	Simple_repeat	3	1	0	534	0	1	1	1	1	0	0	0	0	0	0	0	0	0	0	0	1	1	1
(ACTTCTG)n	Simple_repeat	1	1	0	408	0	1	1	1	1	0	0	0	0	0	0	0	0	0	0	0	1	1	1
(ACTTCT)n	Simple_repeat	6	5	0	498.666666666667	0	5	5	5	5	0	0	0	0	0	0	0	0	0	0	0	1	1	1
(ACTTCTT)n	Simple_repeat	1	0	0	472	0	0	0	0	0	0	0	0	0	0	0	0	0	0	0	0	1	1	1
(ACTTGAA)n	Simple_repeat	2	1	0	496	0	1	1	1	1	0	0	0	0	0	0	0	0	0	0	0	1	1	1
(ACTTGA)n	Simple_repeat	2	2	0	652	0	2	2	2	2	0	0	0	0	0	0	0	0	0	0	0	1	1	1
(ACTTGAT)n	Simple_repeat	1	0	0	524	0	0	0	0	0	0	0	0	0	0	0	0	0	0	0	0	1	1	1
(ACTTGCACAC)n	Simple_repeat	1	1	0	712	0	1	1	0	0	0	0	0	0	0	0	0	0	0	0	0	1	1	1
(ACTTGCC)n	Simple_repeat	1	1	0	468	0	1	1	1	1	0	0	0	0	0	0	0	0	0	0	0	1	1	1
(ACTTGTC)n	Simple_repeat	1	1	0	580	0	1	1	1	1	0	0	0	0	0	0	0	0	0	0	0	1	1	1
(ACTTGTG)n	Simple_repeat	2	0	0	527	0	0	0	0	0	0	0	0	0	0	0	0	0	0	0	0	1	1	1
(ACTTGT)n	Simple_repeat	2	2	0	578	0	2	1	2	1	0	0	0	0	0	0	0	0	0	0	0	1	1	1
(ACTTGTTATA)n	Simple_repeat	1	1	0	770	0	1	1	1	1	0	0	0	0	0	0	0	0	0	0	0	1	1	1
(ACTTGTT)n	Simple_repeat	3	2	0	458.666666666667	0	2	2	2	2	0	0	0	0	0	0	0	0	0	0	0	1	1	1
(ACTT)n	Simple_repeat	34	19	1	587.235294117647	7.77312	18	17	15	13	0	1	0	1	1	0	0	0	1	0	0	1	0.0588235294117645	1
(ACTTTAA)n	Simple_repeat	6	3	0	526.333333333333	0	3	3	3	3	0	0	0	0	0	0	0	0	0	0	0	1	1	1
(ACTTTAC)n	Simple_repeat	1	1	0	550	0	1	1	1	1	0	0	0	0	0	0	0	0	0	0	0	1	1	1
(ACTTTAG)n	Simple_repeat	1	0	0	468	0	0	0	0	0	0	0	0	0	0	0	0	0	0	0	0	1	1	1
(ACTTTA)n	Simple_repeat	4	4	0	642.5	0	4	4	3	3	0	0	0	0	0	0	0	0	0	0	0	1	1	1
(ACTTTAT)n	Simple_repeat	8	5	0	511.5	0	5	3	4	4	0	0	0	0	0	0	0	0	0	0	0	1	1	1
(ACTTTATT)n	Simple_repeat	1	1	0	524	0	1	1	1	1	0	0	0	0	0	0	0	0	0	0	0	1	1	1
(ACTTTCA)n	Simple_repeat	3	1	0	640.666666666667	0	1	1	1	1	0	0	0	0	0	0	0	0	0	0	0	1	1	1
(ACTTTCC)n	Simple_repeat	1	0	0	612	0	0	0	0	0	0	0	0	0	0	0	0	0	0	0	0	1	1	1
(ACTTTC)n	Simple_repeat	9	5	0	563.111111111111	0	5	5	4	5	0	0	0	0	0	0	0	0	0	0	0	1	1	1
(ACTTTCT)n	Simple_repeat	5	4	0	492.8	0	4	4	3	3	0	0	0	0	0	0	0	0	0	0	0	1	1	1
(ACTTTG)n	Simple_repeat	6	5	0	526.666666666667	0	5	5	5	5	0	0	0	0	0	0	0	0	0	0	0	1	1	1
(ACTTTGT)n	Simple_repeat	2	1	0	483	0	1	1	0	0	0	0	0	0	0	0	0	0	0	0	0	1	1	1
(ACTTT)n	Simple_repeat	20	12	0	575	0	12	11	12	11	0	0	0	0	0	0	0	0	0	0	0	1	1	1
(ACTTTTA)n	Simple_repeat	5	2	0	517.6	0	2	2	2	2	0	0	0	0	0	0	0	0	0	0	0	1	1	1
(ACTTTTAT)n	Simple_repeat	1	1	0	552	0	1	1	0	0	0	0	0	0	0	0	0	0	0	0	0	1	1	1
(ACTTTTC)n	Simple_repeat	4	2	0	433	0	2	2	2	2	0	0	0	0	0	0	0	0	0	0	0	1	1	1
(ACTTTT)n	Simple_repeat	20	11	0	542.1	0	11	10	10	9	0	1	0	0	0	0	0	0	0	0	0	1	1	1
(ACTTTTTA)n	Simple_repeat	1	1	0	722	0	1	1	0	0	0	0	0	0	0	0	0	0	0	0	0	1	1	1
(ACTTTTT)n	Simple_repeat	19	11	0	504.842105263158	0	10	11	11	10	0	0	0	0	0	0	0	0	0	0	0	1	1	1
(ACTTTTTT)n	Simple_repeat	1	1	0	448	0	1	1	1	1	0	0	0	0	0	0	0	0	0	0	0	1	1	1
(AGAAAAA)n	Simple_repeat	4	0	0	717.5	0	0	0	0	0	0	0	0	0	0	0	0	0	0	0	0	1	1	1
(AGAAAAG)n	Simple_repeat	5	2	0	782.4	0	2	2	2	2	0	0	0	0	0	0	0	0	0	0	0	1	1	1
(AGAAAA)n	Simple_repeat	52	27	1	808.461538461538	1.18241	26	21	23	23	1	2	0	1	0	0	0	0	0	0	0	1	1	1
(AGAAACA)n	Simple_repeat	1	1	0	790	0	1	1	1	1	0	0	0	0	0	0	0	0	0	0	0	1	1	1
(AGAAAC)n	Simple_repeat	3	0	0	707.333333333333	0	0	0	0	0	0	0	0	0	0	0	0	0	0	0	0	1	1	1
(AGAAAGAG)n	Simple_repeat	3	1	0	930.666666666667	0	1	0	1	0	0	0	0	0	0	0	0	0	0	0	0	1	1	1
(AGAAAGA)n	Simple_repeat	2	2	0	791	0	1	1	1	0	0	0	0	0	0	0	0	0	0	0	0	1	1	1
(AGAAAGCA)n	Simple_repeat	2	1	0	893	0	1	1	0	0	0	0	0	0	0	0	0	0	0	0	0	1	1	1
(AGAAAG)n	Simple_repeat	27	18	0	766.222222222222	0	18	17	15	15	0	0	0	0	0	0	0	0	0	0	0	1	1	1
(AGAAAGTG)n	Simple_repeat	1	1	0	810	0	1	1	1	1	0	0	0	0	0	0	0	0	0	0	0	1	1	1
(AGAAA)n	Simple_repeat	220	103	7	794.763636363636	3.81668285714286	98	98	85	82	5	2	2	7	7	6	6	3	1	2	1	0.00215769600575248	0.138438880706922	0.00420168067226891
(AGAAATAA)n	Simple_repeat	1	1	0	1000	0	1	1	0	1	0	0	0	0	0	0	0	0	0	0	0	1	1	1
(AGAAAT)n	Simple_repeat	6	6	0	833.666666666667	0	6	6	5	5	0	0	0	0	0	0	0	0	0	0	0	1	1	1
(AGAACAA)n	Simple_repeat	5	5	0	542.4	0	5	5	5	5	0	0	0	0	0	0	0	0	0	0	0	1	1	1
(AGAACAC)n	Simple_repeat	2	1	0	429	0	1	1	1	1	0	0	0	0	0	0	0	0	0	0	0	1	1	1
(AGAACAG)n	Simple_repeat	3	2	0	513.333333333333	0	2	2	2	2	0	0	0	0	0	0	0	0	0	0	0	1	1	1
(AGAACA)n	Simple_repeat	16	12	0	507.5	0	10	11	11	9	0	0	0	0	0	0	0	0	0	0	0	1	1	1
(AGAACATA)n	Simple_repeat	1	1	0	496	0	1	1	1	1	0	1	0	0	0	0	0	0	0	0	0	1	1	1
(AGAACAT)n	Simple_repeat	4	4	0	487.5	0	4	3	4	3	0	0	0	0	0	0	0	0	0	0	0	1	1	1
(AGAACCCTGG)n	Simple_repeat	1	1	0	722	0	1	1	1	1	0	0	0	0	0	0	0	0	0	0	0	1	1	1
(AGAACC)n	Simple_repeat	2	0	0	582	0	0	0	0	0	0	0	0	0	0	0	0	0	0	0	0	1	1	1
(AGAACG)n	Simple_repeat	1	0	0	546	0	0	0	0	0	0	0	0	0	0	0	0	0	0	0	0	1	1	1
(AGAAC)n	Simple_repeat	39	21	1	665.282051282051	17.6485	19	18	15	15	1	1	0	1	1	1	1	1	1	0	0	0.0526315789473685	0.0555555555555556	1
(AGAACTA)n	Simple_repeat	1	1	0	464	0	1	1	1	1	0	0	0	0	0	0	0	0	0	0	0	1	1	1
(AGAACTC)n	Simple_repeat	1	1	0	452	0	1	1	1	1	0	0	0	0	0	0	0	0	0	0	0	1	1	1
(AGAACTG)n	Simple_repeat	1	1	0	594	0	1	1	1	1	0	0	0	0	0	0	0	0	0	0	0	1	1	1
(AGAACT)n	Simple_repeat	5	4	0	658	0	3	4	4	3	0	0	0	0	0	0	0	0	0	0	0	1	1	1
(AGAACTT)n	Simple_repeat	1	1	0	568	0	1	1	1	1	0	0	0	0	0	0	0	0	0	0	0	1	1	1
(AGAAGAAGG)n	Simple_repeat	1	1	0	1000	0	1	1	0	0	0	0	0	0	0	0	0	0	0	0	0	1	1	1
(AGAAGAC)n	Simple_repeat	16	7	0	493.75	0	6	6	7	5	0	0	0	0	0	0	0	0	0	0	0	1	1	1
(AGAAGAGCA)n	Simple_repeat	2	2	0	638	0	2	2	2	2	0	0	0	0	0	0	0	0	0	0	0	1	1	1
(AGAAGAG)n	Simple_repeat	2	2	0	735	0	2	2	1	1	0	0	0	0	0	0	0	0	0	0	0	1	1	1
(AGAAGA)n	Simple_repeat	14	10	0	771.142857142857	0	10	9	6	8	1	1	0	0	0	0	0	0	0	0	0	1	1	1
(AGAAGATG)n	Simple_repeat	1	0	0	596	0	0	0	0	0	0	0	0	0	0	0	0	0	0	0	0	1	1	1
(AGAAGAT)n	Simple_repeat	2	2	0	468	0	2	2	2	2	0	0	0	0	0	0	0	0	0	0	0	1	1	1
(AGAAGCA)n	Simple_repeat	7	4	0	510.571428571429	0	4	2	3	2	0	0	0	0	0	0	0	0	0	0	0	1	1	1
(AGAAGCC)n	Simple_repeat	4	2	2	546.5	1.297855	2	2	2	2	0	0	0	2	2	2	2	0	0	0	0	1	1	1
(AGAAGC)n	Simple_repeat	31	20	0	571.612903225806	0	20	18	17	16	0	1	0	0	0	0	0	0	0	0	0	1	1	1
(AGAAGCT)n	Simple_repeat	1	1	0	472	0	1	1	1	1	0	0	0	0	0	0	0	0	0	0	0	1	1	1
(AGAAGGAC)n	Simple_repeat	1	1	0	526	0	1	1	1	1	0	0	0	0	0	0	0	0	0	0	0	1	1	1
(AGAAGGAGG)n	Simple_repeat	1	1	0	904	0	1	1	0	0	0	0	0	0	0	0	0	0	0	0	0	1	1	1
(AGAAGGA)n	Simple_repeat	1	0	0	728	0	0	0	0	0	0	0	0	0	0	0	0	0	0	0	0	1	1	1
(AGAAGGC)n	Simple_repeat	6	5	0	548	0	5	5	5	5	2	0	0	0	0	0	0	0	0	0	0	1	1	1
(AGAAGG)n	Simple_repeat	22	18	1	828.909090909091	5.1392	18	17	13	14	0	0	0	1	1	1	1	0	0	0	0	1	1	1
(AGAAGGT)n	Simple_repeat	2	0	0	397	0	0	0	0	0	0	0	0	0	0	0	0	0	0	0	0	1	1	1
(AGAAGGTTAG)n	Simple_repeat	1	0	0	910	0	0	0	0	0	0	0	0	0	0	0	0	0	0	0	0	1	1	1
(AGAAG)n	Simple_repeat	28	18	0	828.285714285714	0	18	17	15	15	2	1	0	0	0	0	0	0	0	0	0	1	1	1
(AGAAGTA)n	Simple_repeat	2	1	0	613	0	1	1	1	1	0	0	0	0	0	0	0	0	0	0	0	1	1	1
(AGAAGTAT)n	Simple_repeat	1	1	0	508	0	1	1	0	0	0	0	0	0	0	0	0	0	0	0	0	1	1	1
(AGAAGTC)n	Simple_repeat	3	2	0	550.666666666667	0	2	2	2	2	0	0	0	0	0	0	0	0	0	0	0	1	1	1
(AGAAGTG)n	Simple_repeat	2	0	0	532	0	0	0	0	0	0	0	0	0	0	0	0	0	0	0	0	1	1	1
(AGAAGT)n	Simple_repeat	13	2	0	491.692307692308	0	2	2	2	2	0	0	0	0	0	0	0	0	0	0	0	1	1	1
(AGAA)n	Simple_repeat	831	542	7	820.832731648616	17.2107285714286	492	458	332	348	8	13	2	6	7	7	6	3	5	0	0	5.547347540962e-05	1.59690125322162e-07	1
(AGAATAA)n	Simple_repeat	22	12	0	505	0	12	11	11	10	0	0	0	0	0	0	0	0	0	0	0	1	1	1
(AGAATAC)n	Simple_repeat	6	4	0	495.333333333333	0	4	4	4	4	0	0	0	0	0	0	0	0	0	0	0	1	1	1
(AGAATAG)n	Simple_repeat	6	2	0	442.333333333333	0	2	2	2	2	0	0	0	0	0	0	0	0	0	0	0	1	1	1
(AGAATA)n	Simple_repeat	33	19	1	536.727272727273	3.28901	19	18	19	18	1	1	0	1	1	1	1	1	1	0	0	0.0526315789473685	0.0555555555555556	1
(AGAATAT)n	Simple_repeat	11	5	0	518	0	5	5	5	5	0	0	0	0	0	0	0	0	0	0	0	1	1	1
(AGAATCA)n	Simple_repeat	4	4	0	587.5	0	4	3	4	4	0	0	0	0	0	0	0	0	0	0	0	1	1	1
(AGAATC)n	Simple_repeat	9	6	0	552.222222222222	0	6	6	6	6	0	0	0	0	0	0	0	0	0	0	0	1	1	1
(AGAATCT)n	Simple_repeat	1	1	0	484	0	1	1	1	1	0	0	0	0	0	0	0	0	0	0	0	1	1	1
(AGAATCTT)n	Simple_repeat	1	1	0	610	0	1	1	1	1	0	0	0	0	0	0	0	0	0	0	0	1	1	1
(AGAATGAG)n	Simple_repeat	1	1	0	594	0	1	1	1	1	0	0	0	0	0	0	0	0	0	0	0	1	1	1
(AGAATGA)n	Simple_repeat	2	1	0	388	0	1	1	1	1	0	0	0	0	0	0	0	0	0	0	0	1	1	1
(AGAATGC)n	Simple_repeat	4	4	0	557.5	0	4	4	4	4	0	0	0	0	0	0	0	0	0	0	0	1	1	1
(AGAATGGC)n	Simple_repeat	1	0	0	536	0	0	0	0	0	0	0	0	0	0	0	0	0	0	0	0	1	1	1
(AGAATGG)n	Simple_repeat	3	1	0	494.666666666667	0	1	1	1	1	0	0	0	0	0	0	0	0	0	0	0	1	1	1
(AGAATGGT)n	Simple_repeat	1	0	0	530	0	0	0	0	0	0	0	0	0	0	0	0	0	0	0	0	1	1	1
(AGAATG)n	Simple_repeat	26	9	1	542.230769230769	8.43597	8	8	9	8	0	0	1	1	1	1	1	0	0	1	0	1	1	0.111111111111111
(AGAAT)n	Simple_repeat	67	42	0	606.298507462687	0	42	37	37	36	1	0	0	0	0	0	0	0	0	0	0	1	1	1
(AGAATTA)n	Simple_repeat	10	6	0	470.6	0	6	5	5	4	0	0	0	0	0	0	0	0	0	0	0	1	1	1
(AGAATTC)n	Simple_repeat	2	0	0	461	0	0	0	0	0	0	0	0	0	0	0	0	0	0	0	0	1	1	1
(AGAATTCTA)n	Simple_repeat	1	1	0	890	0	1	1	1	1	0	0	0	0	0	0	0	0	0	0	0	1	1	1
(AGAATTG)n	Simple_repeat	3	3	0	436	0	3	3	3	3	0	0	0	0	0	0	0	0	0	0	0	1	1	1
(AGAATT)n	Simple_repeat	14	8	0	544.285714285714	0	8	6	7	6	0	0	0	0	0	0	0	0	0	0	0	1	1	1
(AGAATTT)n	Simple_repeat	8	5	0	441.75	0	5	5	5	5	0	0	0	0	0	0	0	0	0	0	0	1	1	1
(AGAATTTT)n	Simple_repeat	1	1	0	490	0	1	1	1	1	0	0	0	0	0	0	0	0	0	0	0	1	1	1
(AGACAAC)n	Simple_repeat	2	1	0	557	0	0	1	1	0	0	0	0	0	0	0	0	0	0	0	0	1	1	1
(AGACAAG)n	Simple_repeat	4	2	0	459	0	1	2	2	1	0	0	0	0	0	0	0	0	0	0	0	1	1	1
(AGACAA)n	Simple_repeat	13	6	0	483.230769230769	0	6	6	6	6	0	0	0	0	0	0	0	0	0	0	0	1	1	1
(AGACACACAT)n	Simple_repeat	1	1	0	814	0	0	1	0	0	0	0	0	0	0	0	0	0	0	0	0	1	1	1
(AGACACAG)n	Simple_repeat	1	0	0	548	0	0	0	0	0	0	0	0	0	0	0	0	0	0	0	0	1	1	1
(AGACACA)n	Simple_repeat	1	0	0	304	0	0	0	0	0	0	0	0	0	0	0	0	0	0	0	0	1	1	1
(AGACAC)n	Simple_repeat	31	12	0	504.903225806452	0	11	11	10	10	0	0	0	0	0	0	0	0	0	0	0	1	1	1
(AGACAGAGAT)n	Simple_repeat	1	0	0	784	0	0	0	0	0	0	0	0	0	0	0	0	0	0	0	0	1	1	1
(AGACAGAG)n	Simple_repeat	3	2	0	698.666666666667	0	2	2	2	2	0	0	0	0	0	0	0	0	0	0	0	1	1	1
(AGACAGA)n	Simple_repeat	5	4	0	477.2	0	4	4	3	3	1	0	0	0	0	0	0	0	0	0	0	1	1	1
(AGACAGC)n	Simple_repeat	5	2	0	538	0	2	2	0	0	0	0	0	0	0	0	0	0	0	0	0	1	1	1
(AGACAGGA)n	Simple_repeat	1	1	0	508	0	1	1	1	1	0	0	0	0	0	0	0	0	0	0	0	1	1	1
(AGACAGG)n	Simple_repeat	2	1	0	446	0	1	1	1	1	0	0	0	0	0	0	0	0	0	0	0	1	1	1
(AGACAG)n	Simple_repeat	113	55	1	566.920353982301	2.01346	53	50	47	44	2	0	0	1	0	1	0	1	0	0	0	0.0377358490566039	1	1
(AGACAGTGGC)n	Simple_repeat	1	0	0	1000	0	0	0	0	0	0	0	0	0	0	0	0	0	0	0	0	1	1	1
(AGACA)n	Simple_repeat	10	5	0	576.4	0	5	5	4	4	0	0	0	0	0	0	0	0	0	0	0	1	1	1
(AGACATA)n	Simple_repeat	2	2	0	616	0	2	2	1	2	0	0	0	0	0	0	0	0	0	0	0	1	1	1
(AGACATG)n	Simple_repeat	2	1	0	550	0	1	1	1	1	0	0	0	0	0	0	0	0	0	0	0	1	1	1
(AGACAT)n	Simple_repeat	12	6	0	607.5	0	6	6	5	5	0	0	0	0	0	0	0	0	0	0	0	1	1	1
(AGACATT)n	Simple_repeat	3	1	0	585.333333333333	0	1	1	1	1	0	0	0	0	0	0	0	0	0	0	0	1	1	1
(AGACCAC)n	Simple_repeat	1	0	0	490	0	0	0	0	0	0	0	0	0	0	0	0	0	0	0	0	1	1	1
(AGACCAGC)n	Simple_repeat	2	2	0	582	0	2	1	1	1	0	0	0	0	0	0	0	0	0	0	0	1	1	1
(AGACCAG)n	Simple_repeat	2	1	0	459	0	1	1	1	1	0	0	0	0	0	0	0	0	0	0	0	1	1	1
(AGACCA)n	Simple_repeat	3	2	0	681.333333333333	0	2	2	2	2	0	0	0	0	0	0	0	0	0	0	0	1	1	1
(AGACCCA)n	Simple_repeat	1	0	0	490	0	0	0	0	0	0	0	0	0	0	0	0	0	0	0	0	1	1	1
(AGACCC)n	Simple_repeat	4	3	0	561.5	0	3	3	3	3	0	0	0	0	0	0	0	0	0	0	0	1	1	1
(AGACC)n	Simple_repeat	2	1	0	589	0	1	1	1	1	0	0	0	0	0	0	0	0	0	0	0	1	1	1
(AGACCTC)n	Simple_repeat	1	1	0	478	0	1	1	1	1	0	0	0	0	0	0	0	0	0	0	0	1	1	1
(AGACCTG)n	Simple_repeat	1	0	0	464	0	0	0	0	0	0	0	0	0	0	0	0	0	0	0	0	1	1	1
(AGACCT)n	Simple_repeat	3	0	0	436	0	0	0	0	0	0	0	0	0	0	0	0	0	0	0	0	1	1	1
(AGACGAG)n	Simple_repeat	1	1	0	502	0	1	1	1	1	0	0	0	0	0	0	0	0	0	0	0	1	1	1
(AGACGA)n	Simple_repeat	1	0	0	388	0	0	0	0	0	0	0	0	0	0	0	0	0	0	0	0	1	1	1
(AGACGC)n	Simple_repeat	1	0	0	590	0	0	0	0	0	0	0	0	0	0	0	0	0	0	0	0	1	1	1
(AGACGG)n	Simple_repeat	3	3	0	507.333333333333	0	3	2	3	2	0	0	0	0	0	0	0	0	0	0	0	1	1	1
(AGACG)n	Simple_repeat	2	0	0	678	0	0	0	0	0	0	0	0	0	0	0	0	0	0	0	0	1	1	1
(AGAC)n	Simple_repeat	412	207	12	711.616504854369	3.4753875	200	188	170	169	11	5	1	12	11	9	9	6	1	1	1	4.52407774849295e-06	0.262745583527873	0.0529411764705883
(AGACTAA)n	Simple_repeat	2	1	0	569	0	1	1	1	1	0	0	0	0	0	0	0	0	0	0	0	1	1	1
(AGACTA)n	Simple_repeat	1	0	0	562	0	0	0	0	0	0	0	0	0	0	0	0	0	0	0	0	1	1	1
(AGACTAT)n	Simple_repeat	1	1	0	490	0	1	1	1	1	0	0	0	0	0	0	0	0	0	0	0	1	1	1
(AGACTCC)n	Simple_repeat	1	1	0	930	0	1	1	1	1	0	0	0	0	0	0	0	0	0	0	0	1	1	1
(AGACTC)n	Simple_repeat	4	3	0	533	0	2	3	1	2	0	0	0	0	0	0	0	0	0	0	0	1	1	1
(AGACTG)n	Simple_repeat	2	2	0	558	0	2	2	2	2	0	0	0	0	0	0	0	0	0	0	0	1	1	1
(AGACT)n	Simple_repeat	8	6	0	612	0	5	4	4	4	0	0	0	0	0	0	0	0	0	0	0	1	1	1
(AGACTTAAG)n	Simple_repeat	1	0	0	888	0	0	0	0	0	0	0	0	0	0	0	0	0	0	0	0	1	1	1
(AGACTT)n	Simple_repeat	1	0	0	632	0	0	0	0	0	0	0	0	0	0	0	0	0	0	0	0	1	1	1
(AGAGAAAG)n	Simple_repeat	1	1	0	908	0	1	0	0	0	0	0	0	0	0	0	0	0	0	0	0	1	1	1
(AGAGAACAG)n	Simple_repeat	1	1	0	446	0	1	1	1	1	0	0	0	0	0	0	0	0	0	0	0	1	1	1
(AGAGAAC)n	Simple_repeat	10	8	0	499	0	8	7	8	7	0	0	0	0	0	0	0	0	0	0	0	1	1	1
(AGAGAAGT)n	Simple_repeat	1	1	0	400	0	1	1	1	1	0	0	0	0	0	0	0	0	0	0	0	1	1	1
(AGAGAA)n	Simple_repeat	22	13	0	783.363636363636	0	13	13	12	12	0	0	0	0	0	0	0	0	0	0	0	1	1	1
(AGAGAATA)n	Simple_repeat	1	0	0	574	0	0	0	0	0	0	0	0	0	0	0	0	0	0	0	0	1	1	1
(AGAGAATG)n	Simple_repeat	1	1	0	450	0	1	1	1	1	0	0	0	0	0	0	0	0	0	0	0	1	1	1
(AGAGAAT)n	Simple_repeat	3	2	0	478	0	2	2	2	2	0	0	0	0	0	0	0	0	0	0	0	1	1	1
(AGAGACAA)n	Simple_repeat	2	0	0	557	0	0	0	0	0	0	0	0	0	0	0	0	0	0	0	0	1	1	1
(AGAGACAC)n	Simple_repeat	1	1	0	434	0	1	1	1	1	0	0	0	0	0	0	0	0	0	0	0	1	1	1
(AGAGACAGAG)n	Simple_repeat	1	1	0	902	0	1	1	1	1	0	0	0	0	0	0	0	0	0	0	0	1	1	1
(AGAGACAG)n	Simple_repeat	5	4	0	866.4	0	3	4	4	3	0	0	0	0	0	0	0	0	0	0	0	1	1	1
(AGAGACA)n	Simple_repeat	4	1	0	497	0	1	1	1	1	0	0	0	0	0	0	0	0	0	0	0	1	1	1
(AGAGAC)n	Simple_repeat	192	97	4	558.427083333333	1.866435	95	93	88	86	3	3	0	4	4	3	3	1	2	0	0	0.122313333092511	0.00414592420202519	1
(AGAGACTAGC)n	Simple_repeat	1	1	0	902	0	1	1	0	1	0	0	0	0	0	0	0	0	0	0	0	1	1	1
(AGAGAGAAAG)n	Simple_repeat	1	1	0	900	0	1	1	0	1	0	0	0	0	0	0	0	0	0	0	0	1	1	1
(AGAGAGAA)n	Simple_repeat	3	0	0	928.666666666667	0	0	0	0	0	0	0	0	0	0	0	0	0	0	0	0	1	1	1
(AGAGAGACAG)n	Simple_repeat	2	2	0	905	0	2	2	2	2	0	0	0	0	0	0	0	0	0	0	0	1	1	1
(AGAGAGAC)n	Simple_repeat	7	2	1	871.428571428571	6.75023	2	2	1	2	0	0	0	1	1	0	0	0	0	0	0	1	1	1
(AGAGAGAGAC)n	Simple_repeat	1	1	0	954	0	1	1	1	1	0	0	0	0	0	0	0	0	0	0	0	1	1	1
(AGAGAGC)n	Simple_repeat	10	5	0	486.6	0	5	5	5	5	0	0	0	0	0	0	0	0	0	0	0	1	1	1
(AGAGAGGG)n	Simple_repeat	3	2	0	953.333333333333	0	2	0	0	0	0	0	0	0	0	0	0	0	0	0	0	1	1	1
(AGAGAGG)n	Simple_repeat	2	1	0	742	0	1	1	0	0	0	0	0	0	0	0	0	0	0	0	0	1	1	1
(AGAGAG)n	Simple_repeat	57	38	0	765.894736842105	0	36	35	32	30	0	0	0	0	0	0	0	0	0	0	0	1	1	1
(AGAGAGT)n	Simple_repeat	1	0	0	340	0	0	0	0	0	0	0	0	0	0	0	0	0	0	0	0	1	1	1
(AGAGA)n	Simple_repeat	36	16	0	817.666666666667	0	15	14	11	14	0	0	0	0	0	0	0	0	0	0	0	1	1	1
(AGAGATAG)n	Simple_repeat	1	0	0	804	0	0	0	0	0	0	0	0	0	0	0	0	0	0	0	0	1	1	1
(AGAGATA)n	Simple_repeat	4	3	0	568.5	0	3	3	3	3	0	0	0	0	0	0	0	0	0	0	0	1	1	1
(AGAGATG)n	Simple_repeat	5	0	0	468	0	0	0	0	0	0	0	0	0	0	0	0	0	0	0	0	1	1	1
(AGAGATGT)n	Simple_repeat	1	1	0	1000	0	1	1	1	1	0	0	0	0	0	0	0	0	0	0	0	1	1	1
(AGAGAT)n	Simple_repeat	51	31	1	584.313725490196	1.90952	30	29	28	27	2	1	0	1	1	1	1	1	1	0	0	0.0666666666666667	0.0344827586206896	1
(AGAGCAA)n	Simple_repeat	1	1	0	594	0	1	1	0	0	0	0	0	0	0	0	0	0	0	0	0	1	1	1
(AGAGCAC)n	Simple_repeat	2	2	0	501	0	2	2	2	2	0	0	0	0	0	0	0	0	0	0	0	1	1	1
(AGAGCAGG)n	Simple_repeat	3	2	0	500.666666666667	0	2	2	2	2	0	0	0	0	0	0	0	0	0	0	0	1	1	1
(AGAGCAG)n	Simple_repeat	7	1	0	535.428571428571	0	1	1	1	1	0	0	0	0	0	0	0	0	0	0	0	1	1	1
(AGAGCA)n	Simple_repeat	10	8	0	558.4	0	8	8	8	8	0	0	0	0	0	0	0	0	0	0	0	1	1	1
(AGAGCCA)n	Simple_repeat	2	1	0	498	0	1	1	1	1	0	0	0	0	0	0	0	0	0	0	0	1	1	1
(AGAGCCC)n	Simple_repeat	3	2	0	482	0	2	2	2	2	0	0	0	0	0	0	0	0	0	0	0	1	1	1
(AGAGCC)n	Simple_repeat	15	7	0	566	0	7	7	7	7	0	0	0	0	0	0	0	0	0	0	0	1	1	1
(AGAGCCTA)n	Simple_repeat	1	1	0	528	0	1	1	1	1	0	0	0	0	0	0	0	0	0	0	0	1	1	1
(AGAGCGAG)n	Simple_repeat	1	1	0	856	0	1	1	1	1	0	0	0	0	0	0	0	0	0	0	0	1	1	1
(AGAGCGC)n	Simple_repeat	2	1	0	479	0	1	1	1	1	0	0	0	0	0	0	0	0	0	0	0	1	1	1
(AGAGCG)n	Simple_repeat	4	3	0	634.5	0	3	3	3	3	0	0	0	0	0	0	0	0	0	0	0	1	1	1
(AGAGC)n	Simple_repeat	22	14	1	598.545454545455	6.20409	14	14	14	14	0	0	0	1	1	1	1	0	0	0	0	1	1	1
(AGAGCTACCA)n	Simple_repeat	1	1	0	702	0	1	1	1	1	0	0	0	0	0	0	0	0	0	0	0	1	1	1
(AGAGCTC)n	Simple_repeat	1	0	0	524	0	0	0	0	0	0	0	0	0	0	0	0	0	0	0	0	1	1	1
(AGAGCTG)n	Simple_repeat	3	1	0	462.666666666667	0	1	1	1	1	0	0	0	0	0	0	0	0	0	0	0	1	1	1
(AGAGCT)n	Simple_repeat	1	0	0	602	0	0	0	0	0	0	0	0	0	0	0	0	0	0	0	0	1	1	1
(AGAGGACA)n	Simple_repeat	1	0	0	526	0	0	0	0	0	0	0	0	0	0	0	0	0	0	0	0	1	1	1
(AGAGGAC)n	Simple_repeat	2	0	0	499	0	0	0	0	0	0	0	0	0	0	0	0	0	0	0	0	1	1	1
(AGAGGAGGG)n	Simple_repeat	1	0	0	946	0	0	0	0	0	0	0	0	0	0	0	0	0	0	0	0	1	1	1
(AGAGGAGG)n	Simple_repeat	1	0	0	902	0	0	0	0	0	0	0	0	0	0	0	0	0	0	0	0	1	1	1
(AGAGGAG)n	Simple_repeat	3	3	1	703.333333333333	19.0869	3	3	3	3	0	1	0	1	1	1	1	0	1	0	0	1	0.333333333333333	1
(AGAGGA)n	Simple_repeat	8	5	0	773	0	5	5	5	5	0	1	0	0	0	0	0	0	0	0	0	1	1	1
(AGAGGAT)n	Simple_repeat	3	1	0	472.666666666667	0	1	1	1	1	0	0	0	0	0	0	0	0	0	0	0	1	1	1
(AGAGGCA)n	Simple_repeat	1	1	0	372	0	1	1	1	1	0	0	0	0	0	0	0	0	0	0	0	1	1	1
(AGAGGCC)n	Simple_repeat	3	1	0	639.333333333333	0	1	1	1	1	0	0	0	0	0	0	0	0	0	0	0	1	1	1
(AGAGGCG)n	Simple_repeat	4	0	0	507.5	0	0	0	0	0	0	0	0	0	0	0	0	0	0	0	0	1	1	1
(AGAGGC)n	Simple_repeat	40	22	0	546.2	0	19	19	20	18	0	0	0	0	0	0	0	0	0	0	0	1	1	1
(AGAGGCT)n	Simple_repeat	1	1	0	412	0	1	1	1	1	0	0	0	0	0	0	0	0	0	0	0	1	1	1
(AGAGGGAG)n	Simple_repeat	1	1	0	938	0	1	1	1	1	0	0	0	0	0	0	0	0	0	0	0	1	1	1
(AGAGGGC)n	Simple_repeat	1	0	0	846	0	0	0	0	0	0	0	0	0	0	0	0	0	0	0	0	1	1	1
(AGAGGGG)n	Simple_repeat	3	2	0	944.666666666667	0	0	0	0	0	0	0	0	0	0	0	0	0	0	0	0	1	1	1
(AGAGGG)n	Simple_repeat	17	7	2	860.823529411765	8.629585	4	4	3	4	0	0	0	1	1	1	1	0	0	0	0	1	1	1
(AGAGG)n	Simple_repeat	33	19	0	799.030303030303	0	19	18	16	17	1	0	0	0	0	0	0	0	0	0	0	1	1	1
(AGAGGTA)n	Simple_repeat	2	0	0	530	0	0	0	0	0	0	0	0	0	0	0	0	0	0	0	0	1	1	1
(AGAGGTC)n	Simple_repeat	4	1	0	513	0	0	1	0	0	0	0	0	0	0	0	0	0	0	0	0	1	1	1
(AGAGGTG)n	Simple_repeat	8	3	0	488.25	0	2	3	3	2	0	0	0	0	0	0	0	0	0	0	0	1	1	1
(AGAGGT)n	Simple_repeat	12	6	0	613.333333333333	0	4	4	4	4	0	0	0	0	0	0	0	0	0	0	0	1	1	1
(AGAG)n	Simple_repeat	179	113	3	755.027932960894	13.48212	112	108	99	98	2	2	0	3	3	2	2	1	1	0	0	0.0530888030888031	0.0550363447559707	1
(AGAGTAA)n	Simple_repeat	6	6	2	533	3.281525	6	6	6	6	2	0	0	2	2	2	2	2	0	0	0	0.0666666666666666	1	1
(AGAGTAC)n	Simple_repeat	4	1	0	519.5	0	1	1	1	1	0	0	0	0	0	0	0	0	0	0	0	1	1	1
(AGAGTAG)n	Simple_repeat	2	1	0	546	0	1	1	1	1	0	0	0	0	0	0	0	0	0	0	0	1	1	1
(AGAGTA)n	Simple_repeat	9	5	0	574.888888888889	0	3	5	5	3	0	0	0	0	0	0	0	0	0	0	0	1	1	1
(AGAGTAT)n	Simple_repeat	1	0	0	658	0	0	0	0	0	0	0	0	0	0	0	0	0	0	0	0	1	1	1
(AGAGTC)n	Simple_repeat	4	2	0	597.5	0	1	1	1	1	0	0	0	0	0	0	0	0	0	0	0	1	1	1
(AGAGTGA)n	Simple_repeat	3	2	0	478.666666666667	0	1	2	2	1	0	0	0	0	0	0	0	0	0	0	0	1	1	1
(AGAGTGC)n	Simple_repeat	1	0	0	496	0	0	0	0	0	0	0	0	0	0	0	0	0	0	0	0	1	1	1
(AGAGTGG)n	Simple_repeat	2	0	0	474	0	0	0	0	0	0	0	0	0	0	0	0	0	0	0	0	1	1	1
(AGAGTG)n	Simple_repeat	20	12	1	603.1	1.70397	11	12	12	11	0	0	1	1	1	1	1	0	0	1	0	1	1	0.0833333333333333
(AGAGT)n	Simple_repeat	6	5	0	667.666666666667	0	5	5	5	5	0	0	0	0	0	0	0	0	0	0	0	1	1	1
(AGAGTTG)n	Simple_repeat	2	1	0	523	0	1	1	1	1	0	0	0	0	0	0	0	0	0	0	0	1	1	1
(AGA)n	Simple_repeat	208	124	6	808.596153846154	13.0985316666667	116	111	98	93	7	4	1	6	6	6	6	1	1	1	1	0.31753181743196	0.201832357795661	0.0612244897959183
(AGATAAC)n	Simple_repeat	2	1	0	469	0	1	1	1	1	0	0	0	0	0	0	0	0	0	0	0	1	1	1
(AGATAAG)n	Simple_repeat	2	1	0	479	0	1	1	1	1	0	0	0	0	0	0	0	0	0	0	0	1	1	1
(AGATAA)n	Simple_repeat	30	17	0	487.933333333333	0	16	16	17	15	0	0	0	0	0	0	0	0	0	0	0	1	1	1
(AGATAAT)n	Simple_repeat	5	4	0	548	0	4	4	4	4	0	0	0	0	0	0	0	0	0	0	0	1	1	1
(AGATACA)n	Simple_repeat	6	5	0	505	0	5	3	3	3	0	0	0	0	0	0	0	0	0	0	0	1	1	1
(AGATACAT)n	Simple_repeat	2	2	0	615	0	2	2	2	2	0	0	0	0	0	0	0	0	0	0	0	1	1	1
(AGATAC)n	Simple_repeat	21	12	0	567.52380952381	0	11	12	11	11	0	0	0	0	0	0	0	0	0	0	0	1	1	1
(AGATAGAC)n	Simple_repeat	6	5	0	835.666666666667	0	5	5	5	5	0	0	0	0	0	0	0	0	0	0	0	1	1	1
(AGATAGAG)n	Simple_repeat	2	1	0	919	0	1	1	1	1	0	0	0	0	0	0	0	0	0	0	0	1	1	1
(AGATAGA)n	Simple_repeat	3	2	0	652.666666666667	0	2	1	0	0	0	0	0	0	0	0	0	0	0	0	0	1	1	1
(AGATAGATAT)n	Simple_repeat	1	1	0	810	0	1	1	1	1	0	0	0	0	0	0	0	0	0	0	0	1	1	1
(AGATAGC)n	Simple_repeat	2	2	0	550	0	2	2	2	2	0	0	0	0	0	0	0	0	0	0	0	1	1	1
(AGATAGCT)n	Simple_repeat	1	1	0	762	0	1	1	1	1	0	0	0	0	0	0	0	0	0	0	0	1	1	1
(AGATAGG)n	Simple_repeat	5	5	0	475.6	0	5	4	5	4	0	0	0	0	0	0	0	0	0	0	0	1	1	1
(AGATAG)n	Simple_repeat	60	45	0	595.433333333333	0	40	43	36	34	1	1	1	0	0	0	0	0	0	0	0	1	1	1
(AGATAGT)n	Simple_repeat	1	1	0	402	0	1	1	1	1	0	0	0	0	0	0	0	0	0	0	0	1	1	1
(AGATA)n	Simple_repeat	18	7	1	593.666666666667	2.37232	7	7	6	6	1	1	0	1	1	1	1	1	0	0	0	0.142857142857143	1	1
(AGATATA)n	Simple_repeat	7	4	0	521.428571428571	0	4	4	3	4	0	0	0	0	0	0	0	0	0	0	0	1	1	1
(AGATATATA)n	Simple_repeat	1	1	0	792	0	1	0	0	1	1	0	0	0	0	0	0	0	0	0	0	1	1	1
(AGATATATAT)n	Simple_repeat	1	0	0	862	0	0	0	0	0	0	0	0	0	0	0	0	0	0	0	0	1	1	1
(AGATATAT)n	Simple_repeat	1	0	0	890	0	0	0	0	0	0	0	0	0	0	0	0	0	0	0	0	1	1	1
(AGATATC)n	Simple_repeat	1	1	0	282	0	1	1	0	0	0	0	0	0	0	0	0	0	0	0	0	1	1	1
(AGATATG)n	Simple_repeat	1	1	0	676	0	1	1	1	1	0	0	0	0	0	0	0	0	0	0	0	1	1	1
(AGATAT)n	Simple_repeat	125	81	2	648.512	9.29479	77	75	73	73	0	0	0	2	2	2	2	0	0	0	0	1	1	1
(AGATATTA)n	Simple_repeat	1	0	0	572	0	0	0	0	0	0	0	0	0	0	0	0	0	0	0	0	1	1	1
(AGATATT)n	Simple_repeat	8	5	0	457.5	0	5	3	4	3	0	0	0	0	0	0	0	0	0	0	0	1	1	1
(AGATCAAG)n	Simple_repeat	1	1	0	798	0	1	1	0	0	0	0	0	0	0	0	0	0	0	0	0	1	1	1
(AGATCAA)n	Simple_repeat	4	3	0	563	0	3	3	3	3	0	1	0	0	0	0	0	0	0	0	0	1	1	1
(AGATCAG)n	Simple_repeat	2	0	0	411	0	0	0	0	0	0	0	0	0	0	0	0	0	0	0	0	1	1	1
(AGATCA)n	Simple_repeat	3	3	0	544	0	3	3	3	3	0	0	0	0	0	0	0	0	0	0	0	1	1	1
(AGATCCC)n	Simple_repeat	1	0	0	592	0	0	0	0	0	0	0	0	0	0	0	0	0	0	0	0	1	1	1
(AGATCC)n	Simple_repeat	3	2	0	606	0	2	2	2	2	0	0	0	0	0	0	0	0	0	0	0	1	1	1
(AGATC)n	Simple_repeat	7	2	0	561.142857142857	0	2	2	2	2	0	0	0	0	0	0	0	0	0	0	0	1	1	1
(AGATCTA)n	Simple_repeat	2	1	0	508	0	1	1	1	1	0	0	0	0	0	0	0	0	0	0	0	1	1	1
(AGATCT)n	Simple_repeat	9	4	0	625.333333333333	0	4	2	4	2	0	0	0	0	0	0	0	0	0	0	0	1	1	1
(AGATCTT)n	Simple_repeat	3	0	0	532	0	0	0	0	0	0	0	0	0	0	0	0	0	0	0	0	1	1	1
(AGATGAA)n	Simple_repeat	6	2	0	521.666666666667	0	2	2	2	2	0	0	0	0	0	0	0	0	0	0	0	1	1	1
(AGATGAC)n	Simple_repeat	1	0	0	548	0	0	0	0	0	0	0	0	0	0	0	0	0	0	0	0	1	1	1
(AGATGAG)n	Simple_repeat	3	1	0	525.333333333333	0	1	1	1	1	0	0	0	0	0	0	0	0	0	0	0	1	1	1
(AGATGA)n	Simple_repeat	26	12	0	567.153846153846	0	12	10	11	9	1	0	0	0	0	0	0	0	0	0	0	1	1	1
(AGATGAT)n	Simple_repeat	10	5	1	504.2	3.33655	5	4	4	4	0	0	0	1	1	1	1	0	0	0	0	1	1	1
(AGATGCA)n	Simple_repeat	2	2	0	604	0	2	2	2	2	0	0	0	0	0	0	0	0	0	0	0	1	1	1
(AGATGC)n	Simple_repeat	1	0	0	552	0	0	0	0	0	0	0	0	0	0	0	0	0	0	0	0	1	1	1
(AGATGGA)n	Simple_repeat	1	1	0	312	0	1	1	0	0	0	0	0	0	0	0	0	0	0	0	0	1	1	1
(AGATGGAT)n	Simple_repeat	2	2	0	785	0	2	2	1	1	0	0	0	0	0	0	0	0	0	0	0	1	1	1
(AGATGGGA)n	Simple_repeat	1	0	0	1000	0	0	0	0	0	0	0	0	0	0	0	0	0	0	0	0	1	1	1
(AGATGG)n	Simple_repeat	21	9	0	556.857142857143	0	9	9	9	9	0	0	0	0	0	0	0	0	0	0	0	1	1	1
(AGATG)n	Simple_repeat	22	18	1	617.090909090909	1.5976	18	15	16	14	0	1	0	1	1	1	1	0	1	0	0	1	0.0666666666666667	1
(AGATGTA)n	Simple_repeat	1	0	0	572	0	0	0	0	0	0	0	0	0	0	0	0	0	0	0	0	1	1	1
(AGATGTC)n	Simple_repeat	1	0	0	522	0	0	0	0	0	0	0	0	0	0	0	0	0	0	0	0	1	1	1
(AGATGTG)n	Simple_repeat	1	0	0	546	0	0	0	0	0	0	0	0	0	0	0	0	0	0	0	0	1	1	1
(AGATGT)n	Simple_repeat	8	5	0	512.5	0	4	5	5	4	0	0	0	0	0	0	0	0	0	0	0	1	1	1
(AGATGTT)n	Simple_repeat	1	0	0	934	0	0	0	0	0	0	0	0	0	0	0	0	0	0	0	0	1	1	1
(AGAT)n	Simple_repeat	1693	1191	27	737.71884229179	3.91256814814815	1157	1092	992	976	16	12	3	27	21	19	14	6	3	1	1	6.15483138852613e-07	0.00120841751785973	0.0564219840736719
(AGATTAA)n	Simple_repeat	9	3	0	484.666666666667	0	3	3	3	3	0	0	0	0	0	0	0	0	0	0	0	1	1	1
(AGATTAAT)n	Simple_repeat	2	1	0	411	0	1	1	1	1	0	0	0	0	0	0	0	0	0	0	0	1	1	1
(AGATTAC)n	Simple_repeat	1	1	0	632	0	1	1	0	1	0	0	0	0	0	0	0	0	0	0	0	1	1	1
(AGATTAG)n	Simple_repeat	4	3	0	543	0	3	2	3	2	0	0	0	0	0	0	0	0	0	0	0	1	1	1
(AGATTA)n	Simple_repeat	13	9	0	499.692307692308	0	9	9	9	9	0	1	0	0	0	0	0	0	0	0	0	1	1	1
(AGATTAT)n	Simple_repeat	2	2	0	547	0	2	2	2	2	0	0	0	0	0	0	0	0	0	0	0	1	1	1
(AGATTATTG)n	Simple_repeat	1	1	0	830	0	1	1	0	0	0	0	0	0	0	0	0	0	0	0	0	1	1	1
(AGATTCA)n	Simple_repeat	1	1	0	526	0	1	1	1	1	0	0	0	0	0	0	0	0	0	0	0	1	1	1
(AGATTCC)n	Simple_repeat	1	1	0	526	0	0	1	1	0	0	0	0	0	0	0	0	0	0	0	0	1	1	1
(AGATTC)n	Simple_repeat	3	2	0	712	0	2	2	2	2	0	0	0	0	0	0	0	0	0	0	0	1	1	1
(AGATTGA)n	Simple_repeat	1	0	0	406	0	0	0	0	0	0	0	0	0	0	0	0	0	0	0	0	1	1	1
(AGATT)n	Simple_repeat	13	7	1	670	2.40193	7	7	6	7	0	0	0	1	1	1	1	0	0	0	0	1	1	1
(AGATTTAAA)n	Simple_repeat	1	0	0	846	0	0	0	0	0	0	0	0	0	0	0	0	0	0	0	0	1	1	1
(AGATTTACC)n	Simple_repeat	1	1	0	816	0	1	1	1	1	0	0	0	0	0	0	0	0	0	0	0	1	1	1
(AGATTTAG)n	Simple_repeat	1	1	0	572	0	1	1	1	1	0	0	0	0	0	0	0	0	0	0	0	1	1	1
(AGATTTAGTA)n	Simple_repeat	1	1	0	808	0	1	1	1	1	0	0	0	0	0	0	0	0	0	0	0	1	1	1
(AGATTTA)n	Simple_repeat	5	1	0	615.6	0	1	1	1	1	0	0	0	0	0	0	0	0	0	0	0	1	1	1
(AGATTTC)n	Simple_repeat	1	0	0	406	0	0	0	0	0	0	0	0	0	0	0	0	0	0	0	0	1	1	1
(AGATTTG)n	Simple_repeat	1	1	0	594	0	1	1	1	1	0	0	0	0	0	0	0	0	0	0	0	1	1	1
(AGATTTGT)n	Simple_repeat	1	1	0	506	0	1	1	1	1	0	0	0	0	0	0	0	0	0	0	0	1	1	1
(AGATTT)n	Simple_repeat	15	8	1	556.8	1.93663	8	8	8	8	1	0	0	1	1	1	1	0	0	0	0	1	1	1
(AGATTTTC)n	Simple_repeat	1	1	0	406	0	1	1	1	1	0	0	0	0	0	0	0	0	0	0	0	1	1	1
(AGATTTT)n	Simple_repeat	5	0	0	510.4	0	0	0	0	0	0	0	0	0	0	0	0	0	0	0	0	1	1	1
(AGCAAA)n	Simple_repeat	3	1	0	712	0	1	1	1	1	0	0	0	0	0	0	0	0	0	0	0	1	1	1
(AGCAACA)n	Simple_repeat	1	1	0	552	0	1	1	1	1	0	0	0	0	0	0	0	0	0	0	0	1	1	1
(AGCAACCA)n	Simple_repeat	1	1	0	754	0	1	1	1	1	0	0	0	0	0	0	0	0	0	0	0	1	1	1
(AGCAAC)n	Simple_repeat	13	6	0	619.076923076923	0	6	6	5	5	0	0	0	0	0	0	0	0	0	0	0	1	1	1
(AGCAAGAA)n	Simple_repeat	1	1	0	950	0	1	1	1	1	0	0	0	0	0	0	0	0	0	0	0	1	1	1
(AGCAAGA)n	Simple_repeat	4	1	0	471.5	0	1	1	1	1	0	0	0	0	0	0	0	0	0	0	0	1	1	1
(AGCAAGC)n	Simple_repeat	1	0	0	508	0	0	0	0	0	0	0	0	0	0	0	0	0	0	0	0	1	1	1
(AGCAAG)n	Simple_repeat	6	4	0	514.333333333333	0	4	4	4	4	0	0	0	0	0	0	0	0	0	0	0	1	1	1
(AGCAAGT)n	Simple_repeat	1	1	0	490	0	1	1	1	1	0	0	0	0	0	0	0	0	0	0	0	1	1	1
(AGCAA)n	Simple_repeat	36	23	1	574.222222222222	1.19895	23	22	23	23	0	0	0	1	1	1	1	0	0	0	0	1	1	1
(AGCAATA)n	Simple_repeat	1	1	0	476	0	1	1	0	0	0	0	0	0	0	0	0	0	0	0	0	1	1	1
(AGCAATG)n	Simple_repeat	2	2	0	477	0	2	1	2	1	1	0	0	0	0	0	0	0	0	0	0	1	1	1
(AGCAAT)n	Simple_repeat	7	3	0	526.857142857143	0	2	1	3	1	0	0	0	0	0	0	0	0	0	0	0	1	1	1
(AGCAATT)n	Simple_repeat	1	1	0	562	0	1	1	1	1	0	0	0	0	0	0	0	0	0	0	0	1	1	1
(AGCACAA)n	Simple_repeat	1	0	0	582	0	0	0	0	0	0	0	0	0	0	0	0	0	0	0	0	1	1	1
(AGCACACC)n	Simple_repeat	1	0	0	450	0	0	0	0	0	0	0	0	0	0	0	0	0	0	0	0	1	1	1
(AGCACAC)n	Simple_repeat	4	1	1	482	3.78827	1	1	1	1	0	0	0	1	1	1	1	0	0	0	0	1	1	1
(AGCACAG)n	Simple_repeat	3	2	0	558	0	2	2	2	2	0	0	0	0	0	0	0	0	0	0	0	1	1	1
(AGCACA)n	Simple_repeat	3	2	0	510.666666666667	0	2	2	1	1	0	0	0	0	0	0	0	0	0	0	0	1	1	1
(AGCACCA)n	Simple_repeat	1	0	0	552	0	0	0	0	0	0	0	0	0	0	0	0	0	0	0	0	1	1	1
(AGCACCC)n	Simple_repeat	3	0	0	530	0	0	0	0	0	0	0	0	0	0	0	0	0	0	0	0	1	1	1
(AGCACC)n	Simple_repeat	6	1	1	498.333333333333	32.5202	1	1	1	1	0	0	0	1	1	1	1	0	0	0	0	1	1	1
(AGCAC)n	Simple_repeat	16	9	0	578.875	0	8	8	7	7	0	0	0	0	0	0	0	0	0	0	0	1	1	1
(AGCACTG)n	Simple_repeat	1	1	0	690	0	1	1	1	1	0	0	0	0	0	0	0	0	0	0	0	1	1	1
(AGCACT)n	Simple_repeat	2	0	0	517	0	0	0	0	0	0	0	0	0	0	0	0	0	0	0	0	1	1	1
(AGCAGAA)n	Simple_repeat	4	2	0	578	0	2	2	2	2	0	0	0	0	0	0	0	0	0	0	0	1	1	1
(AGCAGACC)n	Simple_repeat	1	1	0	1000	0	1	1	0	0	0	0	0	0	0	0	0	0	0	0	0	1	1	1
(AGCAGAC)n	Simple_repeat	3	2	0	565.333333333333	0	2	2	1	1	0	0	0	0	0	0	0	0	0	0	0	1	1	1
(AGCAGAGA)n	Simple_repeat	1	0	0	410	0	0	0	0	0	0	0	0	0	0	0	0	0	0	0	0	1	1	1
(AGCAGAG)n	Simple_repeat	3	1	0	464	0	1	1	1	1	0	0	0	0	0	0	0	0	0	0	0	1	1	1
(AGCAGA)n	Simple_repeat	13	8	0	515.230769230769	0	8	8	7	7	0	0	0	0	0	0	0	0	0	0	0	1	1	1
(AGCAGATA)n	Simple_repeat	1	1	0	546	0	1	1	1	1	0	0	0	0	0	0	0	0	0	0	0	1	1	1
(AGCAGATG)n	Simple_repeat	1	1	0	774	0	1	1	1	1	0	0	0	0	0	0	0	0	0	0	0	1	1	1
(AGCAGAT)n	Simple_repeat	1	1	0	536	0	1	1	1	1	0	0	0	0	0	0	0	0	0	0	0	1	1	1
(AGCAGCAG)n	Simple_repeat	1	0	0	564	0	0	0	0	0	0	0	0	0	0	0	0	0	0	0	0	1	1	1
(AGCAGCAGT)n	Simple_repeat	1	0	0	900	0	0	0	0	0	0	0	0	0	0	0	0	0	0	0	0	1	1	1
(AGCAGCA)n	Simple_repeat	1	1	0	404	0	1	1	1	1	0	0	0	0	0	0	0	0	0	0	0	1	1	1
(AGCAGCC)n	Simple_repeat	1	0	0	486	0	0	0	0	0	0	0	0	0	0	0	0	0	0	0	0	1	1	1
(AGCAGC)n	Simple_repeat	10	3	0	526.6	0	3	3	2	2	0	0	0	0	0	0	0	0	0	0	0	1	1	1
(AGCAGCT)n	Simple_repeat	1	1	0	594	0	1	1	1	1	0	0	0	0	0	0	0	0	0	0	0	1	1	1
(AGCAGGA)n	Simple_repeat	3	1	0	414	0	1	1	1	1	0	0	0	0	0	0	0	0	0	0	0	1	1	1
(AGCAGGCAG)n	Simple_repeat	1	1	0	526	0	1	1	1	1	0	0	0	0	0	0	0	0	0	0	0	1	1	1
(AGCAGGC)n	Simple_repeat	5	4	0	471.2	0	4	4	4	4	0	0	0	0	0	0	0	0	0	0	0	1	1	1
(AGCAGGGAGG)n	Simple_repeat	1	1	0	912	0	0	1	1	0	0	0	0	0	0	0	0	0	0	0	0	1	1	1
(AGCAGG)n	Simple_repeat	27	14	1	519.259259259259	4.53792	14	13	14	13	0	0	0	1	1	1	1	0	0	0	0	1	1	1
(AGCAGGTC)n	Simple_repeat	1	1	0	618	0	1	1	1	1	0	0	0	0	0	0	0	0	0	0	0	1	1	1
(AGCAG)n	Simple_repeat	20	9	1	572.2	1.23763	9	9	9	9	0	0	0	1	1	1	1	0	0	0	0	1	1	1
(AGCAGTA)n	Simple_repeat	1	1	0	450	0	1	1	1	1	0	0	0	0	0	0	0	0	0	0	0	1	1	1
(AGCAGTG)n	Simple_repeat	3	2	0	480.666666666667	0	2	2	1	1	1	0	0	0	0	0	0	0	0	0	0	1	1	1
(AGCAGT)n	Simple_repeat	17	11	0	577.647058823529	0	10	11	8	7	0	0	0	0	0	0	0	0	0	0	0	1	1	1
(AGCA)n	Simple_repeat	33	24	0	720.30303030303	0	22	23	19	19	0	0	0	0	0	0	0	0	0	0	0	1	1	1
(AGCATAA)n	Simple_repeat	1	1	0	434	0	1	1	1	1	0	0	0	0	0	0	0	0	0	0	0	1	1	1
(AGCATA)n	Simple_repeat	4	2	0	591.5	0	2	2	2	2	0	0	0	0	0	0	0	0	0	0	0	1	1	1
(AGCATATATA)n	Simple_repeat	1	1	0	720	0	1	1	1	1	0	0	0	0	0	0	0	0	0	0	0	1	1	1
(AGCATAT)n	Simple_repeat	1	0	0	566	0	0	0	0	0	0	0	0	0	0	0	0	0	0	0	0	1	1	1
(AGCATCC)n	Simple_repeat	1	1	0	512	0	1	1	1	1	0	0	0	0	0	0	0	0	0	0	0	1	1	1
(AGCATC)n	Simple_repeat	1	0	0	548	0	0	0	0	0	0	0	0	0	0	0	0	0	0	0	0	1	1	1
(AGCATGGC)n	Simple_repeat	1	1	0	490	0	1	1	1	1	0	0	0	0	0	0	0	0	0	0	0	1	1	1
(AGCATGG)n	Simple_repeat	1	0	0	386	0	0	0	0	0	0	0	0	0	0	0	0	0	0	0	0	1	1	1
(AGCATG)n	Simple_repeat	1	1	0	598	0	1	0	1	0	0	0	0	0	0	0	0	0	0	0	0	1	1	1
(AGCAT)n	Simple_repeat	5	4	0	711.6	0	3	4	3	3	0	0	0	0	0	0	0	0	0	0	0	1	1	1
(AGCATTGC)n	Simple_repeat	1	0	0	536	0	0	0	0	0	0	0	0	0	0	0	0	0	0	0	0	1	1	1
(AGCATT)n	Simple_repeat	2	0	0	472	0	0	0	0	0	0	0	0	0	0	0	0	0	0	0	0	1	1	1
(AGCATTT)n	Simple_repeat	3	2	0	488	0	2	2	2	2	0	0	0	0	0	0	0	0	0	0	0	1	1	1
(AGCCAAGCC)n	Simple_repeat	2	2	0	692	0	0	0	0	0	0	0	0	0	0	0	0	0	0	0	0	1	1	1
(AGCCAA)n	Simple_repeat	1	1	0	486	0	1	1	1	1	0	0	0	0	0	0	0	0	0	0	0	1	1	1
(AGCCACAG)n	Simple_repeat	1	0	0	444	0	0	0	0	0	0	0	0	0	0	0	0	0	0	0	0	1	1	1
(AGCCACA)n	Simple_repeat	2	0	0	802	0	0	0	0	0	0	0	0	0	0	0	0	0	0	0	0	1	1	1
(AGCCACC)n	Simple_repeat	2	1	0	475	0	1	1	1	1	0	0	0	0	0	0	0	0	0	0	0	1	1	1
(AGCCAC)n	Simple_repeat	13	5	0	532.923076923077	0	5	5	5	5	0	0	0	0	0	0	0	0	0	0	0	1	1	1
(AGCCAGA)n	Simple_repeat	1	1	0	486	0	1	1	1	1	0	0	0	0	0	0	0	0	0	0	0	1	1	1
(AGCCAGCCA)n	Simple_repeat	1	1	0	748	0	1	1	0	0	0	0	0	0	0	0	0	0	0	0	0	1	1	1
(AGCCAGC)n	Simple_repeat	1	0	0	464	0	0	0	0	0	0	0	0	0	0	0	0	0	0	0	0	1	1	1
(AGCCAGGA)n	Simple_repeat	1	0	0	450	0	0	0	0	0	0	0	0	0	0	0	0	0	0	0	0	1	1	1
(AGCCAGG)n	Simple_repeat	2	2	0	529	0	2	2	2	2	0	0	0	0	0	0	0	0	0	0	0	1	1	1
(AGCCAG)n	Simple_repeat	6	2	0	587.666666666667	0	2	2	2	2	0	0	0	0	0	0	0	0	0	0	0	1	1	1
(AGCCA)n	Simple_repeat	12	7	2	550	47.29859	7	5	6	4	1	0	0	2	1	2	1	1	0	0	0	0.285714285714286	1	1
(AGCCATG)n	Simple_repeat	1	1	0	280	0	1	1	1	1	0	0	0	0	0	0	0	0	0	0	0	1	1	1
(AGCCAT)n	Simple_repeat	3	0	0	442	0	0	0	0	0	0	0	0	0	0	0	0	0	0	0	0	1	1	1
(AGCCCAC)n	Simple_repeat	2	0	0	421	0	0	0	0	0	0	0	0	0	0	0	0	0	0	0	0	1	1	1
(AGCCCAG)n	Simple_repeat	4	1	0	584.5	0	1	1	1	1	0	0	0	0	0	0	0	0	0	0	0	1	1	1
(AGCCCA)n	Simple_repeat	4	2	0	625.5	0	2	2	2	2	0	0	0	0	0	0	0	0	0	0	0	1	1	1
(AGCCCAT)n	Simple_repeat	1	1	0	448	0	1	1	1	1	0	0	0	0	0	0	0	0	0	0	0	1	1	1
(AGCCCCC)n	Simple_repeat	4	2	0	527.5	0	2	2	2	2	0	0	0	0	0	0	0	0	0	0	0	1	1	1
(AGCCCCGC)n	Simple_repeat	1	0	0	394	0	0	0	0	0	0	0	0	0	0	0	0	0	0	0	0	1	1	1
(AGCCCCG)n	Simple_repeat	1	0	0	844	0	0	0	0	0	0	0	0	0	0	0	0	0	0	0	0	1	1	1
(AGCCCCGTGG)n	Simple_repeat	1	1	0	956	0	1	1	1	1	0	0	0	0	0	0	0	0	0	0	0	1	1	1
(AGCCCC)n	Simple_repeat	35	6	0	580.228571428571	0	6	6	6	6	0	0	0	0	0	0	0	0	0	0	0	1	1	1
(AGCCCGC)n	Simple_repeat	2	0	0	512	0	0	0	0	0	0	0	0	0	0	0	0	0	0	0	0	1	1	1
(AGCCCGG)n	Simple_repeat	2	1	0	498	0	1	0	0	0	0	0	0	0	0	0	0	0	0	0	0	1	1	1
(AGCCCG)n	Simple_repeat	4	0	0	542.5	0	0	0	0	0	0	0	0	0	0	0	0	0	0	0	0	1	1	1
(AGCCC)n	Simple_repeat	68	27	0	552.617647058824	0	27	26	25	24	0	0	0	0	0	0	0	0	0	0	0	1	1	1
(AGCCCTC)n	Simple_repeat	2	1	0	482	0	1	1	1	1	0	1	0	0	0	0	0	0	0	0	0	1	1	1
(AGCCCT)n	Simple_repeat	6	1	0	499	0	1	1	1	1	0	0	0	0	0	0	0	0	0	0	0	1	1	1
(AGCCGCG)n	Simple_repeat	1	0	0	622	0	0	0	0	0	0	0	0	0	0	0	0	0	0	0	0	1	1	1
(AGCCGC)n	Simple_repeat	9	1	0	521.555555555556	0	1	1	1	1	0	0	0	0	0	0	0	0	0	0	0	1	1	1
(AGCCGG)n	Simple_repeat	11	2	0	545.818181818182	0	2	1	0	0	0	0	0	0	0	0	0	0	0	0	0	1	1	1
(AGCCG)n	Simple_repeat	6	0	0	508	0	0	0	0	0	0	0	0	0	0	0	0	0	0	0	0	1	1	1
(AGCC)n	Simple_repeat	38	14	0	684.526315789474	0	13	10	10	10	1	0	0	0	0	0	0	0	0	0	0	1	1	1
(AGCCTAC)n	Simple_repeat	1	0	0	488	0	0	0	0	0	0	0	0	0	0	0	0	0	0	0	0	1	1	1
(AGCCTCCC)n	Simple_repeat	1	0	0	620	0	0	0	0	0	0	0	0	0	0	0	0	0	0	0	0	1	1	1
(AGCCTCC)n	Simple_repeat	7	3	0	470.857142857143	0	3	3	3	3	0	0	0	0	0	0	0	0	0	0	0	1	1	1
(AGCCTCCTG)n	Simple_repeat	1	0	0	1000	0	0	0	0	0	0	0	0	0	0	0	0	0	0	0	0	1	1	1
(AGCCTC)n	Simple_repeat	12	5	0	546.333333333333	0	4	5	5	4	0	0	1	0	0	0	0	0	0	0	0	1	1	1
(AGCCTGC)n	Simple_repeat	3	0	0	441.333333333333	0	0	0	0	0	0	0	0	0	0	0	0	0	0	0	0	1	1	1
(AGCCTGGGTG)n	Simple_repeat	1	0	0	954	0	0	0	0	0	0	0	0	0	0	0	0	0	0	0	0	1	1	1
(AGCCTGG)n	Simple_repeat	5	2	1	480.4	8.76911	1	2	2	1	1	1	0	1	1	1	1	1	1	0	0	1	0.5	1
(AGCCTG)n	Simple_repeat	2	1	0	458	0	1	1	1	1	0	0	0	0	0	0	0	0	0	0	0	1	1	1
(AGCCTGT)n	Simple_repeat	1	1	0	484	0	1	1	1	1	0	0	0	0	0	0	0	0	0	0	0	1	1	1
(AGCCT)n	Simple_repeat	1	0	0	512	0	0	0	0	0	0	0	0	0	0	0	0	0	0	0	0	1	1	1
(AGCGAGG)n	Simple_repeat	1	1	0	456	0	1	1	0	0	0	0	0	0	0	0	0	0	0	0	0	1	1	1
(AGCGAG)n	Simple_repeat	2	2	0	452	0	2	1	2	1	0	0	0	0	0	0	0	0	0	0	0	1	1	1
(AGCGCAGC)n	Simple_repeat	1	0	0	512	0	0	0	0	0	0	0	0	0	0	0	0	0	0	0	0	1	1	1
(AGCGCA)n	Simple_repeat	1	0	0	618	0	0	0	0	0	0	0	0	0	0	0	0	0	0	0	0	1	1	1
(AGCGCCC)n	Simple_repeat	1	1	0	526	0	1	1	1	1	0	0	0	0	0	0	0	0	0	0	0	1	1	1
(AGCGCC)n	Simple_repeat	3	1	0	534.666666666667	0	1	1	0	0	0	0	0	0	0	0	0	0	0	0	0	1	1	1
(AGCGCGC)n	Simple_repeat	1	1	0	546	0	1	1	1	1	0	0	0	0	0	0	0	0	0	0	0	1	1	1
(AGCGCGG)n	Simple_repeat	2	0	0	498	0	0	0	0	0	0	0	0	0	0	0	0	0	0	0	0	1	1	1
(AGCGCG)n	Simple_repeat	3	0	0	439.333333333333	0	0	0	0	0	0	0	0	0	0	0	0	0	0	0	0	1	1	1
(AGCGC)n	Simple_repeat	5	1	0	526.4	0	1	1	0	0	0	0	0	0	0	0	0	0	0	0	0	1	1	1
(AGCGCTC)n	Simple_repeat	1	1	0	452	0	1	1	1	1	0	0	0	0	0	0	0	0	0	0	0	1	1	1
(AGCGCTG)n	Simple_repeat	1	1	0	652	0	1	1	1	1	0	0	0	0	0	0	0	0	0	0	0	1	1	1
(AGCGGAG)n	Simple_repeat	2	0	0	459	0	0	0	0	0	0	0	0	0	0	0	0	0	0	0	0	1	1	1
(AGCGGA)n	Simple_repeat	3	1	0	459.333333333333	0	1	1	1	1	0	0	0	0	0	0	0	0	0	0	0	1	1	1
(AGCGGCC)n	Simple_repeat	2	1	0	438	0	1	1	1	1	0	0	0	0	0	0	0	0	0	0	0	1	1	1
(AGCGGC)n	Simple_repeat	6	1	0	569	0	1	1	0	0	0	0	0	0	0	0	0	0	0	0	0	1	1	1
(AGCGG)n	Simple_repeat	5	0	0	482	0	0	0	0	0	0	0	0	0	0	0	0	0	0	0	0	1	1	1
(AGCG)n	Simple_repeat	15	6	0	546.666666666667	0	6	4	2	2	0	0	0	0	0	0	0	0	0	0	0	1	1	1
(AGCGTC)n	Simple_repeat	1	0	0	662	0	0	0	0	0	0	0	0	0	0	0	0	0	0	0	0	1	1	1
(AGCGTGC)n	Simple_repeat	1	1	0	314	0	1	1	1	1	0	0	0	0	0	0	0	0	0	0	0	1	1	1
(AGC)n	Simple_repeat	452	174	9	772.455752212389	3.52322222222222	165	157	164	144	4	4	3	8	8	8	8	2	1	0	0	0.0118144888457622	0.190454049751358	1
(AGCTAAC)n	Simple_repeat	1	1	0	430	0	0	1	0	0	0	0	0	0	0	0	0	0	0	0	0	1	1	1
(AGCTAA)n	Simple_repeat	5	1	0	500.8	0	1	1	1	1	0	0	0	0	0	0	0	0	0	0	0	1	1	1
(AGCTACTTTA)n	Simple_repeat	1	1	0	880	0	1	1	0	0	0	0	0	0	0	0	0	0	0	0	0	1	1	1
(AGCTAG)n	Simple_repeat	1	0	0	586	0	0	0	0	0	0	0	0	0	0	0	0	0	0	0	0	1	1	1
(AGCTA)n	Simple_repeat	2	1	0	699	0	1	1	1	1	0	0	0	0	0	0	0	0	0	0	0	1	1	1
(AGCTAT)n	Simple_repeat	2	1	0	651	0	1	1	1	1	0	0	0	0	0	0	0	0	0	0	0	1	1	1
(AGCTATT)n	Simple_repeat	1	0	0	576	0	0	0	0	0	0	0	0	0	0	0	0	0	0	0	0	1	1	1
(AGCTCAG)n	Simple_repeat	2	0	0	541	0	0	0	0	0	0	0	0	0	0	0	0	0	0	0	0	1	1	1
(AGCTCA)n	Simple_repeat	3	1	0	571.333333333333	0	1	0	1	0	0	0	0	0	0	0	0	0	0	0	0	1	1	1
(AGCTCCCC)n	Simple_repeat	1	0	0	826	0	0	0	0	0	0	0	0	0	0	0	0	0	0	0	0	1	1	1
(AGCTCCC)n	Simple_repeat	1	0	0	526	0	0	0	0	0	0	0	0	0	0	0	0	0	0	0	0	1	1	1
(AGCTCCG)n	Simple_repeat	1	0	0	504	0	0	0	0	0	0	0	0	0	0	0	0	0	0	0	0	1	1	1
(AGCTCC)n	Simple_repeat	11	4	1	428.545454545455	4.72475	4	4	3	3	0	1	0	1	1	1	1	0	1	0	0	1	0.25	1
(AGCTCGG)n	Simple_repeat	1	1	0	444	0	1	0	1	0	0	0	0	0	0	0	0	0	0	0	0	1	1	1
(AGCTC)n	Simple_repeat	10	5	0	561.4	0	5	5	5	5	0	0	0	0	0	0	0	0	0	0	0	1	1	1
(AGCTCTG)n	Simple_repeat	2	1	0	505	0	1	1	1	1	0	0	0	0	0	0	0	0	0	0	0	1	1	1
(AGCTCT)n	Simple_repeat	2	0	0	575	0	0	0	0	0	0	0	0	0	0	0	0	0	0	0	0	1	1	1
(AGCTGAC)n	Simple_repeat	2	2	0	510	0	2	2	2	2	0	0	0	0	0	0	0	0	0	0	0	1	1	1
(AGCTGAGC)n	Simple_repeat	1	0	0	456	0	0	0	0	0	0	0	0	0	0	0	0	0	0	0	0	1	1	1
(AGCTGAG)n	Simple_repeat	2	2	0	603	0	2	2	2	2	0	0	0	0	0	0	0	0	0	0	0	1	1	1
(AGCTGA)n	Simple_repeat	1	0	0	640	0	0	0	0	0	0	0	0	0	0	0	0	0	0	0	0	1	1	1
(AGCTGCC)n	Simple_repeat	1	1	0	458	0	1	1	1	1	0	0	0	0	0	0	0	0	0	0	0	1	1	1
(AGCTGC)n	Simple_repeat	8	1	0	475	0	1	1	1	1	0	0	0	0	0	0	0	0	0	0	0	1	1	1
(AGCTGGAG)n	Simple_repeat	1	0	0	462	0	0	0	0	0	0	0	0	0	0	0	0	0	0	0	0	1	1	1
(AGCTGG)n	Simple_repeat	17	2	0	488.705882352941	0	2	1	2	1	0	0	0	0	0	0	0	0	0	0	0	1	1	1
(AGCTGGT)n	Simple_repeat	1	0	0	466	0	0	0	0	0	0	0	0	0	0	0	0	0	0	0	0	1	1	1
(AGCTG)n	Simple_repeat	8	3	0	609.5	0	3	3	3	3	0	0	0	0	0	0	0	0	0	0	0	1	1	1
(AGCTGTC)n	Simple_repeat	1	1	0	526	0	1	1	1	1	0	0	0	0	0	0	0	0	0	0	0	1	1	1
(AGCTGTG)n	Simple_repeat	3	0	0	586	0	0	0	0	0	0	0	0	0	0	0	0	0	0	0	0	1	1	1
(AGCTGT)n	Simple_repeat	2	1	0	511	0	1	1	1	1	0	0	0	0	0	0	0	0	0	0	0	1	1	1
(AGCT)n	Simple_repeat	26	16	1	795.384615384615	1.56767	16	16	14	14	1	0	0	1	1	1	1	1	0	0	0	0.0625000000000001	1	1
(AGCTTAG)n	Simple_repeat	1	1	0	360	0	1	1	1	1	0	0	0	0	0	0	0	0	0	0	0	1	1	1
(AGCTTA)n	Simple_repeat	1	0	0	612	0	0	0	0	0	0	0	0	0	0	0	0	0	0	0	0	1	1	1
(AGCTTC)n	Simple_repeat	3	2	0	500.666666666667	0	2	2	2	2	1	0	0	0	0	0	0	0	0	0	0	1	1	1
(AGCTTGA)n	Simple_repeat	2	1	0	490	0	1	1	1	1	0	0	0	0	0	0	0	0	0	0	0	1	1	1
(AGCTTGG)n	Simple_repeat	1	0	0	314	0	0	0	0	0	0	0	0	0	0	0	0	0	0	0	0	1	1	1
(AGCTT)n	Simple_repeat	1	1	0	630	0	1	1	1	1	0	0	0	0	0	0	0	0	0	0	0	1	1	1
(AGCTTT)n	Simple_repeat	4	2	0	510.5	0	2	2	2	2	0	0	0	0	0	0	0	0	0	0	0	1	1	1
(AGCTTTTC)n	Simple_repeat	1	0	0	564	0	0	0	0	0	0	0	0	0	0	0	0	0	0	0	0	1	1	1
(AGCTTTT)n	Simple_repeat	3	3	0	512.666666666667	0	3	3	3	3	0	0	0	0	0	0	0	0	0	0	0	1	1	1
(AGGAAAA)n	Simple_repeat	1	0	0	702	0	0	0	0	0	0	0	0	0	0	0	0	0	0	0	0	1	1	1
(AGGAAAC)n	Simple_repeat	1	1	0	846	0	1	1	0	0	0	0	0	0	0	0	0	0	0	0	0	1	1	1
(AGGAAAG)n	Simple_repeat	1	0	0	760	0	0	0	0	0	0	0	0	0	0	0	0	0	0	0	0	1	1	1
(AGGAAA)n	Simple_repeat	4	1	0	736	0	1	1	1	1	0	0	0	0	0	0	0	0	0	0	0	1	1	1
(AGGAAATCA)n	Simple_repeat	1	0	0	810	0	0	0	0	0	0	0	0	0	0	0	0	0	0	0	0	1	1	1
(AGGAACA)n	Simple_repeat	1	1	0	366	0	1	1	1	1	0	0	0	0	0	0	0	0	0	0	0	1	1	1
(AGGAACC)n	Simple_repeat	2	2	0	636	0	2	1	1	0	0	0	0	0	0	0	0	0	0	0	0	1	1	1
(AGGAACGG)n	Simple_repeat	1	1	0	282	0	1	1	1	1	0	0	0	0	0	0	0	0	0	0	0	1	1	1
(AGGAAC)n	Simple_repeat	10	5	0	537.2	0	5	5	5	5	0	0	0	0	0	0	0	0	0	0	0	1	1	1
(AGGAAGA)n	Simple_repeat	1	1	0	932	0	1	1	1	1	0	0	0	0	0	0	0	0	0	0	0	1	1	1
(AGGAAGAT)n	Simple_repeat	1	1	0	598	0	0	1	1	0	0	0	0	0	0	0	0	0	0	0	0	1	1	1
(AGGAAGC)n	Simple_repeat	5	3	0	475.2	0	3	3	3	3	0	0	0	0	0	0	0	0	0	0	0	1	1	1
(AGGAAGGC)n	Simple_repeat	4	2	1	858	5.57356	2	2	2	2	1	1	0	1	1	1	1	1	1	0	0	0.5	0.5	1
(AGGAAGGG)n	Simple_repeat	7	5	0	935.714285714286	0	4	5	4	4	0	0	0	0	0	0	0	0	0	0	0	1	1	1
(AGGAAGG)n	Simple_repeat	1	1	0	778	0	1	1	1	1	0	0	0	0	0	0	0	0	0	0	0	1	1	1
(AGGAAG)n	Simple_repeat	13	3	0	787.538461538462	0	3	3	3	3	0	0	0	0	0	0	0	0	0	0	0	1	1	1
(AGGAAGT)n	Simple_repeat	1	1	0	478	0	1	1	1	1	0	0	0	0	0	0	0	0	0	0	0	1	1	1
(AGGAA)n	Simple_repeat	42	26	2	825.047619047619	5.033705	26	23	21	22	1	1	0	2	0	0	0	0	0	0	0	1	1	1
(AGGAATA)n	Simple_repeat	2	2	0	532	0	2	2	2	2	0	0	0	0	0	0	0	0	0	0	0	1	1	1
(AGGAATGGCT)n	Simple_repeat	1	1	0	898	0	1	1	0	0	0	0	0	0	0	0	0	0	0	0	0	1	1	1
(AGGAATG)n	Simple_repeat	4	2	0	580	0	2	2	2	2	0	0	0	0	0	0	0	0	0	0	0	1	1	1
(AGGAAT)n	Simple_repeat	6	4	0	491.333333333333	0	3	4	4	3	0	0	0	0	0	0	0	0	0	0	0	1	1	1
(AGGACAAAG)n	Simple_repeat	1	1	0	1000	0	1	1	1	1	0	0	0	0	0	0	0	0	0	0	0	1	1	1
(AGGACAA)n	Simple_repeat	6	4	0	532.333333333333	0	4	4	4	4	0	0	0	0	0	0	0	0	0	0	0	1	1	1
(AGGACAGGAC)n	Simple_repeat	1	0	0	894	0	0	0	0	0	0	0	0	0	0	0	0	0	0	0	0	1	1	1
(AGGACAG)n	Simple_repeat	8	3	0	496.75	0	3	3	2	2	0	0	0	0	0	0	0	0	0	0	0	1	1	1
(AGGACA)n	Simple_repeat	9	5	0	568	0	5	5	5	5	0	0	0	0	0	0	0	0	0	0	0	1	1	1
(AGGACCC)n	Simple_repeat	1	1	0	622	0	1	1	1	1	0	0	0	0	0	0	0	0	0	0	0	1	1	1
(AGGACC)n	Simple_repeat	2	0	0	591	0	0	0	0	0	0	0	0	0	0	0	0	0	0	0	0	1	1	1
(AGGACG)n	Simple_repeat	2	1	0	443	0	1	1	1	1	0	0	0	0	0	0	0	0	0	0	0	1	1	1
(AGGAC)n	Simple_repeat	30	9	0	658.866666666667	0	9	8	9	9	0	0	0	0	0	0	0	0	0	0	0	1	1	1
(AGGACTA)n	Simple_repeat	1	0	0	576	0	0	0	0	0	0	0	0	0	0	0	0	0	0	0	0	1	1	1
(AGGACTC)n	Simple_repeat	1	0	0	554	0	0	0	0	0	0	0	0	0	0	0	0	0	0	0	0	1	1	1
(AGGACTG)n	Simple_repeat	3	1	0	658.666666666667	0	1	1	1	1	0	0	0	0	0	0	0	0	0	0	0	1	1	1
(AGGACT)n	Simple_repeat	2	0	0	502	0	0	0	0	0	0	0	0	0	0	0	0	0	0	0	0	1	1	1
(AGGAGAAT)n	Simple_repeat	1	1	0	492	0	1	1	1	1	0	0	0	0	0	0	0	0	0	0	0	1	1	1
(AGGAGAC)n	Simple_repeat	11	7	0	475.818181818182	0	7	6	7	6	0	0	0	0	0	0	0	0	0	0	0	1	1	1
(AGGAGAGT)n	Simple_repeat	1	0	0	426	0	0	0	0	0	0	0	0	0	0	0	0	0	0	0	0	1	1	1
(AGGAGA)n	Simple_repeat	8	1	0	752.5	0	1	1	1	1	0	0	0	0	0	0	0	0	0	0	0	1	1	1
(AGGAGATG)n	Simple_repeat	1	1	0	524	0	1	1	1	1	0	0	0	0	0	0	0	0	0	0	0	1	1	1
(AGGAGAT)n	Simple_repeat	2	1	0	513	0	1	1	1	1	0	0	0	0	0	0	0	0	0	0	0	1	1	1
(AGGAGCA)n	Simple_repeat	1	0	0	404	0	0	0	0	0	0	0	0	0	0	0	0	0	0	0	0	1	1	1
(AGGAGCC)n	Simple_repeat	7	6	0	494.285714285714	0	6	6	6	6	0	0	0	0	0	0	0	0	0	0	0	1	1	1
(AGGAGC)n	Simple_repeat	30	10	0	537.8	0	9	10	10	9	1	0	0	0	0	0	0	0	0	0	0	1	1	1
(AGGAGCT)n	Simple_repeat	1	1	1	548	1.26617	1	1	1	1	0	0	0	1	1	1	1	0	0	0	0	1	1	1
(AGGAGGAC)n	Simple_repeat	1	0	0	496	0	0	0	0	0	0	0	0	0	0	0	0	0	0	0	0	1	1	1
(AGGAGGA)n	Simple_repeat	2	1	0	932	0	1	1	1	1	0	0	0	0	0	0	0	0	0	0	0	1	1	1
(AGGAGGCCC)n	Simple_repeat	1	1	0	436	0	1	1	1	1	0	0	0	0	0	0	0	0	0	0	0	1	1	1
(AGGAGGC)n	Simple_repeat	13	7	0	525.538461538462	0	7	6	7	6	0	0	0	0	0	0	0	0	0	0	0	1	1	1
(AGGAGGCT)n	Simple_repeat	1	0	0	510	0	0	0	0	0	0	0	0	0	0	0	0	0	0	0	0	1	1	1
(AGGAGGG)n	Simple_repeat	2	1	0	928	0	1	1	1	1	0	0	0	0	0	0	0	0	0	0	0	1	1	1
(AGGAGG)n	Simple_repeat	6	5	0	760	0	4	4	4	3	0	0	0	0	0	0	0	0	0	0	0	1	1	1
(AGGAGGT)n	Simple_repeat	2	1	0	494	0	1	1	1	1	0	0	0	0	0	0	0	0	0	0	0	1	1	1
(AGGAG)n	Simple_repeat	38	19	0	825.526315789474	0	17	14	15	13	0	0	0	0	0	0	0	0	0	0	0	1	1	1
(AGGAGTA)n	Simple_repeat	1	0	0	592	0	0	0	0	0	0	0	0	0	0	0	0	0	0	0	0	1	1	1
(AGGAGTC)n	Simple_repeat	2	1	0	509	0	1	1	1	1	0	0	0	0	0	0	0	0	0	0	0	1	1	1
(AGGAGTGG)n	Simple_repeat	1	1	0	566	0	1	1	1	1	0	0	0	0	0	0	0	0	0	0	0	1	1	1
(AGGAGTG)n	Simple_repeat	7	1	0	516.857142857143	0	1	1	1	1	0	0	0	0	0	0	0	0	0	0	0	1	1	1
(AGGAGT)n	Simple_repeat	1	1	0	566	0	1	1	1	1	0	0	0	0	0	0	0	0	0	0	0	1	1	1
(AGGA)n	Simple_repeat	683	451	7	882.727672035139	2.82813571428571	413	368	299	299	5	6	1	7	6	4	4	1	1	0	0	0.0823073215242368	0.0945423901467618	1
(AGGATAA)n	Simple_repeat	1	0	0	626	0	0	0	0	0	0	0	0	0	0	0	0	0	0	0	0	1	1	1
(AGGATAC)n	Simple_repeat	1	1	0	488	0	1	1	1	1	0	0	0	0	0	0	0	0	0	0	0	1	1	1
(AGGATA)n	Simple_repeat	5	4	0	706	0	4	4	4	4	0	0	0	0	0	0	0	0	0	0	0	1	1	1
(AGGATCCT)n	Simple_repeat	1	0	0	506	0	0	0	0	0	0	0	0	0	0	0	0	0	0	0	0	1	1	1
(AGGATC)n	Simple_repeat	2	1	0	628	0	1	1	1	1	0	0	0	0	0	0	0	0	0	0	0	1	1	1
(AGGATGA)n	Simple_repeat	2	1	0	627	0	1	1	1	1	0	0	0	0	0	0	0	0	0	0	0	1	1	1
(AGGATGCAG)n	Simple_repeat	1	0	0	544	0	0	0	0	0	0	0	0	0	0	0	0	0	0	0	0	1	1	1
(AGGATGC)n	Simple_repeat	1	1	0	636	0	1	1	1	1	0	0	0	0	0	0	0	0	0	0	0	1	1	1
(AGGATGG)n	Simple_repeat	9	5	0	569.777777777778	0	5	4	4	5	0	0	0	0	0	0	0	0	0	0	0	1	1	1
(AGGATG)n	Simple_repeat	16	9	0	563.5	0	9	9	9	9	1	0	0	0	0	0	0	0	0	0	0	1	1	1
(AGGAT)n	Simple_repeat	10	1	0	565.8	0	1	1	1	1	0	0	0	0	0	0	0	0	0	0	0	1	1	1
(AGGATTAAAC)n	Simple_repeat	1	0	0	852	0	0	0	0	0	0	0	0	0	0	0	0	0	0	0	0	1	1	1
(AGGATTC)n	Simple_repeat	2	2	0	528	0	2	2	2	2	0	0	0	0	0	0	0	0	0	0	0	1	1	1
(AGGATTGG)n	Simple_repeat	4	4	0	894	0	4	0	4	4	0	0	0	0	0	0	0	0	0	0	0	1	1	1
(AGGATTG)n	Simple_repeat	1	0	0	512	0	0	0	0	0	0	0	0	0	0	0	0	0	0	0	0	1	1	1
(AGGATT)n	Simple_repeat	3	1	0	508	0	1	1	1	1	0	0	0	0	0	0	0	0	0	0	0	1	1	1
(AGGCAAC)n	Simple_repeat	1	0	0	560	0	0	0	0	0	0	0	0	0	0	0	0	0	0	0	0	1	1	1
(AGGCAAG)n	Simple_repeat	8	3	0	471.5	0	3	3	3	3	0	0	0	0	0	0	0	0	0	0	0	1	1	1
(AGGCAA)n	Simple_repeat	6	3	0	566.666666666667	0	3	3	3	3	0	0	0	0	0	0	0	0	0	0	0	1	1	1
(AGGCACACAC)n	Simple_repeat	1	1	0	796	0	1	1	1	1	0	0	0	0	0	0	0	0	0	0	0	1	1	1
(AGGCACA)n	Simple_repeat	1	0	0	620	0	0	0	0	0	0	0	0	0	0	0	0	0	0	0	0	1	1	1
(AGGCACATG)n	Simple_repeat	1	1	0	864	0	0	1	1	0	0	0	0	0	0	0	0	0	0	0	0	1	1	1
(AGGCACC)n	Simple_repeat	1	1	0	578	0	1	1	1	1	0	0	0	0	0	0	0	0	0	0	0	1	1	1
(AGGCAC)n	Simple_repeat	9	4	0	490.888888888889	0	4	4	4	4	0	0	0	0	0	0	0	0	0	0	0	1	1	1
(AGGCAGA)n	Simple_repeat	7	4	0	499.714285714286	0	4	4	4	4	0	0	0	0	0	0	0	0	0	0	0	1	1	1
(AGGCAGC)n	Simple_repeat	4	2	0	491	0	2	1	2	1	1	0	0	0	0	0	0	0	0	0	0	1	1	1
(AGGCAGGCC)n	Simple_repeat	1	1	0	888	0	1	1	1	1	0	0	0	0	0	0	0	0	0	0	0	1	1	1
(AGGCAGGC)n	Simple_repeat	1	0	0	1000	0	0	0	0	0	0	0	0	0	0	0	0	0	0	0	0	1	1	1
(AGGCAGG)n	Simple_repeat	27	17	0	481.777777777778	0	17	17	15	15	0	2	0	0	0	0	0	0	0	0	0	1	1	1
(AGGCAG)n	Simple_repeat	31	14	0	524.258064516129	0	14	14	14	14	0	0	0	0	0	0	0	0	0	0	0	1	1	1
(AGGCAGT)n	Simple_repeat	2	2	0	804	0	2	2	2	2	0	0	0	0	0	0	0	0	0	0	0	1	1	1
(AGGCAGTT)n	Simple_repeat	1	1	0	424	0	1	1	1	1	0	0	0	0	0	0	0	0	0	0	0	1	1	1
(AGGCA)n	Simple_repeat	7	3	0	638	0	2	3	3	2	0	0	0	0	0	0	0	0	0	0	0	1	1	1
(AGGCATA)n	Simple_repeat	1	1	0	538	0	1	1	1	1	0	0	0	0	0	0	0	0	0	0	0	1	1	1
(AGGCATC)n	Simple_repeat	1	1	0	858	0	1	1	1	1	0	0	0	0	0	0	0	0	0	0	0	1	1	1
(AGGCATG)n	Simple_repeat	2	1	0	485	0	1	1	1	1	0	0	0	0	0	0	0	0	0	0	0	1	1	1
(AGGCCAC)n	Simple_repeat	2	0	0	477	0	0	0	0	0	0	0	0	0	0	0	0	0	0	0	0	1	1	1
(AGGCCAG)n	Simple_repeat	4	1	0	471	0	1	1	1	1	0	0	0	0	0	0	0	0	0	0	0	1	1	1
(AGGCCA)n	Simple_repeat	7	4	1	546.857142857143	7.58687	4	3	4	3	0	0	0	1	1	1	1	0	0	0	0	1	1	1
(AGGCCCCC)n	Simple_repeat	1	1	0	482	0	1	1	1	1	0	0	0	0	0	0	0	0	0	0	0	1	1	1
(AGGCCCC)n	Simple_repeat	7	3	0	476	0	3	3	3	3	0	0	0	0	0	0	0	0	0	0	0	1	1	1
(AGGCCC)n	Simple_repeat	27	7	0	538.222222222222	0	7	6	6	6	0	0	0	0	0	0	0	0	0	0	0	1	1	1
(AGGCCGA)n	Simple_repeat	1	0	0	486	0	0	0	0	0	0	0	0	0	0	0	0	0	0	0	0	1	1	1
(AGGCCGG)n	Simple_repeat	1	1	0	312	0	1	1	0	0	0	0	0	0	0	0	0	0	0	0	0	1	1	1
(AGGCCG)n	Simple_repeat	5	2	0	543.6	0	2	2	2	2	0	0	0	0	0	0	0	0	0	0	0	1	1	1
(AGGCC)n	Simple_repeat	41	18	0	594.487804878049	0	17	16	16	14	0	1	0	0	0	0	0	0	0	0	0	1	1	1
(AGGCCTA)n	Simple_repeat	1	0	0	418	0	0	0	0	0	0	0	0	0	0	0	0	0	0	0	0	1	1	1
(AGGCCTC)n	Simple_repeat	1	0	0	558	0	0	0	0	0	0	0	0	0	0	0	0	0	0	0	0	1	1	1
(AGGCCTGGGG)n	Simple_repeat	1	0	0	872	0	0	0	0	0	0	0	0	0	0	0	0	0	0	0	0	1	1	1
(AGGCCTG)n	Simple_repeat	4	2	0	484	0	2	2	2	2	0	0	0	0	0	0	0	0	0	0	0	1	1	1
(AGGCCT)n	Simple_repeat	1	0	0	672	0	0	0	0	0	0	0	0	0	0	0	0	0	0	0	0	1	1	1
(AGGCGAG)n	Simple_repeat	2	1	0	520	0	1	1	1	1	0	0	0	0	0	0	0	0	0	0	0	1	1	1
(AGGCGA)n	Simple_repeat	1	1	0	922	0	1	1	0	0	0	0	0	0	0	0	0	0	0	0	0	1	1	1
(AGGCGCAG)n	Simple_repeat	1	0	0	526	0	0	0	0	0	0	0	0	0	0	0	0	0	0	0	0	1	1	1
(AGGCGCCG)n	Simple_repeat	1	0	0	434	0	0	0	0	0	0	0	0	0	0	0	0	0	0	0	0	1	1	1
(AGGCGCG)n	Simple_repeat	1	0	0	464	0	0	0	0	0	0	0	0	0	0	0	0	0	0	0	0	1	1	1
(AGGCGC)n	Simple_repeat	5	1	0	562.8	0	1	1	1	1	0	0	0	0	0	0	0	0	0	0	0	1	1	1
(AGGCGGC)n	Simple_repeat	2	0	0	496	0	0	0	0	0	0	0	0	0	0	0	0	0	0	0	0	1	1	1
(AGGCGG)n	Simple_repeat	14	6	0	486.285714285714	0	4	5	5	4	0	0	0	0	0	0	0	0	0	0	0	1	1	1
(AGGCG)n	Simple_repeat	2	0	0	451	0	0	0	0	0	0	0	0	0	0	0	0	0	0	0	0	1	1	1
(AGGCGTG)n	Simple_repeat	3	2	0	538	0	2	2	2	2	0	0	0	0	0	0	0	0	0	0	0	1	1	1
(AGGC)n	Simple_repeat	220	121	8	687.163636363636	17.2685925	116	110	98	100	4	6	1	8	7	7	7	3	4	1	1	0.000854440036618858	8.68524210361565e-05	0.0714285714285713
(AGGCTAG)n	Simple_repeat	1	0	0	478	0	0	0	0	0	0	0	0	0	0	0	0	0	0	0	0	1	1	1
(AGGCTA)n	Simple_repeat	1	0	0	490	0	0	0	0	0	0	0	0	0	0	0	0	0	0	0	0	1	1	1
(AGGCTCC)n	Simple_repeat	1	0	0	426	0	0	0	0	0	0	0	0	0	0	0	0	0	0	0	0	1	1	1
(AGGCTCCT)n	Simple_repeat	1	1	0	502	0	1	1	1	1	0	0	0	0	0	0	0	0	0	0	0	1	1	1
(AGGCTC)n	Simple_repeat	6	4	0	573.666666666667	0	4	4	4	4	1	0	0	0	0	0	0	0	0	0	0	1	1	1
(AGGCTCT)n	Simple_repeat	1	1	0	502	0	1	1	1	1	0	0	0	0	0	0	0	0	0	0	0	1	1	1
(AGGCTGA)n	Simple_repeat	1	1	0	594	0	1	1	1	1	0	0	0	0	0	0	0	0	0	0	0	1	1	1
(AGGCTGC)n	Simple_repeat	3	1	0	478.666666666667	0	1	1	1	1	0	0	0	0	0	0	0	0	0	0	0	1	1	1
(AGGCTGGGAG)n	Simple_repeat	1	0	0	1000	0	0	0	0	0	0	0	0	0	0	0	0	0	0	0	0	1	1	1
(AGGCTGGG)n	Simple_repeat	1	0	0	948	0	0	0	0	0	0	0	0	0	0	0	0	0	0	0	0	1	1	1
(AGGCTGG)n	Simple_repeat	10	5	1	489	25.5545	5	5	5	5	0	0	0	1	1	1	1	0	0	0	0	1	1	1
(AGGCTG)n	Simple_repeat	12	7	0	623.333333333333	0	7	6	7	6	0	0	0	0	0	0	0	0	0	0	0	1	1	1
(AGGCT)n	Simple_repeat	1	0	0	464	0	0	0	0	0	0	0	0	0	0	0	0	0	0	0	0	1	1	1
(AGGCTTG)n	Simple_repeat	1	0	0	602	0	0	0	0	0	0	0	0	0	0	0	0	0	0	0	0	1	1	1
(AGGCTT)n	Simple_repeat	2	2	0	672	0	2	2	2	2	0	0	0	0	0	0	0	0	0	0	0	1	1	1
(AGGGAA)n	Simple_repeat	5	2	0	770	0	2	1	1	0	0	0	0	0	0	0	0	0	0	0	0	1	1	1
(AGGGAC)n	Simple_repeat	5	5	0	902.8	0	3	3	3	3	0	0	0	0	0	0	0	0	0	0	0	1	1	1
(AGGGAGAG)n	Simple_repeat	1	1	0	944	0	1	1	1	1	0	0	0	0	0	0	0	0	0	0	0	1	1	1
(AGGGAGAGTG)n	Simple_repeat	1	0	0	918	0	0	0	0	0	0	0	0	0	0	0	0	0	0	0	0	1	1	1
(AGGGAGGAG)n	Simple_repeat	1	1	0	952	0	1	1	1	1	0	0	0	0	0	0	0	0	0	0	0	1	1	1
(AGGGAGGA)n	Simple_repeat	1	1	0	918	0	1	1	1	1	0	0	0	0	0	0	0	0	0	0	0	1	1	1
(AGGGAGGCAT)n	Simple_repeat	1	0	0	854	0	0	0	0	0	0	0	0	0	0	0	0	0	0	0	0	1	1	1
(AGGGAGGC)n	Simple_repeat	7	7	0	939.714285714286	0	5	6	1	3	0	0	0	0	0	0	0	0	0	0	0	1	1	1
(AGGGAGGGA)n	Simple_repeat	1	0	0	906	0	0	0	0	0	0	0	0	0	0	0	0	0	0	0	0	1	1	1
(AGGGAGGG)n	Simple_repeat	2	1	0	961	0	1	1	0	1	0	0	0	0	0	0	0	0	0	0	0	1	1	1
(AGGGAGG)n	Simple_repeat	3	2	0	911.333333333333	0	2	2	2	2	0	0	0	0	0	0	0	0	0	0	0	1	1	1
(AGGGAG)n	Simple_repeat	16	9	1	835.375	10.2137	6	6	5	5	0	0	0	1	1	0	0	0	0	0	0	1	1	1
(AGGGA)n	Simple_repeat	43	26	2	815.255813953488	7.772465	23	20	19	13	1	1	0	2	2	1	1	1	1	0	0	0.0869565217391305	0.1	1
(AGGGATG)n	Simple_repeat	1	0	0	720	0	0	0	0	0	0	0	0	0	0	0	0	0	0	0	0	1	1	1
(AGGGAT)n	Simple_repeat	1	0	0	706	0	0	0	0	0	0	0	0	0	0	0	0	0	0	0	0	1	1	1
(AGGGCAA)n	Simple_repeat	1	1	0	946	0	1	1	1	1	0	0	0	0	0	0	0	0	0	0	0	1	1	1
(AGGGCAC)n	Simple_repeat	1	1	0	702	0	1	1	1	1	0	0	0	0	0	0	0	0	0	0	0	1	1	1
(AGGGCAG)n	Simple_repeat	1	1	0	766	0	0	1	1	0	0	0	0	0	0	0	0	0	0	0	0	1	1	1
(AGGGCA)n	Simple_repeat	2	0	0	781	0	0	0	0	0	0	0	0	0	0	0	0	0	0	0	0	1	1	1
(AGGGCC)n	Simple_repeat	9	5	0	851.777777777778	0	5	5	4	4	0	0	0	0	0	0	0	0	0	0	0	1	1	1
(AGGGCG)n	Simple_repeat	1	0	0	930	0	0	0	0	0	0	0	0	0	0	0	0	0	0	0	0	1	1	1
(AGGGC)n	Simple_repeat	26	12	1	837.692307692308	2.7425	10	10	9	9	0	1	0	1	1	1	1	0	1	0	0	1	0.1	1
(AGGGGAGGGA)n	Simple_repeat	1	1	0	930	0	1	1	1	1	0	0	0	0	0	0	0	0	0	0	0	1	1	1
(AGGGGAGGGG)n	Simple_repeat	1	1	0	952	0	1	1	1	1	0	0	0	0	0	0	0	0	0	0	0	1	1	1
(AGGGGAG)n	Simple_repeat	2	1	0	937	0	1	0	0	0	0	0	0	0	0	0	0	0	0	0	0	1	1	1
(AGGGGA)n	Simple_repeat	8	4	0	812.75	0	4	4	2	3	0	0	0	0	0	0	0	0	0	0	0	1	1	1
(AGGGGCC)n	Simple_repeat	1	1	0	1000	0	1	1	1	1	0	0	0	0	0	0	0	0	0	0	0	1	1	1
(AGGGGC)n	Simple_repeat	10	5	0	864.4	0	4	5	5	4	0	0	0	0	0	0	0	0	0	0	0	1	1	1
(AGGGGG)n	Simple_repeat	8	2	0	787.75	0	2	2	1	2	0	0	0	0	0	0	0	0	0	0	0	1	1	1
(AGGGG)n	Simple_repeat	106	56	0	834.698113207547	0	49	40	35	35	2	1	0	0	0	0	0	0	0	0	0	1	1	1
(AGGG)n	Simple_repeat	488	276	6	862.782786885246	1.88075166666667	249	232	207	190	8	4	1	4	4	5	1	2	0	0	0	0.0052662319517641	1	1
(AGGGTGGGG)n	Simple_repeat	1	0	0	1000	0	0	0	0	0	0	0	0	0	0	0	0	0	0	0	0	1	1	1
(AGGGTGG)n	Simple_repeat	1	0	0	700	0	0	0	0	0	0	0	0	0	0	0	0	0	0	0	0	1	1	1
(AGGGTG)n	Simple_repeat	2	1	1	753	1.37325	1	1	1	1	0	0	0	1	1	1	1	0	0	0	0	1	1	1
(AGGGT)n	Simple_repeat	1	0	0	758	0	0	0	0	0	0	0	0	0	0	0	0	0	0	0	0	1	1	1
(AGGGTT)n	Simple_repeat	12	11	0	791	0	6	6	6	5	0	0	0	0	0	0	0	0	0	0	0	1	1	1
(AGG)n	Simple_repeat	475	246	9	832.68	6109.20805666667	230	231	216	201	4	1	1	9	8	9	8	2	1	0	0	0.00786958559898851	0.0346320346320345	1
(AGGTAAA)n	Simple_repeat	1	0	0	714	0	0	0	0	0	0	0	0	0	0	0	0	0	0	0	0	1	1	1
(AGGTAAC)n	Simple_repeat	5	0	0	521.6	0	0	0	0	0	0	0	0	0	0	0	0	0	0	0	0	1	1	1
(AGGTAAG)n	Simple_repeat	1	1	0	622	0	1	1	1	1	0	0	0	0	0	0	0	0	0	0	0	1	1	1
(AGGTAA)n	Simple_repeat	3	2	0	524.666666666667	0	2	2	2	2	0	0	0	0	0	0	0	0	0	0	0	1	1	1
(AGGTAAT)n	Simple_repeat	2	2	0	632	0	2	2	2	2	0	0	0	0	0	0	0	0	0	0	0	1	1	1
(AGGTACAG)n	Simple_repeat	1	1	0	796	0	1	1	1	1	0	0	0	0	0	0	0	0	0	0	0	1	1	1
(AGGTACA)n	Simple_repeat	1	0	0	674	0	0	0	0	0	0	0	0	0	0	0	0	0	0	0	0	1	1	1
(AGGTAC)n	Simple_repeat	1	0	0	430	0	0	0	0	0	0	0	0	0	0	0	0	0	0	0	0	1	1	1
(AGGTACTAC)n	Simple_repeat	1	1	0	844	0	1	1	1	1	0	0	0	0	0	0	0	0	0	0	0	1	1	1
(AGGTAGA)n	Simple_repeat	4	1	0	473	0	1	1	1	1	0	0	0	0	0	0	0	0	0	0	0	1	1	1
(AGGTAGG)n	Simple_repeat	2	1	0	558	0	0	0	1	0	0	0	0	0	0	0	0	0	0	0	0	1	1	1
(AGGTAG)n	Simple_repeat	4	2	0	556.5	0	2	1	2	1	0	0	0	0	0	0	0	0	0	0	0	1	1	1
(AGGTA)n	Simple_repeat	3	3	0	577.333333333333	0	3	3	3	3	0	0	0	0	0	0	0	0	0	0	0	1	1	1
(AGGTATGGT)n	Simple_repeat	1	0	0	780	0	0	0	0	0	0	0	0	0	0	0	0	0	0	0	0	1	1	1
(AGGTATG)n	Simple_repeat	2	1	0	459	0	1	0	1	0	0	0	0	0	0	0	0	0	0	0	0	1	1	1
(AGGTAT)n	Simple_repeat	5	3	0	782	0	3	3	2	3	0	0	0	0	0	0	0	0	0	0	0	1	1	1
(AGGTCAA)n	Simple_repeat	1	0	0	552	0	0	0	0	0	0	0	0	0	0	0	0	0	0	0	0	1	1	1
(AGGTCAC)n	Simple_repeat	1	0	0	438	0	0	0	0	0	0	0	0	0	0	0	0	0	0	0	0	1	1	1
(AGGTCAG)n	Simple_repeat	4	1	0	530	0	1	1	1	1	0	0	0	0	0	0	0	0	0	0	0	1	1	1
(AGGTCA)n	Simple_repeat	1	0	0	326	0	0	0	0	0	0	0	0	0	0	0	0	0	0	0	0	1	1	1
(AGGTCCC)n	Simple_repeat	1	1	0	580	0	1	1	1	1	0	0	0	0	0	0	0	0	0	0	0	1	1	1
(AGGTCC)n	Simple_repeat	1	1	0	540	0	1	1	1	1	0	0	0	0	0	0	0	0	0	0	0	1	1	1
(AGGTC)n	Simple_repeat	4	2	0	560	0	2	2	2	2	0	0	0	0	0	0	0	0	0	0	0	1	1	1
(AGGTCTG)n	Simple_repeat	4	3	0	511.5	0	3	3	3	3	0	0	0	0	0	0	0	0	0	0	0	1	1	1
(AGGTCT)n	Simple_repeat	1	1	0	594	0	1	1	1	1	0	0	0	0	0	0	0	0	0	0	0	1	1	1
(AGGTGAATT)n	Simple_repeat	1	0	0	790	0	0	0	0	0	0	0	0	0	0	0	0	0	0	0	0	1	1	1
(AGGTGAC)n	Simple_repeat	1	0	0	456	0	0	0	0	0	0	0	0	0	0	0	0	0	0	0	0	1	1	1
(AGGTGAGGC)n	Simple_repeat	1	0	0	1000	0	0	0	0	0	0	0	0	0	0	0	0	0	0	0	0	1	1	1
(AGGTGAG)n	Simple_repeat	2	2	0	441	0	2	1	2	1	0	0	0	0	0	0	0	0	0	0	0	1	1	1
(AGGTGA)n	Simple_repeat	4	2	0	540.5	0	2	2	0	0	0	0	0	0	0	0	0	0	0	0	0	1	1	1
(AGGTGAT)n	Simple_repeat	1	1	0	596	0	1	1	1	1	0	0	0	0	0	0	0	0	0	0	0	1	1	1
(AGGTGCAG)n	Simple_repeat	1	1	0	422	0	1	0	1	0	0	0	0	0	0	0	0	0	0	0	0	1	1	1
(AGGTGC)n	Simple_repeat	8	1	0	623.25	0	1	1	1	1	0	0	0	0	0	0	0	0	0	0	0	1	1	1
(AGGTGGAGG)n	Simple_repeat	1	1	0	1000	0	0	1	1	0	0	0	0	0	0	0	0	0	0	0	0	1	1	1
(AGGTGGA)n	Simple_repeat	2	0	0	344	0	0	0	0	0	0	0	0	0	0	0	0	0	0	0	0	1	1	1
(AGGTGGC)n	Simple_repeat	5	1	0	553.2	0	0	0	1	0	0	0	0	0	0	0	0	0	0	0	0	1	1	1
(AGGTGGGC)n	Simple_repeat	1	0	0	1000	0	0	0	0	0	0	0	0	0	0	0	0	0	0	0	0	1	1	1
(AGGTGG)n	Simple_repeat	28	14	1	468.714285714286	1.6739	14	14	13	13	0	0	0	1	1	0	0	0	0	0	0	1	1	1
(AGGTG)n	Simple_repeat	18	7	1	615.555555555556	10.6506	7	7	7	7	1	0	0	1	1	1	1	1	0	0	0	0.142857142857143	1	1
(AGGTGTC)n	Simple_repeat	1	0	0	490	0	0	0	0	0	0	0	0	0	0	0	0	0	0	0	0	1	1	1
(AGGTGTG)n	Simple_repeat	4	1	0	479.5	0	1	1	1	1	0	0	0	0	0	0	0	0	0	0	0	1	1	1
(AGGT)n	Simple_repeat	52	26	0	723.576923076923	0	26	26	25	25	0	0	0	0	0	0	0	0	0	0	0	1	1	1
(AGGTTAA)n	Simple_repeat	1	0	0	520	0	0	0	0	0	0	0	0	0	0	0	0	0	0	0	0	1	1	1
(AGGTTA)n	Simple_repeat	1	1	0	580	0	1	1	1	1	0	0	0	0	0	0	0	0	0	0	0	1	1	1
(AGGTTCCGGA)n	Simple_repeat	1	1	0	854	0	1	1	1	1	0	0	0	0	0	0	0	0	0	0	0	1	1	1
(AGGTTGG)n	Simple_repeat	1	0	0	846	0	0	0	0	0	0	0	0	0	0	0	0	0	0	0	0	1	1	1
(AGGTTGGT)n	Simple_repeat	1	1	0	538	0	1	1	1	1	0	0	0	0	0	0	0	0	0	0	0	1	1	1
(AGGTTG)n	Simple_repeat	4	3	1	621.5	1.65192	3	3	3	3	0	0	0	1	1	1	1	0	0	0	0	1	1	1
(AGGTT)n	Simple_repeat	4	1	0	681	0	1	1	1	1	0	0	0	0	0	0	0	0	0	0	0	1	1	1
(AGGTTT)n	Simple_repeat	1	0	0	444	0	0	0	0	0	0	0	0	0	0	0	0	0	0	0	0	1	1	1
(AGGTTTTCTC)n	Simple_repeat	1	1	0	804	0	1	1	1	1	0	0	0	0	0	0	0	0	0	0	0	1	1	1
(AGGTTTT)n	Simple_repeat	4	2	0	732.5	0	2	2	2	2	0	0	0	0	0	0	0	0	0	0	0	1	1	1
(AG)n	Simple_repeat	5643	3529	106	898.002303739146	327.188125566038	3412	3177	2841	2831	98	56	13	104	87	85	75	47	27	6	2	3.08877077978954e-49	3.39804376883912e-29	8.72373254198541e-07
(AGTAAAGTA)n	Simple_repeat	1	0	0	854	0	0	0	0	0	0	0	0	0	0	0	0	0	0	0	0	1	1	1
(AGTAAA)n	Simple_repeat	1	0	0	702	0	0	0	0	0	0	0	0	0	0	0	0	0	0	0	0	1	1	1
(AGTAACACT)n	Simple_repeat	1	0	0	818	0	0	0	0	0	0	0	0	0	0	0	0	0	0	0	0	1	1	1
(AGTAACC)n	Simple_repeat	2	0	0	434	0	0	0	0	0	0	0	0	0	0	0	0	0	0	0	0	1	1	1
(AGTAAC)n	Simple_repeat	9	8	0	464	0	8	8	8	8	0	0	0	0	0	0	0	0	0	0	0	1	1	1
(AGTAAGA)n	Simple_repeat	2	2	0	663	0	2	2	1	2	0	0	0	0	0	0	0	0	0	0	0	1	1	1
(AGTAAGG)n	Simple_repeat	1	1	0	570	0	1	1	1	1	0	0	0	0	0	0	0	0	0	0	0	1	1	1
(AGTAAG)n	Simple_repeat	1	1	0	712	0	1	1	0	0	0	0	0	0	0	0	0	0	0	0	0	1	1	1
(AGTAAGTCT)n	Simple_repeat	1	1	0	866	0	1	1	1	1	0	0	0	0	0	0	0	0	0	0	0	1	1	1
(AGTAA)n	Simple_repeat	26	21	0	565.538461538462	0	21	21	20	20	2	1	0	0	0	0	0	0	0	0	0	1	1	1
(AGTAATA)n	Simple_repeat	9	3	0	495.777777777778	0	3	3	3	3	0	0	0	0	0	0	0	0	0	0	0	1	1	1
(AGTAATC)n	Simple_repeat	1	0	0	644	0	0	0	0	0	0	0	0	0	0	0	0	0	0	0	0	1	1	1
(AGTAATG)n	Simple_repeat	1	1	0	442	0	1	1	1	1	0	0	0	0	0	0	0	0	0	0	0	1	1	1
(AGTAAT)n	Simple_repeat	42	25	0	515.428571428571	0	25	25	25	25	0	1	0	0	0	0	0	0	0	0	0	1	1	1
(AGTAATT)n	Simple_repeat	7	3	0	496.285714285714	0	3	3	3	3	0	0	0	0	0	0	0	0	0	0	0	1	1	1
(AGTAATTT)n	Simple_repeat	1	0	0	840	0	0	0	0	0	0	0	0	0	0	0	0	0	0	0	0	1	1	1
(AGTACAA)n	Simple_repeat	2	1	0	503	0	1	1	0	0	0	0	0	0	0	0	0	0	0	0	0	1	1	1
(AGTACAGAT)n	Simple_repeat	1	0	0	800	0	0	0	0	0	0	0	0	0	0	0	0	0	0	0	0	1	1	1
(AGTACAG)n	Simple_repeat	1	0	0	606	0	0	0	0	0	0	0	0	0	0	0	0	0	0	0	0	1	1	1
(AGTACA)n	Simple_repeat	1	0	0	546	0	0	0	0	0	0	0	0	0	0	0	0	0	0	0	0	1	1	1
(AGTACATAT)n	Simple_repeat	1	0	0	652	0	0	0	0	0	0	0	0	0	0	0	0	0	0	0	0	1	1	1
(AGTACAT)n	Simple_repeat	4	1	0	517	0	1	1	1	1	0	0	0	0	0	0	0	0	0	0	0	1	1	1
(AGTACCATG)n	Simple_repeat	1	0	0	856	0	0	0	0	0	0	0	0	0	0	0	0	0	0	0	0	1	1	1
(AGTAC)n	Simple_repeat	8	3	0	596.25	0	3	3	3	3	0	0	0	0	0	0	0	0	0	0	0	1	1	1
(AGTACTA)n	Simple_repeat	1	0	0	436	0	0	0	0	0	0	0	0	0	0	0	0	0	0	0	0	1	1	1
(AGTACTC)n	Simple_repeat	1	0	0	558	0	0	0	0	0	0	0	0	0	0	0	0	0	0	0	0	1	1	1
(AGTACTG)n	Simple_repeat	1	1	0	458	0	1	1	1	1	0	0	0	0	0	0	0	0	0	0	0	1	1	1
(AGTACT)n	Simple_repeat	3	2	0	558	0	2	2	2	2	0	0	0	0	0	0	0	0	0	0	0	1	1	1
(AGTACTTA)n	Simple_repeat	1	0	0	570	0	0	0	0	0	0	0	0	0	0	0	0	0	0	0	0	1	1	1
(AGTACTT)n	Simple_repeat	2	2	0	395	0	2	2	2	2	0	0	0	0	0	0	0	0	0	0	0	1	1	1
(AGTACTTTA)n	Simple_repeat	1	1	0	780	0	1	1	1	1	0	0	0	0	0	0	0	0	0	0	0	1	1	1
(AGTAGAA)n	Simple_repeat	4	1	0	516	0	1	1	1	1	0	0	0	0	0	0	0	0	0	0	0	1	1	1
(AGTAGAGA)n	Simple_repeat	1	1	1	492	1.16707	1	1	1	1	0	0	0	1	1	1	1	0	0	0	0	1	1	1
(AGTAGAG)n	Simple_repeat	2	2	0	544	0	2	2	2	2	0	0	0	0	0	0	0	0	0	0	0	1	1	1
(AGTAGA)n	Simple_repeat	7	5	0	525.142857142857	0	5	5	5	5	0	0	0	0	0	0	0	0	0	0	0	1	1	1
(AGTAGAT)n	Simple_repeat	1	0	0	552	0	0	0	0	0	0	0	0	0	0	0	0	0	0	0	0	1	1	1
(AGTAGCAGT)n	Simple_repeat	1	0	0	836	0	0	0	0	0	0	0	0	0	0	0	0	0	0	0	0	1	1	1
(AGTAGC)n	Simple_repeat	14	7	0	491	0	7	7	7	7	0	0	0	0	0	0	0	0	0	0	0	1	1	1
(AGTAGGA)n	Simple_repeat	1	0	0	386	0	0	0	0	0	0	0	0	0	0	0	0	0	0	0	0	1	1	1
(AGTAGGC)n	Simple_repeat	1	0	0	520	0	0	0	0	0	0	0	0	0	0	0	0	0	0	0	0	1	1	1
(AGTAGG)n	Simple_repeat	2	1	0	594	0	1	0	1	0	0	0	0	0	0	0	0	0	0	0	0	1	1	1
(AGTAG)n	Simple_repeat	5	3	0	540.4	0	3	2	3	2	0	0	0	0	0	0	0	0	0	0	0	1	1	1
(AGTAGTAAT)n	Simple_repeat	1	0	0	836	0	0	0	0	0	0	0	0	0	0	0	0	0	0	0	0	1	1	1
(AGTAGTA)n	Simple_repeat	1	1	0	586	0	1	1	1	1	0	0	0	0	0	0	0	0	0	0	0	1	1	1
(AGTAGT)n	Simple_repeat	8	4	0	543.5	0	4	4	4	4	0	1	0	0	0	0	0	0	0	0	0	1	1	1
(AGTA)n	Simple_repeat	48	21	1	652.541666666667	20.7095	20	16	18	13	1	0	0	1	1	1	1	1	0	0	0	0.0500000000000002	1	1
(AGTATAA)n	Simple_repeat	5	2	0	518.8	0	2	2	2	2	0	0	0	0	0	0	0	0	0	0	0	1	1	1
(AGTATAC)n	Simple_repeat	4	3	0	600.5	0	3	1	3	1	0	0	0	0	0	0	0	0	0	0	0	1	1	1
(AGTATAG)n	Simple_repeat	1	1	0	556	0	1	1	1	1	0	0	0	0	0	0	0	0	0	0	0	1	1	1
(AGTATA)n	Simple_repeat	4	1	0	413.5	0	1	1	0	1	0	0	0	0	0	0	0	0	0	0	0	1	1	1
(AGTATATAG)n	Simple_repeat	1	1	0	776	0	1	1	1	1	0	0	0	0	0	0	0	0	0	0	0	1	1	1
(AGTATAT)n	Simple_repeat	8	3	0	473	0	3	3	2	2	0	0	0	0	0	0	0	0	0	0	0	1	1	1
(AGTATC)n	Simple_repeat	3	2	0	571.333333333333	0	2	2	2	2	0	1	0	0	0	0	0	0	0	0	0	1	1	1
(AGTATCTCT)n	Simple_repeat	1	1	0	810	0	1	1	1	1	0	0	0	0	0	0	0	0	0	0	0	1	1	1
(AGTATGC)n	Simple_repeat	1	0	0	656	0	0	0	0	0	0	0	0	0	0	0	0	0	0	0	0	1	1	1
(AGTATGG)n	Simple_repeat	1	1	0	838	0	0	1	1	0	0	0	0	0	0	0	0	0	0	0	0	1	1	1
(AGTATG)n	Simple_repeat	3	2	0	603.333333333333	0	2	2	2	2	0	0	0	0	0	0	0	0	0	0	0	1	1	1
(AGTATGT)n	Simple_repeat	2	1	0	651	0	1	1	1	1	0	0	0	0	0	0	0	0	0	0	0	1	1	1
(AGTAT)n	Simple_repeat	31	20	1	724.774193548387	2.3063	19	20	16	16	1	0	0	1	1	1	1	0	0	0	0	1	1	1
(AGTATTAT)n	Simple_repeat	1	1	0	360	0	1	1	1	1	0	0	0	0	0	0	0	0	0	0	0	1	1	1
(AGTATTC)n	Simple_repeat	2	1	0	628	0	1	1	1	1	0	0	0	0	0	0	0	0	0	0	0	1	1	1
(AGTATT)n	Simple_repeat	16	7	0	517.625	0	7	6	7	6	0	0	0	0	0	0	0	0	0	0	0	1	1	1
(AGTATTTAG)n	Simple_repeat	1	1	0	846	0	1	1	1	1	0	0	0	0	0	0	0	0	0	0	0	1	1	1
(AGTATTTA)n	Simple_repeat	1	0	0	446	0	0	0	0	0	0	0	0	0	0	0	0	0	0	0	0	1	1	1
(AGTATTT)n	Simple_repeat	13	7	0	548.769230769231	0	6	5	6	6	0	2	0	0	0	0	0	0	0	0	0	1	1	1
(AGTATTTT)n	Simple_repeat	1	1	0	448	0	1	1	1	1	0	0	0	0	0	0	0	0	0	0	0	1	1	1
(AGTCAAG)n	Simple_repeat	1	0	0	550	0	0	0	0	0	0	0	0	0	0	0	0	0	0	0	0	1	1	1
(AGTCAA)n	Simple_repeat	5	3	0	506	0	3	3	3	3	0	0	0	0	0	0	0	0	0	0	0	1	1	1
(AGTCACA)n	Simple_repeat	1	0	0	582	0	0	0	0	0	0	0	0	0	0	0	0	0	0	0	0	1	1	1
(AGTCAC)n	Simple_repeat	1	0	0	660	0	0	0	0	0	0	0	0	0	0	0	0	0	0	0	0	1	1	1
(AGTCACT)n	Simple_repeat	1	1	0	496	0	1	1	1	1	0	0	0	0	0	0	0	0	0	0	0	1	1	1
(AGTCAGAG)n	Simple_repeat	1	1	0	504	0	1	1	1	1	0	0	0	0	0	0	0	0	0	0	0	1	1	1
(AGTCAGA)n	Simple_repeat	1	1	0	352	0	1	1	1	1	0	0	0	0	0	0	0	0	0	0	0	1	1	1
(AGTCAGC)n	Simple_repeat	2	0	0	494	0	0	0	0	0	0	0	0	0	0	0	0	0	0	0	0	1	1	1
(AGTCAGG)n	Simple_repeat	3	2	0	611.333333333333	0	2	2	2	2	1	0	0	0	0	0	0	0	0	0	0	1	1	1
(AGTCAG)n	Simple_repeat	4	0	0	685.5	0	0	0	0	0	0	0	0	0	0	0	0	0	0	0	0	1	1	1
(AGTCAGTC)n	Simple_repeat	1	1	0	676	0	1	1	1	1	0	0	0	0	0	0	0	0	0	0	0	1	1	1
(AGTCA)n	Simple_repeat	3	1	0	734	0	1	1	1	1	0	0	0	0	0	0	0	0	0	0	0	1	1	1
(AGTCATA)n	Simple_repeat	2	0	0	527	0	0	0	0	0	0	0	0	0	0	0	0	0	0	0	0	1	1	1
(AGTCATG)n	Simple_repeat	3	3	1	520	8.10786	3	3	2	2	1	1	0	1	1	0	0	1	1	0	0	0.333333333333333	0.333333333333333	1
(AGTCAT)n	Simple_repeat	2	2	0	629	0	2	2	2	2	0	0	0	0	0	0	0	0	0	0	0	1	1	1
(AGTCCAACCA)n	Simple_repeat	1	1	0	792	0	1	1	1	1	0	0	0	0	0	0	0	0	0	0	0	1	1	1
(AGTCCAC)n	Simple_repeat	1	1	0	514	0	1	1	1	1	0	0	0	0	0	0	0	0	0	0	0	1	1	1
(AGTCCA)n	Simple_repeat	3	3	0	608	0	3	2	2	2	0	0	0	0	0	0	0	0	0	0	0	1	1	1
(AGTCCCC)n	Simple_repeat	1	1	0	526	0	1	1	1	1	0	0	0	0	0	0	0	0	0	0	0	1	1	1
(AGTCCC)n	Simple_repeat	2	0	0	567	0	0	0	0	0	0	0	0	0	0	0	0	0	0	0	0	1	1	1
(AGTCC)n	Simple_repeat	1	0	0	686	0	0	0	0	0	0	0	0	0	0	0	0	0	0	0	0	1	1	1
(AGTCCTA)n	Simple_repeat	1	0	0	446	0	0	0	0	0	0	0	0	0	0	0	0	0	0	0	0	1	1	1
(AGTCCT)n	Simple_repeat	2	2	0	606	0	2	2	1	1	0	0	0	0	0	0	0	0	0	0	0	1	1	1
(AGTCCTT)n	Simple_repeat	1	0	0	636	0	0	0	0	0	0	0	0	0	0	0	0	0	0	0	0	1	1	1
(AGTCGG)n	Simple_repeat	1	0	0	746	0	0	0	0	0	0	0	0	0	0	0	0	0	0	0	0	1	1	1
(AGTC)n	Simple_repeat	19	8	1	630.315789473684	2.28535	8	8	8	8	0	2	0	1	1	1	1	0	1	0	0	1	0.25	1
(AGTCTAA)n	Simple_repeat	1	1	0	880	0	1	1	1	1	0	0	0	0	0	0	0	0	0	0	0	1	1	1
(AGTCTAT)n	Simple_repeat	1	0	0	428	0	0	0	0	0	0	0	0	0	0	0	0	0	0	0	0	1	1	1
(AGTCTCACCC)n	Simple_repeat	1	1	0	804	0	1	1	0	0	0	0	0	0	0	0	0	0	0	0	0	1	1	1
(AGTCTC)n	Simple_repeat	1	0	0	580	0	0	0	0	0	0	0	0	0	0	0	0	0	0	0	0	1	1	1
(AGTCTCT)n	Simple_repeat	1	1	0	460	0	1	1	1	1	0	0	0	0	0	0	0	0	0	0	0	1	1	1
(AGTCTGG)n	Simple_repeat	4	1	0	589.5	0	1	1	1	1	0	0	0	0	0	0	0	0	0	0	0	1	1	1
(AGTCTG)n	Simple_repeat	3	1	0	372.666666666667	0	1	1	1	1	0	0	0	0	0	0	0	0	0	0	0	1	1	1
(AGTCTGT)n	Simple_repeat	3	1	0	584.666666666667	0	1	1	1	1	0	0	0	0	0	0	0	0	0	0	0	1	1	1
(AGTCT)n	Simple_repeat	7	5	0	635.714285714286	0	5	5	4	4	0	0	0	0	0	0	0	0	0	0	0	1	1	1
(AGTCTTAAAA)n	Simple_repeat	1	1	0	740	0	1	1	1	1	0	0	0	0	0	0	0	0	0	0	0	1	1	1
(AGTCTTAGT)n	Simple_repeat	1	1	0	734	0	1	1	0	1	0	0	0	0	0	0	0	0	0	0	0	1	1	1
(AGTCTTA)n	Simple_repeat	3	1	0	604	0	1	1	1	1	0	0	0	0	0	0	0	0	0	0	0	1	1	1
(AGTCTT)n	Simple_repeat	3	1	0	549.333333333333	0	1	1	1	1	0	0	0	0	0	0	0	0	0	0	0	1	1	1
(AGTCTTT)n	Simple_repeat	1	0	0	534	0	0	0	0	0	0	0	0	0	0	0	0	0	0	0	0	1	1	1
(AGTGAAACA)n	Simple_repeat	1	1	0	836	0	1	1	1	1	0	0	0	0	0	0	0	0	0	0	0	1	1	1
(AGTGAAAT)n	Simple_repeat	1	0	0	910	0	0	0	0	0	0	0	0	0	0	0	0	0	0	0	0	1	1	1
(AGTGAAC)n	Simple_repeat	2	0	0	469	0	0	0	0	0	0	0	0	0	0	0	0	0	0	0	0	1	1	1
(AGTGAAG)n	Simple_repeat	1	1	0	474	0	1	1	0	1	0	0	0	0	0	0	0	0	0	0	0	1	1	1
(AGTGAA)n	Simple_repeat	9	3	0	527.555555555556	0	3	3	2	2	0	0	0	0	0	0	0	0	0	0	0	1	1	1
(AGTGAATG)n	Simple_repeat	1	1	0	938	0	1	1	1	1	0	0	0	0	0	0	0	0	0	0	0	1	1	1
(AGTGAAT)n	Simple_repeat	1	0	0	360	0	0	0	0	0	0	0	0	0	0	0	0	0	0	0	0	1	1	1
(AGTGAC)n	Simple_repeat	5	2	0	680.4	0	2	2	2	2	0	0	0	0	0	0	0	0	0	0	0	1	1	1
(AGTGACT)n	Simple_repeat	1	0	0	484	0	0	0	0	0	0	0	0	0	0	0	0	0	0	0	0	1	1	1
(AGTGACTT)n	Simple_repeat	1	1	0	696	0	1	1	1	1	0	0	0	0	0	0	0	0	0	0	0	1	1	1
(AGTGAGA)n	Simple_repeat	1	0	0	628	0	0	0	0	0	0	0	0	0	0	0	0	0	0	0	0	1	1	1
(AGTGAGC)n	Simple_repeat	1	0	0	530	0	0	0	0	0	0	0	0	0	0	0	0	0	0	0	0	1	1	1
(AGTGAGG)n	Simple_repeat	2	0	0	558	0	0	0	0	0	0	0	0	0	0	0	0	0	0	0	0	1	1	1
(AGTGAG)n	Simple_repeat	17	6	0	563.176470588235	0	6	5	6	5	0	0	0	0	0	0	0	0	0	0	0	1	1	1
(AGTGAGTG)n	Simple_repeat	1	0	0	748	0	0	0	0	0	0	0	0	0	0	0	0	0	0	0	0	1	1	1
(AGTGAGT)n	Simple_repeat	1	1	0	550	0	1	1	1	1	0	0	0	0	0	0	0	0	0	0	0	1	1	1
(AGTGA)n	Simple_repeat	7	2	0	582	0	2	2	2	2	0	0	0	0	0	0	0	0	0	0	0	1	1	1
(AGTGATAA)n	Simple_repeat	1	0	0	538	0	0	0	0	0	0	0	0	0	0	0	0	0	0	0	0	1	1	1
(AGTGATA)n	Simple_repeat	1	0	0	532	0	0	0	0	0	0	0	0	0	0	0	0	0	0	0	0	1	1	1
(AGTGATC)n	Simple_repeat	1	0	0	368	0	0	0	0	0	0	0	0	0	0	0	0	0	0	0	0	1	1	1
(AGTGATGG)n	Simple_repeat	1	1	0	724	0	1	1	1	1	0	0	0	0	0	0	0	0	0	0	0	1	1	1
(AGTGATG)n	Simple_repeat	1	1	1	620	2.4943	1	1	1	1	1	1	0	1	1	1	1	1	1	0	0	1	1	1
(AGTGAT)n	Simple_repeat	12	8	1	531.166666666667	1.2557	8	8	7	7	0	0	0	1	1	1	1	0	0	0	0	1	1	1
(AGTGCAG)n	Simple_repeat	3	0	0	522	0	0	0	0	0	0	0	0	0	0	0	0	0	0	0	0	1	1	1
(AGTGCCC)n	Simple_repeat	1	0	0	544	0	0	0	0	0	0	0	0	0	0	0	0	0	0	0	0	1	1	1
(AGTGCCG)n	Simple_repeat	1	0	0	486	0	0	0	0	0	0	0	0	0	0	0	0	0	0	0	0	1	1	1
(AGTGCC)n	Simple_repeat	5	0	0	473.2	0	0	0	0	0	0	0	0	0	0	0	0	0	0	0	0	1	1	1
(AGTGCGG)n	Simple_repeat	1	1	0	372	0	1	1	0	0	0	0	0	0	0	0	0	0	0	0	0	1	1	1
(AGTGC)n	Simple_repeat	7	4	0	553.714285714286	0	4	4	4	4	0	0	0	0	0	0	0	0	0	0	0	1	1	1
(AGTGCT)n	Simple_repeat	1	1	0	428	0	1	1	1	1	0	0	0	0	0	0	0	0	0	0	0	1	1	1
(AGTGGAAA)n	Simple_repeat	1	1	0	836	0	1	1	1	1	0	0	0	0	0	0	0	0	0	0	0	1	1	1
(AGTGGAG)n	Simple_repeat	4	2	0	516	0	2	2	2	2	0	0	0	0	0	0	0	0	0	0	0	1	1	1
(AGTGGA)n	Simple_repeat	9	3	0	567.777777777778	0	3	2	3	2	0	0	0	0	0	0	0	0	0	0	0	1	1	1
(AGTGGATATA)n	Simple_repeat	1	1	0	818	0	1	1	1	1	0	0	0	0	0	0	0	0	0	0	0	1	1	1
(AGTGGCA)n	Simple_repeat	2	1	0	571	0	1	1	1	1	0	0	0	0	0	0	0	0	0	0	0	1	1	1
(AGTGGCC)n	Simple_repeat	2	1	0	490	0	1	1	0	0	0	0	0	0	0	0	0	0	0	0	0	1	1	1
(AGTGGC)n	Simple_repeat	5	1	0	409.2	0	1	1	1	1	1	0	0	0	0	0	0	0	0	0	0	1	1	1
(AGTGGG)n	Simple_repeat	1	0	0	726	0	0	0	0	0	0	0	0	0	0	0	0	0	0	0	0	1	1	1
(AGTGG)n	Simple_repeat	15	7	0	661.333333333333	0	6	4	6	4	0	0	0	0	0	0	0	0	0	0	0	1	1	1
(AGTGGTC)n	Simple_repeat	1	1	0	526	0	1	1	1	1	0	0	0	0	0	0	0	0	0	0	0	1	1	1
(AGTGGTG)n	Simple_repeat	1	1	1	354	8.30829	1	1	1	1	1	0	0	1	1	1	1	1	0	0	0	1	1	1
(AGTGGT)n	Simple_repeat	6	6	0	405	0	6	6	5	5	0	0	0	0	0	0	0	0	0	0	0	1	1	1
(AGTG)n	Simple_repeat	88	40	1	671.227272727273	1.52782	39	37	37	35	0	0	0	1	1	1	1	0	0	0	0	1	1	1
(AGTGTAA)n	Simple_repeat	3	2	0	490.666666666667	0	2	2	2	2	1	0	0	0	0	0	0	0	0	0	0	1	1	1
(AGTGTAG)n	Simple_repeat	1	1	0	498	0	1	1	1	1	0	0	0	0	0	0	0	0	0	0	0	1	1	1
(AGTGTA)n	Simple_repeat	3	2	0	554	0	2	2	2	2	0	0	0	0	0	0	0	0	0	0	0	1	1	1
(AGTGTAT)n	Simple_repeat	1	1	0	446	0	1	1	1	1	0	0	0	0	0	0	0	0	0	0	0	1	1	1
(AGTGTATTTA)n	Simple_repeat	1	0	0	892	0	0	0	0	0	0	0	0	0	0	0	0	0	0	0	0	1	1	1
(AGTGTC)n	Simple_repeat	2	0	0	620	0	0	0	0	0	0	0	0	0	0	0	0	0	0	0	0	1	1	1
(AGTGTCT)n	Simple_repeat	1	1	0	794	0	1	1	1	1	0	0	0	0	0	0	0	0	0	0	0	1	1	1
(AGTGTGA)n	Simple_repeat	1	1	0	614	0	1	1	1	1	0	0	0	0	0	0	0	0	0	0	0	1	1	1
(AGTGTGC)n	Simple_repeat	1	0	0	594	0	0	0	0	0	0	0	0	0	0	0	0	0	0	0	0	1	1	1
(AGTGTGG)n	Simple_repeat	1	1	0	558	0	1	1	1	1	0	0	0	0	0	0	0	0	0	0	0	1	1	1
(AGTGTG)n	Simple_repeat	27	14	0	485.851851851852	0	11	13	13	10	0	0	0	0	0	0	0	0	0	0	0	1	1	1
(AGTGTGTGCA)n	Simple_repeat	1	0	0	714	0	0	0	0	0	0	0	0	0	0	0	0	0	0	0	0	1	1	1
(AGTGT)n	Simple_repeat	2	2	0	892	0	1	2	2	1	0	0	0	0	0	0	0	0	0	0	0	1	1	1
(AGTGTTA)n	Simple_repeat	1	1	0	492	0	1	1	1	1	0	0	0	0	0	0	0	0	0	0	0	1	1	1
(AGTGTTC)n	Simple_repeat	2	0	0	442	0	0	0	0	0	0	0	0	0	0	0	0	0	0	0	0	1	1	1
(AGTGTT)n	Simple_repeat	2	2	0	571	0	2	2	2	2	0	0	0	0	0	0	0	0	0	0	0	1	1	1
(AGTGTTT)n	Simple_repeat	3	1	0	459.333333333333	0	1	1	1	1	0	0	0	0	0	0	0	0	0	0	0	1	1	1
(AGT)n	Simple_repeat	199	90	5	637.748743718593	3.999242	86	85	84	80	4	5	0	4	5	4	4	4	4	0	0	4.70908453042187e-07	1.22250443477965e-05	1
(AGTTAAC)n	Simple_repeat	4	4	0	662	0	2	2	2	2	0	0	0	0	0	0	0	0	0	0	0	1	1	1
(AGTTAAG)n	Simple_repeat	1	1	0	498	0	1	1	1	1	0	0	0	0	0	0	0	0	0	0	0	1	1	1
(AGTTAA)n	Simple_repeat	9	6	0	534.888888888889	0	6	6	6	6	0	0	0	0	0	0	0	0	0	0	0	1	1	1
(AGTTAAT)n	Simple_repeat	2	1	0	542	0	1	1	1	1	0	0	0	0	0	0	0	0	0	0	0	1	1	1
(AGTTACA)n	Simple_repeat	1	0	0	540	0	0	0	0	0	0	0	0	0	0	0	0	0	0	0	0	1	1	1
(AGTTAC)n	Simple_repeat	1	0	0	670	0	0	0	0	0	0	0	0	0	0	0	0	0	0	0	0	1	1	1
(AGTTACT)n	Simple_repeat	2	1	0	483	0	1	1	1	1	0	0	0	0	0	0	0	0	0	0	0	1	1	1
(AGTTAGA)n	Simple_repeat	1	1	0	572	0	1	1	1	1	0	0	0	0	0	0	0	0	0	0	0	1	1	1
(AGTTAGT)n	Simple_repeat	1	0	0	580	0	0	0	0	0	0	0	0	0	0	0	0	0	0	0	0	1	1	1
(AGTTA)n	Simple_repeat	1	1	0	504	0	1	1	1	1	0	0	0	0	0	0	0	0	0	0	0	1	1	1
(AGTTATAA)n	Simple_repeat	1	1	0	552	0	1	1	0	0	0	0	0	0	0	0	0	0	0	0	0	1	1	1
(AGTTATAGT)n	Simple_repeat	1	1	0	840	0	1	1	1	1	0	0	0	0	0	0	0	0	0	0	0	1	1	1
(AGTTATA)n	Simple_repeat	1	1	0	512	0	1	1	1	1	0	0	0	0	0	0	0	0	0	0	0	1	1	1
(AGTTATC)n	Simple_repeat	2	1	0	490	0	1	1	1	1	0	0	0	0	0	0	0	0	0	0	0	1	1	1
(AGTTAT)n	Simple_repeat	4	3	1	477.5	1.68904	3	3	3	3	1	0	0	1	1	1	1	1	0	0	0	0.333333333333333	1	1
(AGTTATT)n	Simple_repeat	5	2	0	465.6	0	2	2	2	2	0	0	0	0	0	0	0	0	0	0	0	1	1	1
(AGTTCAA)n	Simple_repeat	3	3	0	500.666666666667	0	3	3	3	3	0	0	0	0	0	0	0	0	0	0	0	1	1	1
(AGTTCAGG)n	Simple_repeat	1	1	0	472	0	1	1	1	1	0	0	0	0	0	0	0	0	0	0	0	1	1	1
(AGTTCA)n	Simple_repeat	3	2	0	609.333333333333	0	2	2	1	1	0	0	0	0	0	0	0	0	0	0	0	1	1	1
(AGTTCATG)n	Simple_repeat	1	1	0	664	0	1	1	1	1	0	0	0	0	0	0	0	0	0	0	0	1	1	1
(AGTTCC)n	Simple_repeat	2	2	0	768	0	2	2	2	2	0	0	0	0	0	0	0	0	0	0	0	1	1	1
(AGTTC)n	Simple_repeat	11	6	0	591.636363636364	0	6	4	5	4	1	0	0	0	0	0	0	0	0	0	0	1	1	1
(AGTTCT)n	Simple_repeat	4	2	0	620	0	2	2	2	2	0	0	0	0	0	0	0	0	0	0	0	1	1	1
(AGTTCTT)n	Simple_repeat	2	1	0	722	0	1	1	1	1	0	0	0	0	0	0	0	0	0	0	0	1	1	1
(AGTTGAAAAT)n	Simple_repeat	1	1	0	798	0	1	1	1	1	0	0	0	0	0	0	0	0	0	0	0	1	1	1
(AGTTGCC)n	Simple_repeat	1	0	0	704	0	0	0	0	0	0	0	0	0	0	0	0	0	0	0	0	1	1	1
(AGTTG)n	Simple_repeat	5	3	0	566.8	0	3	3	3	3	0	0	0	0	0	0	0	0	0	0	0	1	1	1
(AGTTGT)n	Simple_repeat	2	2	0	596	0	2	2	2	2	0	0	0	0	0	0	0	0	0	0	0	1	1	1
(AGTT)n	Simple_repeat	19	12	1	677.473684210526	1.35726	12	12	10	10	0	0	0	1	1	1	1	0	0	0	0	1	1	1
(AGTTTAAG)n	Simple_repeat	1	0	0	510	0	0	0	0	0	0	0	0	0	0	0	0	0	0	0	0	1	1	1
(AGTTTAA)n	Simple_repeat	4	1	0	532.5	0	1	1	1	1	0	0	0	0	0	0	0	0	0	0	0	1	1	1
(AGTTTAC)n	Simple_repeat	1	0	0	556	0	0	0	0	0	0	0	0	0	0	0	0	0	0	0	0	1	1	1
(AGTTTA)n	Simple_repeat	7	1	0	536.285714285714	0	1	1	1	1	0	0	0	0	0	0	0	0	0	0	0	1	1	1
(AGTTTAT)n	Simple_repeat	4	1	0	501.5	0	1	1	1	1	0	0	0	0	0	0	0	0	0	0	0	1	1	1
(AGTTTCA)n	Simple_repeat	2	2	0	511	0	2	2	2	2	0	0	0	0	0	0	0	0	0	0	0	1	1	1
(AGTTTC)n	Simple_repeat	4	3	0	627.5	0	3	3	3	3	0	0	0	0	0	0	0	0	0	0	0	1	1	1
(AGTTTGA)n	Simple_repeat	2	0	0	504	0	0	0	0	0	0	0	0	0	0	0	0	0	0	0	0	1	1	1
(AGTTTGC)n	Simple_repeat	1	1	0	474	0	1	1	1	1	0	0	0	0	0	0	0	0	0	0	0	1	1	1
(AGTTTG)n	Simple_repeat	3	0	0	516	0	0	0	0	0	0	0	0	0	0	0	0	0	0	0	0	1	1	1
(AGTTTGT)n	Simple_repeat	2	0	0	512	0	0	0	0	0	0	0	0	0	0	0	0	0	0	0	0	1	1	1
(AGTTT)n	Simple_repeat	36	15	0	612.055555555556	0	15	14	12	13	1	0	0	0	0	0	0	0	0	0	0	1	1	1
(AGTTTTA)n	Simple_repeat	4	2	0	540.5	0	2	2	2	2	0	0	0	0	0	0	0	0	0	0	0	1	1	1
(AGTTTTC)n	Simple_repeat	3	1	0	618.666666666667	0	1	1	1	1	0	0	0	0	0	0	0	0	0	0	0	1	1	1
(AGTTTTGG)n	Simple_repeat	1	0	0	790	0	0	0	0	0	0	0	0	0	0	0	0	0	0	0	0	1	1	1
(AGTTTTG)n	Simple_repeat	2	0	0	506	0	0	0	0	0	0	0	0	0	0	0	0	0	0	0	0	1	1	1
(AGTTTT)n	Simple_repeat	19	13	1	561.789473684211	1.66226	13	13	9	9	0	0	0	1	1	1	1	0	0	0	0	1	1	1
(AGTTTTT)n	Simple_repeat	18	13	5	491.555555555556	10.607158	13	10	10	8	1	2	0	5	4	4	3	1	2	0	0	0.384615384615385	0.133333333333333	1
ALR/Alpha	Satellite	667	642	3	642.434782608696	1.11801333333333	190	116	35	31	0	0	0	2	1	1	0	0	0	0	0	1	1	1
Alu	SINE	6444	3586	214	744.310055865922	63.8828427102804	3241	2832	2207	2190	123	111	20	205	189	133	114	69	87	6	2	2.6149839867184e-54	5.12495034482843e-89	0.00082240340071034
AluJb	SINE	108222	53062	1031	595.153896619911	92.1264686129971	51051	46651	45095	42975	708	701	198	961	838	850	694	318	280	35	10	0	5.24016833429438e-311	1.13993241821974e-23
AluJo	SINE	39061	18813	493	587.758249916797	96.3340577281947	18023	16622	16030	15176	287	289	73	464	411	430	344	144	141	16	4	3.29258464564506e-156	2.46578970408303e-154	7.07731657724479e-11
AluJr	SINE	101938	49969	1044	570.435244952814	62.2371285823755	48122	44689	43351	41311	690	584	162	1000	865	886	726	307	262	42	11	0	2.14751415421109e-297	5.40200932298017e-34
AluJr4	SINE	15960	7669	189	584.794611528822	57.9618253968254	7400	6907	6641	6336	145	120	25	181	167	173	150	72	65	5	3	9.21493989098522e-82	1.66847272019351e-77	0.000393935121975681
AluSc	SINE	36369	19358	270	771.961505677913	56.263935	18435	16175	14913	14636	207	214	48	256	204	191	147	82	63	5	3	1.04932080592317e-100	1.86435205974827e-70	0.000358226596610426
AluSc5	SINE	4206	2262	30	790.758440323348	110.739847333333	2157	1907	1730	1712	29	24	8	28	24	20	15	10	12	1	0	3.86112923246643e-13	1.46091049107454e-18	0.0890016145161096
AluSc8	SINE	20659	10862	187	771.30964712716	67.4070912834225	10295	8970	8053	7869	141	123	31	174	151	132	103	53	51	8	3	1.66081183698671e-59	1.56688261464603e-60	2.4200726696293e-08
AluSg	SINE	42485	21919	391	753.009250323644	55.9281478005115	20815	18273	16839	16357	313	271	71	359	296	298	219	128	95	10	0	8.43395208914255e-148	5.26509295901717e-104	4.6124372726891e-07
AluSg4	SINE	13773	7264	178	745.950482828723	146.95086258427	6793	5925	5288	5122	138	94	30	170	130	130	95	66	44	5	2	8.02143122882497e-73	2.05284440968838e-50	0.00072283063771452
AluSg7	SINE	5780	2964	50	788.792387543253	57.0320404	2833	2429	2197	2155	48	29	8	48	28	34	19	25	11	1	1	6.80565160577115e-35	1.55442939501849e-15	0.117480120569944
AluSp	SINE	62784	32242	678	766.783288735984	57.6675213126844	30515	27085	23509	23451	527	489	152	633	548	487	399	221	188	33	10	5.16480844356781e-239	1.75852526124617e-196	2.61773131171468e-24
AluSq	SINE	15114	7648	151	758.629217943628	25.2184696688742	7217	6446	6063	5729	107	83	26	140	114	117	88	47	41	6	3	1.6208924901832e-54	2.23298186726515e-52	7.62766771761993e-06
AluSq10	SINE	1481	799	28	779.409858203916	11.8254139285714	750	653	596	569	14	9	2	22	14	20	7	7	5	0	0	2.00562378700515e-08	2.47094130334238e-07	1
AluSq2	SINE	49636	26145	456	754.538480135386	67.3649498026316	24891	22450	20749	20131	363	336	94	417	369	355	279	178	148	26	12	6.96704122111338e-229	1.34498384319062e-181	1.75505637245735e-24
AluSq4	SINE	1987	1038	29	771.629592350277	153.449215862069	966	859	744	740	19	21	6	24	23	24	17	9	10	0	0	5.38625704377562e-11	6.04297026455311e-12	1
AluSx	SINE	109392	54840	920	728.383126736873	82.17294375	52274	46578	44122	42051	702	586	226	869	730	731	566	287	214	42	13	0	4.18519061454246e-238	2.65250121340826e-31
AluSx1	SINE	103444	52609	861	738.189725842002	15.5917107781649	49977	44714	42766	40566	584	537	158	817	664	675	516	247	193	32	6	3.37118753100391e-290	1.26615566278971e-217	4.91228566849326e-26
AluSx3	SINE	31413	16067	273	719.571451309967	13.2922386446886	15215	13300	12194	11826	208	194	45	257	223	181	147	84	73	8	4	4.30942294580638e-97	4.53853475783663e-82	2.72237005172987e-07
AluSx4	SINE	12203	6318	149	755.032041301319	54.5496606711409	6009	5247	4820	4725	90	103	24	145	116	103	83	49	43	7	0	2.58469937089677e-58	8.54778030148425e-47	4.2587193241292e-07
AluSz	SINE	116533	58232	917	706.179073738769	64.0035718211559	55749	49951	48264	45761	705	622	210	882	756	748	609	315	228	37	9	0	6.69586641723124e-258	7.66316818408636e-28
AluSz6	SINE	39454	18673	335	678.395245095554	51.7261899701493	17952	16166	15389	14803	277	201	71	326	273	268	225	126	88	11	7	3.16406007370388e-151	1.89648729796183e-105	3.69915967091043e-08
AluY	SINE	91254	48678	629	834.164354439257	29.8667697297297	45011	38092	18655	26241	505	463	97	578	476	276	192	153	127	12	4	5.75339276404267e-168	5.47825567858305e-135	2.02090304694974e-08
AluYa5	SINE	3860	2290	51	962.051813471503	26.2899068627451	217	205	131	128	21	4	0	22	27	5	4	18	2	0	0	1.06598135897296e-19	0.0849160542065755	1
AluYa8	SINE	187	117	1	806.07486631016	3.53644	62	56	33	35	1	0	1	0	0	0	0	0	0	0	0	1	1	1
AluYb8	SINE	2562	1422	8	954.698672911788	13.80434375	99	92	74	52	1	1	1	0	1	2	0	0	1	1	0	1	0.0108695652173914	0.027027027027027
AluYb9	SINE	486	279	4	894.687242798354	14.2551	69	62	40	42	0	0	1	3	2	2	2	0	0	0	0	1	1	1
AluYc	SINE	4616	2550	27	811.67027729636	15.6885274074074	2337	1946	633	1087	20	24	7	20	20	8	5	3	5	0	0	0.00055732655738719	2.51848654357056e-06	1
AluYc3	SINE	743	386	9	835.21668909825	4.39520888888889	334	285	83	168	6	6	0	7	7	5	3	1	2	0	0	0.120196870771049	0.00742264611911337	1
AluYd8	SINE	255	141	3	872.133333333333	1.82114666666667	43	33	26	26	2	0	0	2	2	2	2	1	0	0	0	0.0919158361018825	1	1
AluYe5	SINE	1276	719	12	879.355799373041	3.81354333333333	521	432	87	241	6	8	0	12	10	3	3	4	2	0	0	2.38640488359315e-06	0.0125575613655672	1
AluYe6	SINE	343	175	3	822.857142857143	2.64479	160	140	46	75	2	3	0	3	3	2	2	1	0	0	0	0.0372641509433963	1	1
AluYf1	SINE	2659	1512	12	817.842798044378	4.61628666666667	1386	1165	548	720	10	14	2	12	9	8	7	4	5	0	0	6.60323594901461e-07	1.38624917964511e-08	1
AluYg6	SINE	794	443	6	845.370277078086	1.82506833333333	194	164	128	131	4	3	0	4	1	4	1	2	1	0	0	0.00189631866221851	0.0182926829268293	1
AluYh3	SINE	977	541	7	831.729785056295	1.69294428571429	477	399	200	266	7	8	1	7	2	2	1	5	0	0	0	2.17313291416447e-09	1	1
AluYh3a3	SINE	158	69	0	505.936708860759	0	59	58	52	53	0	1	0	0	0	0	0	0	0	0	0	1	1	1
AluYh7	SINE	445	259	8	743.851685393258	2.92297625	233	203	114	150	5	4	0	8	8	4	4	2	3	0	0	0.00983019812626131	0.000160005707209939	1
AluYh9	SINE	152	83	5	693.263157894737	20.965488	75	63	54	50	2	2	1	4	3	5	3	2	1	1	1	0.00216216216216216	0.0937019969278035	0.0925925925925926
AluYi6	SINE	351	191	3	860.438746438746	11.4294333333333	92	81	53	56	2	4	1	3	3	1	1	2	1	0	0	0.000716674629718108	0.142639474917956	1
AluYi6_4d	SINE	95	48	1	779.094736842105	29.9908	39	34	27	23	0	2	1	1	1	1	1	0	0	0	0	1	1	1
AluYj4	SINE	3435	1905	58	771.348471615721	5.26170310344828	1789	1541	957	1135	43	26	4	52	43	29	25	18	11	0	0	3.23933836475001e-18	1.18065351419448e-11	1
AluYk11	SINE	174	106	4	760.149425287356	3.7024275	57	52	39	44	1	1	0	3	3	3	3	1	1	0	0	0.0526315789473683	0.0576923076923078	1
AluYk12	SINE	183	104	0	880.939890710383	0	56	45	30	34	0	0	0	0	0	0	0	0	0	0	0	1	1	1
AluYk2	SINE	6887	3814	78	808.417307971541	46.9458882051282	3543	3070	1358	1960	55	42	13	72	54	40	30	20	20	1	1	2.53226254588161e-21	6.10684979637477e-26	0.323229334252096
AluYk3	SINE	5421	3082	42	819.342556723852	72.9600973809524	2911	2495	1030	1609	44	29	2	41	35	25	21	18	9	0	0	5.1166692057437e-24	5.74840522203366e-11	1
AluYk4	SINE	1442	839	7	840.804438280166	29.2122485714286	779	677	152	373	10	12	0	7	4	3	0	1	3	0	0	0.0867933334013646	1.6920900473046e-05	1
AluYm1	SINE	7995	4595	76	832.868792995622	44.9932434210526	4272	3663	1606	2411	56	51	8	69	59	32	24	25	21	0	0	4.83574562626283e-32	3.43273717049696e-26	1
AmnSINE1	SINE	1814	976	14	308.357772877619	4.51582142857143	969	948	959	938	6	10	3	14	14	14	14	2	2	2	1	0.0028153861404112	0.00852410429719533	0.000589335769337314
AmnSINE2	SINE	404	221	5	305.509900990099	2.599596	220	214	216	208	4	5	0	5	5	5	5	2	2	0	0	0.00244511779090786	0.00426439847292813	1
(A)n	Simple_repeat	27002	13496	774	894.16672839049	122.55626249354	13021	12439	11819	11287	442	335	81	747	716	663	616	224	186	21	3	1.57420468607771e-166	1.76286137215107e-146	2.20258141703214e-09
A-rich	Low_complexity	57402	33176	1057	527.92512456012	323.344921807001	32309	30837	28933	27708	766	576	137	1033	978	935	858	330	286	36	13	1.62281086536897e-297	6.10566749320002e-280	7.21833003386043e-23
Arthur1	DNA	2074	1622	5	333.132111861138	2.397518	1590	1552	1497	1446	3	9	4	5	5	5	5	2	1	0	0	2.37182648196011e-05	0.0286970849034309	1
Arthur1A	DNA	1070	657	6	321.569158878505	2.58472166666667	648	634	635	612	6	6	0	6	6	6	6	2	1	0	0	0.001055699798585	0.0556704689617094	1
Arthur1B	DNA	1597	1182	7	327.204758922981	2.05204142857143	1165	1121	1103	1057	8	6	2	6	6	7	5	2	3	0	0	0.000610960812307665	1.69797490788841e-06	1
Arthur1C	DNA	470	314	5	386.297872340426	15.624282	311	303	299	291	4	4	2	5	5	5	5	1	0	0	0	0.0630720406405361	1	1
Arthur2	DNA	836	539	5	285.561004784689	14.693074	535	523	524	506	7	3	0	5	5	5	5	0	0	0	0	1	1	1
(ATAAAAA)n	Simple_repeat	8	2	0	774	0	2	2	2	2	0	0	0	0	0	0	0	0	0	0	0	1	1	1
(ATAAAAG)n	Simple_repeat	1	0	0	866	0	0	0	0	0	0	0	0	0	0	0	0	0	0	0	0	1	1	1
(ATAAAA)n	Simple_repeat	33	22	1	755.090909090909	2.22338	22	21	16	18	2	0	0	1	1	1	1	1	0	0	0	0.0909090909090909	1	1
(ATAAAAT)n	Simple_repeat	1	0	0	710	0	0	0	0	0	0	0	0	0	0	0	0	0	0	0	0	1	1	1
(ATAAAC)n	Simple_repeat	2	0	0	909	0	0	0	0	0	0	0	0	0	0	0	0	0	0	0	0	1	1	1
(ATAAAG)n	Simple_repeat	4	1	0	714.5	0	1	1	1	1	0	0	0	0	0	0	0	0	0	0	0	1	1	1
(ATAAA)n	Simple_repeat	262	147	2	864.007633587786	3.19397	137	126	119	112	1	1	0	2	1	2	1	0	0	0	0	1	1	1
(ATAAATAC)n	Simple_repeat	6	4	0	886	0	4	2	1	1	0	0	0	0	0	0	0	0	0	0	0	1	1	1
(ATAAATA)n	Simple_repeat	3	1	0	714	0	1	1	1	1	0	1	0	0	0	0	0	0	0	0	0	1	1	1
(ATAAATATTA)n	Simple_repeat	1	0	0	960	0	0	0	0	0	0	0	0	0	0	0	0	0	0	0	0	1	1	1
(ATAAATGA)n	Simple_repeat	1	1	0	850	0	1	1	1	1	0	0	0	0	0	0	0	0	0	0	0	1	1	1
(ATAAATG)n	Simple_repeat	1	1	0	718	0	1	1	1	1	1	0	0	0	0	0	0	0	0	0	0	1	1	1
(ATAAATGTAA)n	Simple_repeat	1	1	0	854	0	1	1	1	1	0	0	0	0	0	0	0	0	0	0	0	1	1	1
(ATAAAT)n	Simple_repeat	22	11	0	827.181818181818	0	11	10	5	6	0	0	0	0	0	0	0	0	0	0	0	1	1	1
(ATAAATT)n	Simple_repeat	2	2	0	838	0	2	2	2	2	0	0	0	0	0	0	0	0	0	0	0	1	1	1
(ATAACAA)n	Simple_repeat	12	8	1	508.833333333333	1.19796	8	8	6	6	0	0	0	1	1	1	1	0	0	0	0	1	1	1
(ATAACAC)n	Simple_repeat	1	0	0	420	0	0	0	0	0	0	0	0	0	0	0	0	0	0	0	0	1	1	1
(ATAACACT)n	Simple_repeat	1	0	0	512	0	0	0	0	0	0	0	0	0	0	0	0	0	0	0	0	1	1	1
(ATAACA)n	Simple_repeat	50	30	0	558.68	0	30	30	28	29	0	0	0	0	0	0	0	0	0	0	0	1	1	1
(ATAACAT)n	Simple_repeat	17	9	0	498.117647058824	0	9	9	9	9	0	0	0	0	0	0	0	0	0	0	0	1	1	1
(ATAACC)n	Simple_repeat	4	0	0	507	0	0	0	0	0	0	0	0	0	0	0	0	0	0	0	0	1	1	1
(ATAACCT)n	Simple_repeat	1	1	0	592	0	1	1	1	1	0	0	0	0	0	0	0	0	0	0	0	1	1	1
(ATAAC)n	Simple_repeat	91	40	1	748.945054945055	1.33517	38	30	26	27	0	0	0	1	1	1	1	0	0	0	0	1	1	1
(ATAACTAA)n	Simple_repeat	1	0	0	478	0	0	0	0	0	0	0	0	0	0	0	0	0	0	0	0	1	1	1
(ATAACTA)n	Simple_repeat	2	0	0	520	0	0	0	0	0	0	0	0	0	0	0	0	0	0	0	0	1	1	1
(ATAACTAT)n	Simple_repeat	1	1	0	888	0	1	1	0	0	0	0	0	0	0	0	0	0	0	0	0	1	1	1
(ATAACT)n	Simple_repeat	15	13	0	530.133333333333	0	13	12	12	11	0	0	0	0	0	0	0	0	0	0	0	1	1	1
(ATAACTT)n	Simple_repeat	8	1	0	488.5	0	1	1	0	0	0	0	0	0	0	0	0	0	0	0	0	1	1	1
(ATAACTTT)n	Simple_repeat	1	1	0	840	0	1	0	0	0	0	0	0	0	0	0	0	0	0	0	0	1	1	1
(ATAAGAA)n	Simple_repeat	21	9	0	472.380952380952	0	8	8	9	7	0	0	0	0	0	0	0	0	0	0	0	1	1	1
(ATAAGAC)n	Simple_repeat	1	0	0	536	0	0	0	0	0	0	0	0	0	0	0	0	0	0	0	0	1	1	1
(ATAAGA)n	Simple_repeat	27	15	1	510.444444444444	2.62454	15	15	12	12	0	0	0	1	1	1	1	0	0	0	0	1	1	1
(ATAAGAT)n	Simple_repeat	8	5	1	447	12.8063	5	5	4	5	0	0	0	1	1	1	1	0	0	0	0	1	1	1
(ATAAGCAA)n	Simple_repeat	1	1	0	526	0	1	1	1	1	0	0	0	0	0	0	0	0	0	0	0	1	1	1
(ATAAGCA)n	Simple_repeat	1	0	0	416	0	0	0	0	0	0	0	0	0	0	0	0	0	0	0	0	1	1	1
(ATAAGC)n	Simple_repeat	2	2	0	587	0	2	2	1	1	0	0	0	0	0	0	0	0	0	0	0	1	1	1
(ATAAGGA)n	Simple_repeat	2	0	0	490	0	0	0	0	0	0	0	0	0	0	0	0	0	0	0	0	1	1	1
(ATAAGG)n	Simple_repeat	9	8	0	720.222222222222	0	8	7	7	7	1	0	0	0	0	0	0	0	0	0	0	1	1	1
(ATAAGGT)n	Simple_repeat	1	0	0	732	0	0	0	0	0	0	0	0	0	0	0	0	0	0	0	0	1	1	1
(ATAAG)n	Simple_repeat	21	11	0	580.857142857143	0	11	10	10	10	0	0	0	0	0	0	0	0	0	0	0	1	1	1
(ATAAGTA)n	Simple_repeat	8	4	0	478.75	0	4	4	4	4	0	0	0	0	0	0	0	0	0	0	0	1	1	1
(ATAAGTATC)n	Simple_repeat	1	0	0	886	0	0	0	0	0	0	0	0	0	0	0	0	0	0	0	0	1	1	1
(ATAAGTCT)n	Simple_repeat	1	0	0	530	0	0	0	0	0	0	0	0	0	0	0	0	0	0	0	0	1	1	1
(ATAAGTG)n	Simple_repeat	4	3	1	471	1.43096	3	3	3	3	0	2	0	1	1	1	1	0	1	0	0	1	0.666666666666667	1
(ATAAGT)n	Simple_repeat	12	9	0	477.666666666667	0	7	9	7	6	0	0	0	0	0	0	0	0	0	0	0	1	1	1
(ATAAGTT)n	Simple_repeat	6	2	0	494.333333333333	0	2	2	2	2	0	0	0	0	0	0	0	0	0	0	0	1	1	1
(ATAA)n	Simple_repeat	2268	1397	36	708.681657848325	11.3304305555556	1342	1275	1141	1135	29	21	8	34	33	33	30	10	6	1	0	3.7953551551032e-10	7.72896899206641e-06	0.209841727019661
(ATAATAA)n	Simple_repeat	69	42	1	499.101449275362	20.6853	42	37	34	34	1	1	0	1	1	1	1	1	1	0	0	0.0238095238095238	0.027027027027027	1
(ATAATAATG)n	Simple_repeat	2	2	0	898	0	2	1	0	0	0	0	0	0	0	0	0	0	0	0	0	1	1	1
(ATAATAATT)n	Simple_repeat	1	1	0	510	0	1	1	1	1	0	0	0	0	0	0	0	0	0	0	0	1	1	1
(ATAATAC)n	Simple_repeat	24	9	0	495.166666666667	0	8	8	8	6	0	0	0	0	0	0	0	0	0	0	0	1	1	1
(ATAATAGC)n	Simple_repeat	1	1	0	944	0	1	1	1	1	0	0	0	0	0	0	0	0	0	0	0	1	1	1
(ATAATAG)n	Simple_repeat	11	10	0	464.545454545455	0	10	10	9	9	0	0	0	0	0	0	0	0	0	0	0	1	1	1
(ATAATA)n	Simple_repeat	86	57	1	498.279069767442	7.42556	55	53	52	51	2	2	1	1	1	1	1	1	1	0	0	0.0363636363636364	0.0377358490566039	1
(ATAATATAC)n	Simple_repeat	1	1	0	812	0	1	1	1	1	0	0	0	0	0	0	0	0	0	0	0	1	1	1
(ATAATATA)n	Simple_repeat	2	1	0	502	0	1	1	1	1	0	0	0	0	0	0	0	0	0	0	0	1	1	1
(ATAATAT)n	Simple_repeat	145	103	0	481.489655172414	0	95	87	72	70	0	1	1	0	0	0	0	0	0	0	0	1	1	1
(ATAATATT)n	Simple_repeat	2	1	0	444	0	1	1	0	0	0	0	0	0	0	0	0	0	0	0	0	1	1	1
(ATAATATTT)n	Simple_repeat	1	0	0	518	0	0	0	0	0	0	0	0	0	0	0	0	0	0	0	0	1	1	1
(ATAATCA)n	Simple_repeat	8	3	0	495.75	0	3	3	3	3	0	0	0	0	0	0	0	0	0	0	0	1	1	1
(ATAATCC)n	Simple_repeat	2	1	0	465	0	1	1	1	1	0	0	0	0	0	0	0	0	0	0	0	1	1	1
(ATAATC)n	Simple_repeat	37	21	0	641.72972972973	0	21	21	19	19	1	0	0	0	0	0	0	0	0	0	0	1	1	1
(ATAATCT)n	Simple_repeat	12	8	0	501.333333333333	0	8	8	6	6	0	0	1	0	0	0	0	0	0	0	0	1	1	1
(ATAATCTT)n	Simple_repeat	1	1	0	558	0	1	1	1	1	0	0	0	0	0	0	0	0	0	0	0	1	1	1
(ATAATGA)n	Simple_repeat	11	8	0	513.090909090909	0	8	8	7	8	1	1	0	0	0	0	0	0	0	0	0	1	1	1
(ATAATGC)n	Simple_repeat	3	2	0	519.333333333333	0	2	2	2	2	0	0	0	0	0	0	0	0	0	0	0	1	1	1
(ATAATGG)n	Simple_repeat	2	2	0	523	0	2	2	2	2	0	0	0	0	0	0	0	0	0	0	0	1	1	1
(ATAATG)n	Simple_repeat	87	62	2	561.83908045977	16.854335	56	59	52	50	1	0	0	2	1	2	1	1	0	0	0	0.0357142857142857	1	1
(ATAATGT)n	Simple_repeat	11	6	0	526.363636363636	0	6	6	5	6	0	0	0	0	0	0	0	0	0	0	0	1	1	1
(ATAAT)n	Simple_repeat	337	201	4	525.86350148368	2.557215	198	183	154	152	1	2	0	4	4	4	4	1	1	0	0	0.0202020202020202	0.0433555515522731	1
(ATAATTACA)n	Simple_repeat	1	0	0	946	0	0	0	0	0	0	0	0	0	0	0	0	0	0	0	0	1	1	1
(ATAATTA)n	Simple_repeat	33	24	1	491.393939393939	1.2199	23	20	20	17	0	0	0	1	1	1	1	0	0	0	0	1	1	1
(ATAATTAT)n	Simple_repeat	1	0	0	394	0	0	0	0	0	0	0	0	0	0	0	0	0	0	0	0	1	1	1
(ATAATTC)n	Simple_repeat	12	8	0	464.166666666667	0	8	7	7	7	0	0	1	0	0	0	0	0	0	0	0	1	1	1
(ATAATTGA)n	Simple_repeat	2	1	0	742	0	1	1	1	1	0	0	0	0	0	0	0	0	0	0	0	1	1	1
(ATAATTG)n	Simple_repeat	8	2	0	499.75	0	2	2	1	1	0	0	0	0	0	0	0	0	0	0	0	1	1	1
(ATAATTGT)n	Simple_repeat	1	1	0	464	0	1	1	1	1	0	0	0	0	0	0	0	0	0	0	0	1	1	1
(ATAATT)n	Simple_repeat	207	126	2	514.512077294686	21.00222	125	114	106	104	0	3	0	2	2	2	2	0	1	0	0	1	0.0521658127619937	1
(ATAATTTA)n	Simple_repeat	1	1	0	454	0	0	1	1	0	0	0	0	0	0	0	0	0	0	0	0	1	1	1
(ATAATTTG)n	Simple_repeat	2	1	0	509	0	1	1	1	1	0	0	0	0	0	0	0	0	0	0	0	1	1	1
(ATAATTTGT)n	Simple_repeat	1	1	0	492	0	1	1	1	1	0	0	0	0	0	0	0	0	0	0	0	1	1	1
(ATAATTT)n	Simple_repeat	102	60	0	479.78431372549	0	57	55	52	47	1	0	1	0	0	0	0	0	0	0	0	1	1	1
(ATAATTTT)n	Simple_repeat	1	1	0	632	0	1	1	1	1	0	0	0	0	0	0	0	0	0	0	0	1	1	1
(ATACAAA)n	Simple_repeat	1	1	0	758	0	1	1	1	1	0	0	0	0	0	0	0	0	0	0	0	1	1	1
(ATACAAC)n	Simple_repeat	5	4	0	460	0	4	3	4	3	0	0	0	0	0	0	0	0	0	0	0	1	1	1
(ATACAAG)n	Simple_repeat	5	1	0	432	0	1	1	1	1	0	0	0	0	0	0	0	0	0	0	0	1	1	1
(ATACAA)n	Simple_repeat	48	22	1	539.791666666667	3.45467	22	21	19	19	1	0	0	1	1	1	1	0	0	0	0	1	1	1
(ATACAATA)n	Simple_repeat	1	1	0	460	0	1	1	1	1	0	0	0	0	0	0	0	0	0	0	0	1	1	1
(ATACAAT)n	Simple_repeat	14	7	0	477.571428571429	0	7	7	7	7	0	0	0	0	0	0	0	0	0	0	0	1	1	1
(ATACAATT)n	Simple_repeat	1	0	0	624	0	0	0	0	0	0	0	0	0	0	0	0	0	0	0	0	1	1	1
(ATACACACAC)n	Simple_repeat	3	1	0	881.333333333333	0	1	1	1	1	0	0	0	0	0	0	0	0	0	0	0	1	1	1
(ATACACACAT)n	Simple_repeat	1	0	0	900	0	0	0	0	0	0	0	0	0	0	0	0	0	0	0	0	1	1	1
(ATACACAC)n	Simple_repeat	11	9	1	859.272727272727	13458.3	8	8	5	5	0	0	0	0	0	0	0	0	0	0	0	1	1	1
(ATACACA)n	Simple_repeat	2	1	0	591	0	1	1	1	1	0	0	0	0	0	0	0	0	0	0	0	1	1	1
(ATACACATAT)n	Simple_repeat	2	2	0	868	0	2	2	1	1	0	0	0	0	0	0	0	0	0	0	0	1	1	1
(ATACACAT)n	Simple_repeat	1	1	0	822	0	1	1	1	1	0	0	0	0	0	0	0	0	0	0	0	1	1	1
(ATACACC)n	Simple_repeat	2	2	0	522	0	2	2	2	2	0	0	0	0	0	0	0	0	0	0	0	1	1	1
(ATACAC)n	Simple_repeat	384	230	11	537.536458333333	4.33755545454545	223	222	192	193	9	6	2	11	9	8	8	3	3	0	0	0.00643422227187351	0.000877366026713598	1
(ATACACTC)n	Simple_repeat	2	2	0	492	0	2	2	2	2	0	0	0	0	0	0	0	0	0	0	0	1	1	1
(ATACACT)n	Simple_repeat	1	1	0	302	0	1	1	1	1	0	0	0	0	0	0	0	0	0	0	0	1	1	1
(ATACAGA)n	Simple_repeat	4	0	0	492.5	0	0	0	0	0	0	0	0	0	0	0	0	0	0	0	0	1	1	1
(ATACAGC)n	Simple_repeat	1	0	0	502	0	0	0	0	0	0	0	0	0	0	0	0	0	0	0	0	1	1	1
(ATACAGGA)n	Simple_repeat	1	1	0	444	0	1	1	1	1	0	0	0	0	0	0	0	0	0	0	0	1	1	1
(ATACAGGT)n	Simple_repeat	1	1	0	488	0	1	1	1	1	0	0	0	0	0	0	0	0	0	0	0	1	1	1
(ATACAG)n	Simple_repeat	24	17	2	518.5	2.703765	16	17	12	11	0	1	0	2	2	0	0	0	1	0	0	1	0.117647058823529	1
(ATACAGTAT)n	Simple_repeat	1	1	0	872	0	1	1	1	1	0	0	0	0	0	0	0	0	0	0	0	1	1	1
(ATACAGT)n	Simple_repeat	2	1	1	617	1.81737	1	1	1	1	0	0	0	1	1	1	1	0	0	0	0	1	1	1
(ATACA)n	Simple_repeat	58	27	0	605.379310344828	0	27	26	24	25	0	1	0	0	0	0	0	0	0	0	0	1	1	1
(ATACATACAC)n	Simple_repeat	1	0	0	798	0	0	0	0	0	0	0	0	0	0	0	0	0	0	0	0	1	1	1
(ATACATAC)n	Simple_repeat	1	1	0	956	0	1	0	0	0	0	0	0	0	0	0	0	0	0	0	0	1	1	1
(ATACATA)n	Simple_repeat	18	12	0	487.666666666667	0	12	11	9	8	0	0	0	0	0	0	0	0	0	0	0	1	1	1
(ATACATATAT)n	Simple_repeat	2	2	0	864	0	2	2	2	2	0	0	0	0	0	0	0	0	0	0	0	1	1	1
(ATACATAT)n	Simple_repeat	9	8	0	749.555555555556	0	7	5	3	4	0	0	0	0	0	0	0	0	0	0	0	1	1	1
(ATACATC)n	Simple_repeat	4	2	0	547.5	0	2	2	2	2	0	0	0	0	0	0	0	0	0	0	0	1	1	1
(ATACATGA)n	Simple_repeat	2	1	0	707	0	1	1	1	1	0	0	0	0	0	0	0	0	0	0	0	1	1	1
(ATACATGTAG)n	Simple_repeat	1	0	0	692	0	0	0	0	0	0	0	0	0	0	0	0	0	0	0	0	1	1	1
(ATACATGT)n	Simple_repeat	1	1	0	664	0	0	0	0	0	0	0	0	0	0	0	0	0	0	0	0	1	1	1
(ATACAT)n	Simple_repeat	332	195	4	503.240963855422	22.3364825	193	183	163	165	3	2	1	4	4	3	3	2	1	1	0	0.000964720722675854	0.0433555515522731	0.0184049079754601
(ATACATTG)n	Simple_repeat	1	1	0	498	0	1	1	1	1	0	0	0	0	0	0	0	0	0	0	0	1	1	1
(ATACATT)n	Simple_repeat	12	8	0	465.5	0	8	8	6	6	0	0	0	0	0	0	0	0	0	0	0	1	1	1
(ATACCAC)n	Simple_repeat	2	1	0	600	0	0	0	1	0	0	0	0	0	0	0	0	0	0	0	0	1	1	1
(ATACCAG)n	Simple_repeat	1	1	0	428	0	1	1	1	1	0	0	0	0	0	0	0	0	0	0	0	1	1	1
(ATACCA)n	Simple_repeat	2	2	0	418	0	2	2	2	2	0	0	0	0	0	0	0	0	0	0	0	1	1	1
(ATACCAT)n	Simple_repeat	1	1	1	454	4.26193	1	1	0	0	0	0	0	1	1	0	0	0	0	0	0	1	1	1
(ATACC)n	Simple_repeat	7	3	0	806.571428571429	0	3	3	3	3	0	0	0	0	0	0	0	0	0	0	0	1	1	1
(ATACCT)n	Simple_repeat	2	1	0	589	0	1	1	1	1	0	0	0	0	0	0	0	0	0	0	0	1	1	1
(ATACCTTT)n	Simple_repeat	1	0	0	854	0	0	0	0	0	0	0	0	0	0	0	0	0	0	0	0	1	1	1
(ATACGA)n	Simple_repeat	1	1	0	504	0	1	0	1	0	0	0	0	0	0	0	0	0	0	0	0	1	1	1
(ATACG)n	Simple_repeat	3	1	0	947.333333333333	0	1	1	0	1	0	0	0	0	0	0	0	0	0	0	0	1	1	1
(ATACGTA)n	Simple_repeat	1	0	0	486	0	0	0	0	0	0	0	0	0	0	0	0	0	0	0	0	1	1	1
(ATACGTAT)n	Simple_repeat	1	0	0	730	0	0	0	0	0	0	0	0	0	0	0	0	0	0	0	0	1	1	1
(ATACGT)n	Simple_repeat	6	2	0	518.666666666667	0	2	2	1	1	0	0	0	0	0	0	0	0	0	0	0	1	1	1
(ATAC)n	Simple_repeat	1779	1003	32	624.10455311973	12.4124940625	974	913	795	787	31	16	3	31	28	25	24	15	9	1	0	1.51586295297866e-16	5.91853330743344e-11	0.0915156159717716
(ATACTAA)n	Simple_repeat	10	6	0	510.4	0	6	5	4	3	1	0	0	0	0	0	0	0	0	0	0	1	1	1
(ATACTAC)n	Simple_repeat	4	3	0	552.5	0	3	3	3	3	0	0	0	0	0	0	0	0	0	0	0	1	1	1
(ATACTAG)n	Simple_repeat	2	2	0	485	0	2	2	2	2	0	0	0	0	0	0	0	0	0	0	0	1	1	1
(ATACTA)n	Simple_repeat	27	13	0	488.074074074074	0	13	12	13	12	0	0	0	0	0	0	0	0	0	0	0	1	1	1
(ATACTATAT)n	Simple_repeat	1	1	0	820	0	1	1	1	1	0	0	0	0	0	0	0	0	0	0	0	1	1	1
(ATACTAT)n	Simple_repeat	7	1	0	568	0	1	1	1	1	1	1	0	0	0	0	0	0	0	0	0	1	1	1
(ATACTCA)n	Simple_repeat	2	0	0	514	0	0	0	0	0	0	0	0	0	0	0	0	0	0	0	0	1	1	1
(ATACTC)n	Simple_repeat	4	3	0	565.5	0	3	3	3	3	0	0	0	0	0	0	0	0	0	0	0	1	1	1
(ATACTCT)n	Simple_repeat	1	0	0	468	0	0	0	0	0	0	0	0	0	0	0	0	0	0	0	0	1	1	1
(ATACTGA)n	Simple_repeat	1	0	0	578	0	0	0	0	0	0	0	0	0	0	0	0	0	0	0	0	1	1	1
(ATACTGG)n	Simple_repeat	1	0	0	424	0	0	0	0	0	0	0	0	0	0	0	0	0	0	0	0	1	1	1
(ATACTG)n	Simple_repeat	1	0	0	462	0	0	0	0	0	0	0	0	0	0	0	0	0	0	0	0	1	1	1
(ATACTGT)n	Simple_repeat	2	1	0	586	0	1	1	1	1	0	0	0	0	0	0	0	0	0	0	0	1	1	1
(ATACT)n	Simple_repeat	52	28	1	574.769230769231	2.25778	27	25	25	24	3	1	0	1	1	1	1	1	1	0	0	0.111111111111111	0.0399999999999999	1
(ATACTTA)n	Simple_repeat	3	3	0	368	0	3	2	3	2	0	0	0	0	0	0	0	0	0	0	0	1	1	1
(ATACTTAT)n	Simple_repeat	1	1	0	884	0	1	1	1	1	0	0	0	0	0	0	0	0	0	0	0	1	1	1
(ATACTTC)n	Simple_repeat	1	1	0	554	0	1	1	1	1	0	0	0	0	0	0	0	0	0	0	0	1	1	1
(ATACTT)n	Simple_repeat	13	6	0	520.923076923077	0	6	6	6	6	0	0	0	0	0	0	0	0	0	0	0	1	1	1
(ATACTTTA)n	Simple_repeat	1	0	0	336	0	0	0	0	0	0	0	0	0	0	0	0	0	0	0	0	1	1	1
(ATACTTT)n	Simple_repeat	10	7	1	501	6.38635	7	6	5	6	1	0	0	1	1	1	1	1	0	0	0	0.142857142857143	1	1
(ATACTTTT)n	Simple_repeat	1	0	0	608	0	0	0	0	0	0	0	0	0	0	0	0	0	0	0	0	1	1	1
(ATAGAAA)n	Simple_repeat	1	1	0	774	0	1	1	1	1	0	0	0	0	0	0	0	0	0	0	0	1	1	1
(ATAGAAC)n	Simple_repeat	3	1	0	473.333333333333	0	1	1	0	0	0	0	0	0	0	0	0	0	0	0	0	1	1	1
(ATAGAAG)n	Simple_repeat	1	0	0	444	0	0	0	0	0	0	0	0	0	0	0	0	0	0	0	0	1	1	1
(ATAGAAGT)n	Simple_repeat	1	0	0	790	0	0	0	0	0	0	0	0	0	0	0	0	0	0	0	0	1	1	1
(ATAGAA)n	Simple_repeat	80	52	1	531.225	2.06722	52	50	44	43	2	1	0	1	1	1	1	0	0	0	0	1	1	1
(ATAGAAT)n	Simple_repeat	17	11	1	513.529411764706	1.30364	11	11	9	9	0	0	0	1	1	1	1	0	0	0	0	1	1	1
(ATAGAATT)n	Simple_repeat	1	1	0	420	0	1	1	0	0	0	0	0	0	0	0	0	0	0	0	0	1	1	1
(ATAGACA)n	Simple_repeat	3	2	0	340.666666666667	0	2	2	1	1	0	0	0	0	0	0	0	0	0	0	0	1	1	1
(ATAGAC)n	Simple_repeat	29	15	1	518.068965517241	20.9155	15	15	15	15	0	3	3	1	1	1	1	0	1	1	0	1	0.2	0.2
(ATAGACT)n	Simple_repeat	2	2	0	443	0	2	2	1	1	0	0	0	0	0	0	0	0	0	0	0	1	1	1
(ATAGAGAAT)n	Simple_repeat	1	0	0	518	0	0	0	0	0	0	0	0	0	0	0	0	0	0	0	0	1	1	1
(ATAGAGAG)n	Simple_repeat	1	1	0	886	0	1	1	1	1	0	0	0	0	0	0	0	0	0	0	0	1	1	1
(ATAGAGA)n	Simple_repeat	7	4	0	512.285714285714	0	4	4	4	4	0	0	0	0	0	0	0	0	0	0	0	1	1	1
(ATAGAGATA)n	Simple_repeat	1	1	0	534	0	1	1	1	1	0	0	0	0	0	0	0	0	0	0	0	1	1	1
(ATAGAGG)n	Simple_repeat	1	1	0	524	0	1	0	1	0	0	0	0	0	0	0	0	0	0	0	0	1	1	1
(ATAGAG)n	Simple_repeat	56	36	0	547.357142857143	0	35	35	31	31	0	0	0	0	0	0	0	0	0	0	0	1	1	1
(ATAGAGT)n	Simple_repeat	2	2	0	441	0	2	2	1	1	0	0	0	0	0	0	0	0	0	0	0	1	1	1
(ATAGA)n	Simple_repeat	32	17	1	580.6875	6.95496	17	17	15	16	1	1	0	1	1	1	1	1	1	0	0	0.0588235294117645	0.0588235294117645	1
(ATAGATAA)n	Simple_repeat	1	0	0	548	0	0	0	0	0	0	0	0	0	0	0	0	0	0	0	0	1	1	1
(ATAGATAC)n	Simple_repeat	7	5	0	849.142857142857	0	5	5	4	5	0	0	0	0	0	0	0	0	0	0	0	1	1	1
(ATAGATAGAT)n	Simple_repeat	1	1	0	804	0	1	1	1	1	0	0	0	0	0	0	0	0	0	0	0	1	1	1
(ATAGATAG)n	Simple_repeat	5	4	0	685.2	0	4	4	4	4	0	0	0	0	0	0	0	0	0	0	0	1	1	1
(ATAGATA)n	Simple_repeat	16	7	0	489.875	0	7	7	7	7	0	0	0	0	0	0	0	0	0	0	0	1	1	1
(ATAGATATAG)n	Simple_repeat	2	1	0	825	0	1	1	1	1	0	0	0	0	0	0	0	0	0	0	0	1	1	1
(ATAGATAT)n	Simple_repeat	1	0	0	878	0	0	0	0	0	0	0	0	0	0	0	0	0	0	0	0	1	1	1
(ATAGATC)n	Simple_repeat	1	1	0	384	0	1	1	1	1	0	0	0	0	0	0	0	0	0	0	0	1	1	1
(ATAGATG)n	Simple_repeat	14	13	0	562.571428571429	0	13	11	12	10	0	0	0	0	0	0	0	0	0	0	0	1	1	1
(ATAGAT)n	Simple_repeat	206	144	1	638.73786407767	33.858	138	132	117	115	2	1	1	1	1	1	1	1	1	1	1	0.0144927536231884	0.00757575757575757	0.00854700854700841
(ATAGATTACC)n	Simple_repeat	1	1	0	806	0	1	1	1	1	0	0	0	0	0	0	0	0	0	0	0	1	1	1
(ATAGATT)n	Simple_repeat	9	4	0	538.888888888889	0	4	4	3	3	0	0	0	0	0	0	0	0	0	0	0	1	1	1
(ATAGCAC)n	Simple_repeat	1	1	0	526	0	1	1	1	1	0	0	0	0	0	0	0	0	0	0	0	1	1	1
(ATAGCA)n	Simple_repeat	8	5	0	583.25	0	5	5	5	5	2	1	0	0	0	0	0	0	0	0	0	1	1	1
(ATAGCAT)n	Simple_repeat	2	1	0	544	0	1	1	1	1	0	0	0	0	0	0	0	0	0	0	0	1	1	1
(ATAGC)n	Simple_repeat	6	5	0	793	0	5	5	5	5	0	0	0	0	0	0	0	0	0	0	0	1	1	1
(ATAGCTAG)n	Simple_repeat	1	1	0	840	0	1	1	1	1	0	0	0	0	0	0	0	0	0	0	0	1	1	1
(ATAGCTG)n	Simple_repeat	1	1	1	594	2.4243	1	1	1	1	1	0	0	1	1	1	1	1	0	0	0	1	1	1
(ATAGCT)n	Simple_repeat	4	2	0	519	0	2	2	2	2	0	0	0	0	0	0	0	0	0	0	0	1	1	1
(ATAGGAA)n	Simple_repeat	5	2	0	620.4	0	2	2	2	2	0	0	0	0	0	0	0	0	0	0	0	1	1	1
(ATAGGA)n	Simple_repeat	4	3	0	508.5	0	3	3	3	3	1	0	0	0	0	0	0	0	0	0	0	1	1	1
(ATAGGAT)n	Simple_repeat	3	2	0	628	0	2	2	2	2	0	0	0	0	0	0	0	0	0	0	0	1	1	1
(ATAGGC)n	Simple_repeat	1	1	0	654	0	1	1	1	1	0	0	0	0	0	0	0	0	0	0	0	1	1	1
(ATAGG)n	Simple_repeat	14	10	1	567.714285714286	1.28302	10	10	8	9	1	0	0	1	1	1	1	1	0	0	0	0.1	1	1
(ATAGGTA)n	Simple_repeat	1	0	0	490	0	0	0	0	0	0	0	0	0	0	0	0	0	0	0	0	1	1	1
(ATAGGT)n	Simple_repeat	5	3	0	654.8	0	3	3	3	3	0	0	0	0	0	0	0	0	0	0	0	1	1	1
(ATAGGTT)n	Simple_repeat	2	1	0	683	0	1	1	1	1	0	0	0	0	0	0	0	0	0	0	0	1	1	1
(ATAG)n	Simple_repeat	1922	1336	17	752.127991675338	7.52790764705882	1296	1209	1003	1022	19	13	4	17	14	14	12	7	5	2	2	7.53069183066756e-10	1.14799004760371e-07	0.00106926471538026
(ATAGTAA)n	Simple_repeat	9	6	0	450.222222222222	0	6	4	4	3	0	0	0	0	0	0	0	0	0	0	0	1	1	1
(ATAGTAAT)n	Simple_repeat	1	1	0	472	0	1	1	1	1	0	0	0	0	0	0	0	0	0	0	0	1	1	1
(ATAGTAC)n	Simple_repeat	7	7	1	502	19.8904	7	6	6	5	0	0	0	1	1	1	1	0	0	0	0	1	1	1
(ATAGTAG)n	Simple_repeat	1	1	0	376	0	1	1	1	1	0	0	0	0	0	0	0	0	0	0	0	1	1	1
(ATAGTAGT)n	Simple_repeat	1	1	0	494	0	1	1	1	1	0	0	0	0	0	0	0	0	0	0	0	1	1	1
(ATAGTA)n	Simple_repeat	29	19	0	508.827586206897	0	19	19	18	18	0	0	0	0	0	0	0	0	0	0	0	1	1	1
(ATAGTATA)n	Simple_repeat	2	0	0	584	0	0	0	0	0	0	0	0	0	0	0	0	0	0	0	0	1	1	1
(ATAGTAT)n	Simple_repeat	16	9	0	507.875	0	9	8	5	5	1	0	2	0	0	0	0	0	0	0	0	1	1	1
(ATAGTCA)n	Simple_repeat	2	1	0	500	0	1	1	0	1	0	1	0	0	0	0	0	0	0	0	0	1	1	1
(ATAGTC)n	Simple_repeat	5	2	0	538.4	0	2	2	2	2	0	0	0	0	0	0	0	0	0	0	0	1	1	1
(ATAGTCT)n	Simple_repeat	1	1	0	570	0	1	1	1	1	0	0	0	0	0	0	0	0	0	0	0	1	1	1
(ATAGTGA)n	Simple_repeat	4	3	0	528.5	0	3	3	1	1	0	0	0	0	0	0	0	0	0	0	0	1	1	1
(ATAGTGC)n	Simple_repeat	1	1	0	568	0	1	1	1	1	0	0	0	0	0	0	0	0	0	0	0	1	1	1
(ATAGTGGAT)n	Simple_repeat	1	0	0	756	0	0	0	0	0	0	0	0	0	0	0	0	0	0	0	0	1	1	1
(ATAGTG)n	Simple_repeat	8	5	0	554.75	0	5	5	5	5	0	0	0	0	0	0	0	0	0	0	0	1	1	1
(ATAGTGTA)n	Simple_repeat	1	1	0	446	0	1	1	1	1	1	0	0	0	0	0	0	0	0	0	0	1	1	1
(ATAGTGT)n	Simple_repeat	3	1	0	539.333333333333	0	1	1	0	1	0	0	0	0	0	0	0	0	0	0	0	1	1	1
(ATAGTGTT)n	Simple_repeat	1	1	0	716	0	1	1	1	1	0	0	0	0	0	0	0	0	0	0	0	1	1	1
(ATAGT)n	Simple_repeat	58	34	0	566.448275862069	0	34	32	29	32	0	0	0	0	0	0	0	0	0	0	0	1	1	1
(ATAGTTA)n	Simple_repeat	9	7	1	514.888888888889	5.42025	7	7	7	7	0	0	0	1	1	1	1	0	0	0	0	1	1	1
(ATAGTTC)n	Simple_repeat	2	1	0	513	0	1	1	1	1	0	0	0	0	0	0	0	0	0	0	0	1	1	1
(ATAGTTGA)n	Simple_repeat	1	0	0	496	0	0	0	0	0	0	0	0	0	0	0	0	0	0	0	0	1	1	1
(ATAGTT)n	Simple_repeat	11	4	0	548.363636363636	0	4	4	3	3	0	0	0	0	0	0	0	0	0	0	0	1	1	1
(ATAGTTT)n	Simple_repeat	8	3	1	525.5	2.07386	3	3	2	2	0	0	0	1	1	0	0	0	0	0	0	1	1	1
(ATA)n	Simple_repeat	2964	1761	38	693.742914979757	3.45820921052632	1700	1584	1371	1357	40	22	1	36	30	26	23	15	7	0	0	8.09953317532398e-17	5.84255034049145e-08	1
(ATATAAAGGT)n	Simple_repeat	1	1	0	950	0	1	1	1	1	0	0	0	0	0	0	0	0	0	0	0	1	1	1
(ATATAAA)n	Simple_repeat	3	2	0	785.333333333333	0	2	2	2	2	0	0	0	0	0	0	0	0	0	0	0	1	1	1
(ATATAAATAT)n	Simple_repeat	1	1	0	906	0	0	0	0	0	0	0	0	0	0	0	0	0	0	0	0	1	1	1
(ATATAAATCC)n	Simple_repeat	1	1	0	822	0	1	1	0	0	0	0	0	0	0	0	0	0	0	0	0	1	1	1
(ATATAAC)n	Simple_repeat	20	14	0	501.3	0	14	14	11	12	0	0	0	0	0	0	0	0	0	0	0	1	1	1
(ATATAACT)n	Simple_repeat	1	0	0	498	0	0	0	0	0	0	0	0	0	0	0	0	0	0	0	0	1	1	1
(ATATAAGA)n	Simple_repeat	1	1	0	334	0	1	1	1	1	0	0	0	0	0	0	0	0	0	0	0	1	1	1
(ATATAAG)n	Simple_repeat	9	6	0	439.111111111111	0	6	6	5	5	0	0	0	0	0	0	0	0	0	0	0	1	1	1
(ATATAAGT)n	Simple_repeat	1	1	0	554	0	1	1	1	1	0	0	0	0	0	0	0	0	0	0	0	1	1	1
(ATATAA)n	Simple_repeat	333	208	6	512.588588588589	3.71568833333333	203	192	163	155	4	0	0	6	4	5	3	3	0	0	0	5.75816717029398e-05	1	1
(ATATAATA)n	Simple_repeat	3	0	0	458.666666666667	0	0	0	0	0	0	0	0	0	0	0	0	0	0	0	0	1	1	1
(ATATAATG)n	Simple_repeat	2	1	0	616	0	1	1	1	1	0	0	0	0	0	0	0	0	0	0	0	1	1	1
(ATATAAT)n	Simple_repeat	128	78	2	507.375	1.277135	74	65	49	53	1	0	0	2	2	2	2	0	0	0	0	1	1	1
(ATATAATTTA)n	Simple_repeat	1	1	0	902	0	1	1	0	0	0	0	0	0	0	0	0	0	0	0	0	1	1	1
(ATATACAA)n	Simple_repeat	1	1	0	494	0	1	1	1	1	0	0	0	0	0	0	0	0	0	0	0	1	1	1
(ATATACACAC)n	Simple_repeat	4	4	0	843	0	2	2	2	2	0	1	0	0	0	0	0	0	0	0	0	1	1	1
(ATATACACAT)n	Simple_repeat	1	1	0	858	0	1	1	0	0	0	0	0	0	0	0	0	0	0	0	0	1	1	1
(ATATACACGT)n	Simple_repeat	1	1	0	772	0	1	1	0	0	0	0	0	0	0	0	0	0	0	0	0	1	1	1
(ATATACAC)n	Simple_repeat	6	1	0	833	0	1	0	0	0	0	0	0	0	0	0	0	0	0	0	0	1	1	1
(ATATACA)n	Simple_repeat	28	12	0	445.428571428571	0	12	10	9	10	0	0	0	0	0	0	0	0	0	0	0	1	1	1
(ATATACATAC)n	Simple_repeat	1	1	0	852	0	1	1	1	1	0	0	0	0	0	0	0	0	0	0	0	1	1	1
(ATATACATAT)n	Simple_repeat	4	3	0	871.5	0	3	1	1	2	0	0	0	0	0	0	0	0	0	0	0	1	1	1
(ATATACATC)n	Simple_repeat	1	1	0	770	0	1	1	1	1	0	0	0	0	0	0	0	0	0	0	0	1	1	1
(ATATACATGT)n	Simple_repeat	2	2	0	750	0	1	1	0	0	0	0	0	0	0	0	0	0	0	0	0	1	1	1
(ATATACAT)n	Simple_repeat	8	7	0	807.5	0	7	5	4	5	0	0	0	0	0	0	0	0	0	0	0	1	1	1
(ATATACCC)n	Simple_repeat	1	1	0	892	0	1	0	0	1	0	0	0	0	0	0	0	0	0	0	0	1	1	1
(ATATACC)n	Simple_repeat	2	1	0	536	0	1	1	1	1	0	0	0	0	0	0	0	0	0	0	0	1	1	1
(ATATACGTAT)n	Simple_repeat	1	1	0	804	0	1	1	0	0	0	0	0	0	0	0	0	0	0	0	0	1	1	1
(ATATACGT)n	Simple_repeat	1	1	0	686	0	1	1	1	1	0	0	0	0	0	0	0	0	0	0	0	1	1	1
(ATATAC)n	Simple_repeat	592	351	10	509.206081081081	8.323138	344	309	274	264	5	7	1	10	8	8	7	3	4	1	1	0.000172969008594229	6.37139914942492e-06	0.0291970802919708
(ATATACTA)n	Simple_repeat	1	0	0	356	0	0	0	0	0	0	0	0	0	0	0	0	0	0	0	0	1	1	1
(ATATACTC)n	Simple_repeat	1	1	0	340	0	1	0	0	0	0	0	0	0	0	0	0	0	0	0	0	1	1	1
(ATATACT)n	Simple_repeat	28	17	0	493.928571428571	0	17	16	15	15	0	0	0	0	0	0	0	0	0	0	0	1	1	1
(ATATAGA)n	Simple_repeat	10	6	0	458.2	0	6	6	4	4	0	0	0	0	0	0	0	0	0	0	0	1	1	1
(ATATAGATAG)n	Simple_repeat	2	1	0	801	0	1	1	0	1	0	0	0	0	0	0	0	0	0	0	0	1	1	1
(ATATAGAT)n	Simple_repeat	8	5	1	891	1.27917	5	5	2	3	0	0	0	1	1	0	0	0	0	0	0	1	1	1
(ATATAGCA)n	Simple_repeat	1	0	0	478	0	0	0	0	0	0	0	0	0	0	0	0	0	0	0	0	1	1	1
(ATATAGC)n	Simple_repeat	6	4	1	428.333333333333	14.9163	4	4	4	4	1	0	0	1	1	1	1	1	0	0	0	0.25	1	1
(ATATAGGA)n	Simple_repeat	1	0	0	882	0	0	0	0	0	0	0	0	0	0	0	0	0	0	0	0	1	1	1
(ATATAGG)n	Simple_repeat	2	1	0	398	0	1	1	1	1	0	0	0	0	0	0	0	0	0	0	0	1	1	1
(ATATAG)n	Simple_repeat	294	188	1	618.183673469388	2.58119	183	168	143	144	5	1	1	1	1	0	0	0	0	0	0	1	1	1
(ATATAGTA)n	Simple_repeat	1	1	0	886	0	1	1	1	1	0	0	0	0	0	0	0	0	0	0	0	1	1	1
(ATATAGTC)n	Simple_repeat	1	1	0	560	0	1	1	1	1	0	0	0	0	0	0	0	0	0	0	0	1	1	1
(ATATAGT)n	Simple_repeat	25	15	0	480.4	0	15	14	14	14	0	1	0	0	0	0	0	0	0	0	0	1	1	1
(ATATAGTT)n	Simple_repeat	1	1	0	460	0	1	1	1	1	0	0	0	0	0	0	0	0	0	0	0	1	1	1
(ATATA)n	Simple_repeat	426	267	10	524.821596244131	2.65364	256	238	189	186	6	4	1	10	10	9	9	4	2	0	0	1.73405242688494e-05	0.00914558467646577	1
(ATATATAAAC)n	Simple_repeat	1	1	0	894	0	1	0	0	0	0	0	0	0	0	0	0	0	0	0	0	1	1	1
(ATATATAAAT)n	Simple_repeat	2	1	0	830	0	1	0	0	0	0	0	0	0	0	0	0	0	0	0	0	1	1	1
(ATATATAAGC)n	Simple_repeat	1	1	0	822	0	1	1	1	1	0	0	0	0	0	0	0	0	0	0	0	1	1	1
(ATATATAA)n	Simple_repeat	3	2	0	522.666666666667	0	2	2	1	1	0	0	0	0	0	0	0	0	0	0	0	1	1	1
(ATATATACAC)n	Simple_repeat	27	20	0	837.777777777778	0	19	9	5	6	0	0	0	0	0	0	0	0	0	0	0	1	1	1
(ATATATACAT)n	Simple_repeat	3	1	0	856.666666666667	0	1	0	0	0	0	0	0	0	0	0	0	0	0	0	0	1	1	1
(ATATATACG)n	Simple_repeat	1	1	0	740	0	1	0	0	0	0	0	0	0	0	0	0	0	0	0	0	1	1	1
(ATATATACGT)n	Simple_repeat	2	2	0	859	0	2	0	0	0	0	0	0	0	0	0	0	0	0	0	0	1	1	1
(ATATATAC)n	Simple_repeat	31	23	0	802.58064516129	0	19	14	5	12	0	0	0	0	0	0	0	0	0	0	0	1	1	1
(ATATATAGC)n	Simple_repeat	1	1	0	714	0	1	0	0	0	0	0	0	0	0	0	0	0	0	0	0	1	1	1
(ATATATAGG)n	Simple_repeat	1	1	0	758	0	1	1	1	1	0	0	0	0	0	0	0	0	0	0	0	1	1	1
(ATATATAGGT)n	Simple_repeat	1	1	0	788	0	1	1	0	0	0	0	0	0	0	0	0	0	0	0	0	1	1	1
(ATATATAG)n	Simple_repeat	9	6	0	859.333333333333	0	6	6	4	5	0	0	0	0	0	0	0	0	0	0	0	1	1	1
(ATATATA)n	Simple_repeat	269	170	5	496.765799256506	65.543008	156	137	99	107	1	4	0	5	5	5	5	1	3	0	0	0.0320512820512819	9.43472134105486e-05	1
(ATATATATAA)n	Simple_repeat	1	1	0	838	0	1	0	0	1	0	0	0	0	0	0	0	0	0	0	0	1	1	1
(ATATATATAC)n	Simple_repeat	6	5	0	874.333333333333	0	4	4	1	2	0	0	0	0	0	0	0	0	0	0	0	1	1	1
(ATATATATAG)n	Simple_repeat	2	1	0	935	0	1	1	1	1	0	0	0	0	0	0	0	0	0	0	0	1	1	1
(ATATATATA)n	Simple_repeat	1	1	0	944	0	1	1	0	0	0	0	0	0	0	0	0	0	0	0	0	1	1	1
(ATATATATCC)n	Simple_repeat	1	1	0	796	0	1	1	0	0	0	0	0	0	0	0	0	0	0	0	0	1	1	1
(ATATATATC)n	Simple_repeat	2	1	0	818	0	1	1	0	0	0	0	0	0	0	0	0	0	0	0	0	1	1	1
(ATATATATGA)n	Simple_repeat	1	0	0	840	0	0	0	0	0	0	0	0	0	0	0	0	0	0	0	0	1	1	1
(ATATATATGC)n	Simple_repeat	3	2	0	862	0	2	2	1	2	0	0	0	0	0	0	0	0	0	0	0	1	1	1
(ATATATATGG)n	Simple_repeat	1	1	0	786	0	1	1	0	0	0	0	0	0	0	0	0	0	0	0	0	1	1	1
(ATATATATG)n	Simple_repeat	8	7	0	838.75	0	6	3	2	4	0	0	0	0	0	0	0	0	0	0	0	1	1	1
(ATATATATGT)n	Simple_repeat	2	2	0	913	0	2	2	1	2	0	0	0	0	0	0	0	0	0	0	0	1	1	1
(ATATATAT)n	Simple_repeat	2	2	1	594	5.03744	1	2	2	1	0	1	0	1	1	1	1	0	0	0	0	1	1	1
(ATATATATTC)n	Simple_repeat	1	1	0	834	0	0	1	0	0	0	0	0	0	0	0	0	0	0	0	0	1	1	1
(ATATATATT)n	Simple_repeat	1	1	0	900	0	1	0	0	1	0	0	0	0	0	0	0	0	0	0	0	1	1	1
(ATATATCAGTGT)n	Simple_repeat	1	1	0	734	0	1	1	0	0	0	0	0	0	0	0	0	0	0	0	0	1	1	1
(ATATATCA)n	Simple_repeat	3	2	0	426.666666666667	0	2	2	2	2	0	0	0	0	0	0	0	0	0	0	0	1	1	1
(ATATATCAT)n	Simple_repeat	2	1	0	786	0	1	1	0	1	0	0	0	0	0	0	0	0	0	0	0	1	1	1
(ATATATCCAT)n	Simple_repeat	1	0	0	868	0	0	0	0	0	0	0	0	0	0	0	0	0	0	0	0	1	1	1
(ATATATC)n	Simple_repeat	28	17	3	516.071428571429	6.94743333333333	17	12	10	10	0	0	0	3	0	0	0	0	0	0	0	1	1	1
(ATATATCTAG)n	Simple_repeat	2	1	0	738	0	1	1	0	1	0	0	0	0	0	0	0	0	0	0	0	1	1	1
(ATATATCT)n	Simple_repeat	5	4	0	602	0	3	4	0	0	0	1	0	0	0	0	0	0	0	0	0	1	1	1
(ATATATGACA)n	Simple_repeat	1	0	0	830	0	0	0	0	0	0	0	0	0	0	0	0	0	0	0	0	1	1	1
(ATATATGA)n	Simple_repeat	1	1	0	480	0	1	1	0	0	0	0	0	0	0	0	0	0	0	0	0	1	1	1
(ATATATGAT)n	Simple_repeat	1	1	0	802	0	1	0	0	0	0	0	0	0	0	0	0	0	0	0	0	1	1	1
(ATATATGCAC)n	Simple_repeat	2	2	0	721	0	2	1	0	1	0	0	0	0	0	0	0	0	0	0	0	1	1	1
(ATATATGCAT)n	Simple_repeat	1	0	0	718	0	0	0	0	0	0	0	0	0	0	0	0	0	0	0	0	1	1	1
(ATATATGGA)n	Simple_repeat	1	0	0	834	0	0	0	0	0	0	0	0	0	0	0	0	0	0	0	0	1	1	1
(ATATATG)n	Simple_repeat	34	20	0	477	0	20	19	14	15	0	0	0	0	0	0	0	0	0	0	0	1	1	1
(ATATATGTAC)n	Simple_repeat	5	3	0	785.2	0	3	3	1	2	0	0	0	0	0	0	0	0	0	0	0	1	1	1
(ATATATGTA)n	Simple_repeat	1	1	0	838	0	1	1	1	1	0	0	0	0	0	0	0	0	0	0	0	1	1	1
(ATATATGTAT)n	Simple_repeat	1	1	0	926	0	1	1	1	1	0	0	0	0	0	0	0	0	0	0	0	1	1	1
(ATATATGTC)n	Simple_repeat	2	2	0	802	0	2	2	0	0	0	0	0	0	0	0	0	0	0	0	0	1	1	1
(ATATATGTGC)n	Simple_repeat	2	2	0	830	0	2	1	2	1	0	0	0	0	0	0	0	0	0	0	0	1	1	1
(ATATATGTG)n	Simple_repeat	2	2	0	778	0	2	2	2	2	0	0	0	0	0	0	0	0	0	0	0	1	1	1
(ATATATGTGT)n	Simple_repeat	3	1	0	825.333333333333	0	0	0	0	0	0	0	0	0	0	0	0	0	0	0	0	1	1	1
(ATATATGT)n	Simple_repeat	14	11	0	862.142857142857	0	11	6	3	4	0	0	0	0	0	0	0	0	0	0	0	1	1	1
(ATATAT)n	Simple_repeat	536	345	8	490.291044776119	9.62025375	329	299	240	248	11	9	4	6	7	6	6	2	4	1	0	0.0141986442914205	1.29684110533753e-05	0.0968969739264807
(ATATATTAC)n	Simple_repeat	1	1	0	838	0	1	1	0	0	0	0	0	0	0	0	0	0	0	0	0	1	1	1
(ATATATTA)n	Simple_repeat	2	2	0	430	0	2	1	2	1	0	0	0	0	0	0	0	0	0	0	0	1	1	1
(ATATATTC)n	Simple_repeat	2	1	0	690	0	1	1	1	1	0	0	0	0	0	0	0	0	0	0	0	1	1	1
(ATATATTGA)n	Simple_repeat	1	1	0	888	0	1	1	0	0	0	0	0	0	0	0	0	0	0	0	0	1	1	1
(ATATATTG)n	Simple_repeat	1	1	0	408	0	1	1	1	1	0	0	0	0	0	0	0	0	0	0	0	1	1	1
(ATATATT)n	Simple_repeat	224	144	2	476.919642857143	24.591215	137	117	92	97	3	2	0	2	2	2	2	2	2	0	0	0.000322026620867325	0.000147362216327734	1
(ATATATTTAC)n	Simple_repeat	1	1	0	852	0	1	1	1	1	0	0	0	0	0	0	0	0	0	0	0	1	1	1
(ATATATTT)n	Simple_repeat	7	3	0	459.142857142857	0	3	3	3	3	0	0	0	0	0	0	0	0	0	0	0	1	1	1
(ATATCAA)n	Simple_repeat	8	7	0	486.25	0	6	7	5	5	0	0	0	0	0	0	0	0	0	0	0	1	1	1
(ATATCAAT)n	Simple_repeat	1	0	0	794	0	0	0	0	0	0	0	0	0	0	0	0	0	0	0	0	1	1	1
(ATATCAC)n	Simple_repeat	4	0	0	562	0	0	0	0	0	0	0	0	0	0	0	0	0	0	0	0	1	1	1
(ATATCAG)n	Simple_repeat	3	2	0	441.333333333333	0	2	2	1	1	0	0	0	0	0	0	0	0	0	0	0	1	1	1
(ATATCA)n	Simple_repeat	19	10	0	545.684210526316	0	9	7	7	6	0	0	0	0	0	0	0	0	0	0	0	1	1	1
(ATATCAT)n	Simple_repeat	17	10	0	457.176470588235	0	10	10	10	10	0	0	0	0	0	0	0	0	0	0	0	1	1	1
(ATATCCA)n	Simple_repeat	2	2	0	535	0	2	2	2	2	0	0	0	0	0	0	0	0	0	0	0	1	1	1
(ATATCCCTG)n	Simple_repeat	1	1	0	736	0	1	1	1	1	0	0	0	0	0	0	0	0	0	0	0	1	1	1
(ATATCC)n	Simple_repeat	15	13	1	542.8	2.3036	13	13	11	11	2	0	0	1	1	1	1	1	0	0	0	0.153846153846154	1	1
(ATATCCT)n	Simple_repeat	1	0	0	646	0	0	0	0	0	0	0	0	0	0	0	0	0	0	0	0	1	1	1
(ATATC)n	Simple_repeat	37	19	2	598	6.474825	18	18	15	15	2	0	1	2	2	2	2	2	0	0	0	0.00653594771241829	1	1
(ATATCTAAA)n	Simple_repeat	1	0	0	888	0	0	0	0	0	0	0	0	0	0	0	0	0	0	0	0	1	1	1
(ATATCTAC)n	Simple_repeat	1	1	0	506	0	1	0	1	0	0	0	0	0	0	0	0	0	0	0	0	1	1	1
(ATATCTA)n	Simple_repeat	9	9	0	541.555555555556	0	9	7	7	6	0	0	0	0	0	0	0	0	0	0	0	1	1	1
(ATATCTATCT)n	Simple_repeat	1	1	0	824	0	1	0	1	0	0	0	0	0	0	0	0	0	0	0	0	1	1	1
(ATATCTAT)n	Simple_repeat	6	2	1	854	4.24282	2	2	1	1	0	0	0	1	1	1	1	0	0	0	0	1	1	1
(ATATCTC)n	Simple_repeat	4	1	0	421	0	1	1	1	1	0	0	0	0	0	0	0	0	0	0	0	1	1	1
(ATATCTG)n	Simple_repeat	4	3	0	539.5	0	3	3	3	3	0	0	0	0	0	0	0	0	0	0	0	1	1	1
(ATATCT)n	Simple_repeat	197	121	4	603.106598984772	11.9353125	119	116	99	100	4	2	0	4	4	3	3	3	1	0	0	5.80549623077213e-05	0.0680659670164917	1
(ATATCTT)n	Simple_repeat	14	8	0	485.714285714286	0	8	7	7	7	0	0	0	0	0	0	0	0	0	0	0	1	1	1
(ATATGAAA)n	Simple_repeat	1	1	0	882	0	1	1	1	1	0	0	0	0	0	0	0	0	0	0	0	1	1	1
(ATATGAA)n	Simple_repeat	19	10	0	525.052631578947	0	10	10	8	9	0	0	0	0	0	0	0	0	0	0	0	1	1	1
(ATATGAC)n	Simple_repeat	11	6	0	490.727272727273	0	6	5	3	2	0	0	0	0	0	0	0	0	0	0	0	1	1	1
(ATATGAG)n	Simple_repeat	1	1	0	426	0	1	1	1	1	0	0	0	0	0	0	0	0	0	0	0	1	1	1
(ATATGA)n	Simple_repeat	40	25	2	520.7	1.368685	25	23	21	22	1	2	0	2	2	2	2	1	0	0	0	0.08	1	1
(ATATGATA)n	Simple_repeat	1	1	0	352	0	1	1	1	1	0	0	0	0	0	0	0	0	0	0	0	1	1	1
(ATATGATAT)n	Simple_repeat	3	3	0	844	0	3	2	1	1	0	0	0	0	0	0	0	0	0	0	0	1	1	1
(ATATGAT)n	Simple_repeat	11	6	0	522.909090909091	0	6	5	5	4	0	0	0	0	0	0	0	0	0	0	0	1	1	1
(ATATGATT)n	Simple_repeat	1	0	0	472	0	0	0	0	0	0	0	0	0	0	0	0	0	0	0	0	1	1	1
(ATATGCAC)n	Simple_repeat	1	0	0	650	0	0	0	0	0	0	0	0	0	0	0	0	0	0	0	0	1	1	1
(ATATGCA)n	Simple_repeat	7	4	0	521.428571428571	0	4	4	4	4	0	0	0	0	0	0	0	0	0	0	0	1	1	1
(ATATGCATAT)n	Simple_repeat	1	0	0	756	0	0	0	0	0	0	0	0	0	0	0	0	0	0	0	0	1	1	1
(ATATGCAT)n	Simple_repeat	1	0	0	596	0	0	0	0	0	0	0	0	0	0	0	0	0	0	0	0	1	1	1
(ATATGCC)n	Simple_repeat	1	0	0	1000	0	0	0	0	0	0	0	0	0	0	0	0	0	0	0	0	1	1	1
(ATATGC)n	Simple_repeat	48	30	1	486.125	1.30204	28	29	28	25	1	1	0	1	1	1	1	1	1	0	0	0.0357142857142858	0.0344827586206896	1
(ATATGCT)n	Simple_repeat	5	4	0	483.6	0	4	3	4	3	0	0	0	0	0	0	0	0	0	0	0	1	1	1
(ATATGGAAT)n	Simple_repeat	1	1	0	780	0	1	1	0	1	0	0	0	0	0	0	0	0	0	0	0	1	1	1
(ATATGGA)n	Simple_repeat	2	2	0	500	0	2	2	2	2	0	0	0	0	0	0	0	0	0	0	0	1	1	1
(ATATGGC)n	Simple_repeat	3	1	0	575.333333333333	0	1	1	1	1	0	0	0	0	0	0	0	0	0	0	0	1	1	1
(ATATGG)n	Simple_repeat	6	5	1	616.333333333333	1.01136	5	5	5	5	0	0	0	1	1	1	1	0	0	0	0	1	1	1
(ATATGGT)n	Simple_repeat	1	1	0	494	0	1	1	1	1	0	0	0	0	0	0	0	0	0	0	0	1	1	1
(ATATG)n	Simple_repeat	57	33	0	637.789473684211	0	33	31	31	30	2	0	0	0	0	0	0	0	0	0	0	1	1	1
(ATATGTAC)n	Simple_repeat	3	3	0	679.333333333333	0	3	3	2	2	0	0	0	0	0	0	0	0	0	0	0	1	1	1
(ATATGTACT)n	Simple_repeat	1	0	0	708	0	0	0	0	0	0	0	0	0	0	0	0	0	0	0	0	1	1	1
(ATATGTAG)n	Simple_repeat	1	1	0	408	0	1	1	0	1	0	0	0	0	0	0	0	0	0	0	0	1	1	1
(ATATGTA)n	Simple_repeat	26	13	0	502.769230769231	0	13	13	13	13	0	0	0	0	0	0	0	0	0	0	0	1	1	1
(ATATGTATAC)n	Simple_repeat	1	1	0	806	0	1	1	0	0	0	0	0	0	0	0	0	0	0	0	0	1	1	1
(ATATGTATAT)n	Simple_repeat	2	2	0	893	0	2	1	0	0	0	0	0	0	0	0	0	0	0	0	0	1	1	1
(ATATGTATATT)n	Simple_repeat	1	1	0	866	0	1	0	0	0	0	0	0	0	0	0	0	0	0	0	0	1	1	1
(ATATGTATGT)n	Simple_repeat	1	1	0	838	0	1	1	1	1	0	0	0	0	0	0	0	0	0	0	0	1	1	1
(ATATGTAT)n	Simple_repeat	11	8	1	769.636363636364	1.36999	7	6	0	1	0	0	0	1	1	0	0	0	0	0	0	1	1	1
(ATATGTCAT)n	Simple_repeat	1	0	0	888	0	0	0	0	0	0	0	0	0	0	0	0	0	0	0	0	1	1	1
(ATATGTC)n	Simple_repeat	12	10	0	490.666666666667	0	10	9	7	8	1	1	1	0	0	0	0	0	0	0	0	1	1	1
(ATATGTCTAT)n	Simple_repeat	1	0	0	814	0	0	0	0	0	0	0	0	0	0	0	0	0	0	0	0	1	1	1
(ATATGTCTG)n	Simple_repeat	1	0	0	466	0	0	0	0	0	0	0	0	0	0	0	0	0	0	0	0	1	1	1
(ATATGTG)n	Simple_repeat	7	3	0	532.571428571429	0	3	3	3	3	1	0	0	0	0	0	0	0	0	0	0	1	1	1
(ATATGTGTAC)n	Simple_repeat	1	0	0	736	0	0	0	0	0	0	0	0	0	0	0	0	0	0	0	0	1	1	1
(ATATGTGTAT)n	Simple_repeat	1	1	0	850	0	1	1	1	1	0	0	0	0	0	0	0	0	0	0	0	1	1	1
(ATATGTGTGT)n	Simple_repeat	1	1	0	840	0	1	0	0	1	0	0	0	0	0	0	0	0	0	0	0	1	1	1
(ATATGTGT)n	Simple_repeat	2	2	0	866	0	0	1	1	0	0	0	0	0	0	0	0	0	0	0	0	1	1	1
(ATATGT)n	Simple_repeat	396	231	3	484.10101010101	6.12902	225	212	198	190	2	2	0	3	3	2	2	0	1	0	0	1	0.0281677546275596	1
(ATATGTT)n	Simple_repeat	12	6	0	463.666666666667	0	6	6	6	6	0	0	0	0	0	0	0	0	0	0	0	1	1	1
(ATATGTTT)n	Simple_repeat	1	0	0	528	0	0	0	0	0	0	0	0	0	0	0	0	0	0	0	0	1	1	1
(ATAT)n	Simple_repeat	2292	1426	29	460.552356020942	424.68314137931	1390	1267	1084	1078	28	23	4	29	25	22	20	15	8	0	0	2.58718529697613e-20	2.74461322002093e-09	1
(ATATTAAGA)n	Simple_repeat	1	1	0	516	0	1	1	1	1	0	0	0	0	0	0	0	0	0	0	0	1	1	1
(ATATTAA)n	Simple_repeat	104	68	1	475.192307692308	1.18815	67	62	56	52	1	1	0	1	1	1	1	1	0	0	0	0.0149253731343284	1	1
(ATATTAAT)n	Simple_repeat	3	3	0	558	0	3	1	1	1	0	0	0	0	0	0	0	0	0	0	0	1	1	1
(ATATTACAA)n	Simple_repeat	1	1	0	498	0	1	1	1	1	0	0	0	0	0	0	0	0	0	0	0	1	1	1
(ATATTACA)n	Simple_repeat	3	3	0	491.333333333333	0	3	3	2	2	0	0	0	0	0	0	0	0	0	0	0	1	1	1
(ATATTACC)n	Simple_repeat	1	1	0	538	0	1	1	1	1	0	0	0	0	0	0	0	0	0	0	0	1	1	1
(ATATTAC)n	Simple_repeat	28	17	0	482.785714285714	0	16	16	15	15	0	0	0	0	0	0	0	0	0	0	0	1	1	1
(ATATTAG)n	Simple_repeat	7	4	0	620.285714285714	0	4	4	3	3	0	0	0	0	0	0	0	0	0	0	0	1	1	1
(ATATTA)n	Simple_repeat	237	135	3	494.852320675105	1.26859	132	125	100	97	0	1	0	2	3	2	1	0	1	0	0	1	0.0240000000000001	1
(ATATTATA)n	Simple_repeat	3	3	0	500.666666666667	0	2	3	3	2	0	0	0	0	0	0	0	0	0	0	0	1	1	1
(ATATTATG)n	Simple_repeat	1	0	0	882	0	0	0	0	0	0	0	0	0	0	0	0	0	0	0	0	1	1	1
(ATATTAT)n	Simple_repeat	138	84	1	478.840579710145	6.71871	79	74	58	56	2	0	0	1	1	0	0	1	0	0	0	0.0253164556962027	1	1
(ATATTATT)n	Simple_repeat	3	3	0	455.333333333333	0	2	2	3	2	0	0	0	0	0	0	0	0	0	0	0	1	1	1
(ATATTCAC)n	Simple_repeat	1	0	0	490	0	0	0	0	0	0	0	0	0	0	0	0	0	0	0	0	1	1	1
(ATATTCA)n	Simple_repeat	9	6	1	515.777777777778	1.98183	6	6	6	6	0	0	0	1	1	1	1	0	0	0	0	1	1	1
(ATATTCATA)n	Simple_repeat	1	1	0	794	0	1	1	1	1	0	0	0	0	0	0	0	0	0	0	0	1	1	1
(ATATTCAT)n	Simple_repeat	1	1	0	802	0	1	0	0	0	0	0	0	0	0	0	0	0	0	0	0	1	1	1
(ATATTCC)n	Simple_repeat	3	1	0	500	0	1	1	1	1	0	0	0	0	0	0	0	0	0	0	0	1	1	1
(ATATTC)n	Simple_repeat	51	24	3	507.294117647059	5.82968666666667	24	24	22	22	0	0	0	3	3	3	3	0	0	0	0	1	1	1
(ATATTCT)n	Simple_repeat	19	15	0	534.947368421053	0	13	15	13	11	0	0	0	0	0	0	0	0	0	0	0	1	1	1
(ATATTGAGTA)n	Simple_repeat	1	1	0	804	0	1	1	1	1	0	0	0	0	0	0	0	0	0	0	0	1	1	1
(ATATTGA)n	Simple_repeat	10	7	0	531	0	7	6	7	6	0	0	0	0	0	0	0	0	0	0	0	1	1	1
(ATATTGC)n	Simple_repeat	2	1	0	600	0	1	1	1	1	0	0	0	0	0	0	0	0	0	0	0	1	1	1
(ATATTGG)n	Simple_repeat	1	1	0	380	0	1	1	0	0	0	0	0	0	0	0	0	0	0	0	0	1	1	1
(ATATTG)n	Simple_repeat	26	16	0	520.076923076923	0	16	16	15	15	0	0	0	0	0	0	0	0	0	0	0	1	1	1
(ATATTGTA)n	Simple_repeat	1	1	0	526	0	1	1	1	1	0	0	0	0	0	0	0	0	0	0	0	1	1	1
(ATATTGTAT)n	Simple_repeat	1	1	0	480	0	1	1	1	1	0	0	0	0	0	0	0	0	0	0	0	1	1	1
(ATATTGT)n	Simple_repeat	15	7	0	503.066666666667	0	7	7	6	6	0	0	0	0	0	0	0	0	0	0	0	1	1	1
(ATATT)n	Simple_repeat	470	293	4	501.71914893617	2.8446625	286	269	223	214	5	1	1	4	3	3	3	1	1	0	0	0.0684682073041989	0.0111524163568772	1
(ATATTTAA)n	Simple_repeat	5	3	0	536	0	3	1	1	1	0	0	0	0	0	0	0	0	0	0	0	1	1	1
(ATATTTA)n	Simple_repeat	114	60	4	489.736842105263	4.3507875	58	52	49	45	1	1	0	4	4	4	4	1	1	0	0	0.0689655172413793	0.076923076923077	1
(ATATTTAT)n	Simple_repeat	3	1	0	528.666666666667	0	1	1	0	0	0	0	0	0	0	0	0	0	0	0	0	1	1	1
(ATATTTC)n	Simple_repeat	22	13	0	483.636363636364	0	13	13	13	13	1	0	0	0	0	0	0	0	0	0	0	1	1	1
(ATATTTG)n	Simple_repeat	17	12	1	487.764705882353	2.67431	11	9	8	8	1	1	0	1	1	1	1	0	1	0	0	1	0.111111111111111	1
(ATATTT)n	Simple_repeat	420	248	9	490.923809523809	8.78005888888889	244	231	214	205	4	5	1	9	9	8	8	1	2	0	0	0.140394635506285	0.0127394352657488	1
(ATATTTTA)n	Simple_repeat	3	3	0	607.333333333333	0	3	3	3	3	0	0	0	0	0	0	0	0	0	0	0	1	1	1
(ATATTTTC)n	Simple_repeat	1	1	0	842	0	1	1	1	1	0	0	0	0	0	0	0	0	0	0	0	1	1	1
(ATATTTTG)n	Simple_repeat	2	1	0	525	0	1	1	0	0	0	0	0	0	0	0	0	0	0	0	0	1	1	1
(ATATTTT)n	Simple_repeat	141	82	1	470.63829787234	28.1044	81	78	66	66	0	0	0	1	1	0	0	0	0	0	0	1	1	1
(ATATTTTTGCA)n	Simple_repeat	1	1	0	832	0	1	1	1	1	0	0	0	0	0	0	0	0	0	0	0	1	1	1
(ATATTTTT)n	Simple_repeat	3	2	0	521.333333333333	0	2	2	1	1	0	0	0	0	0	0	0	0	0	0	0	1	1	1
(ATCAAAA)n	Simple_repeat	1	1	0	760	0	1	1	1	1	0	0	0	0	0	0	0	0	0	0	0	1	1	1
(ATCAAAG)n	Simple_repeat	1	1	0	784	0	1	1	0	1	0	0	0	0	0	0	0	0	0	0	0	1	1	1
(ATCAAA)n	Simple_repeat	2	2	0	725	0	2	2	2	2	0	0	0	0	0	0	0	0	0	0	0	1	1	1
(ATCAAATGGA)n	Simple_repeat	7	7	0	782.285714285714	0	2	0	0	0	0	0	0	0	0	0	0	0	0	0	0	1	1	1
(ATCAACA)n	Simple_repeat	1	0	0	320	0	0	0	0	0	0	0	0	0	0	0	0	0	0	0	0	1	1	1
(ATCAAC)n	Simple_repeat	4	0	0	605	0	0	0	0	0	0	0	0	0	0	0	0	0	0	0	0	1	1	1
(ATCAACT)n	Simple_repeat	1	0	0	512	0	0	0	0	0	0	0	0	0	0	0	0	0	0	0	0	1	1	1
(ATCAAGA)n	Simple_repeat	2	1	0	497	0	1	1	0	0	0	0	0	0	0	0	0	0	0	0	0	1	1	1
(ATCAAG)n	Simple_repeat	3	2	0	560.666666666667	0	2	2	2	2	0	0	0	0	0	0	0	0	0	0	0	1	1	1
(ATCAA)n	Simple_repeat	31	20	0	555.806451612903	0	20	19	18	18	0	1	0	0	0	0	0	0	0	0	0	1	1	1
(ATCAATA)n	Simple_repeat	4	2	0	510	0	2	2	2	2	0	0	0	0	0	0	0	0	0	0	0	1	1	1
(ATCAATC)n	Simple_repeat	2	1	0	619	0	1	1	1	1	0	0	0	0	0	0	0	0	0	0	0	1	1	1
(ATCAATG)n	Simple_repeat	4	2	0	654	0	2	2	2	2	0	0	0	0	0	0	0	0	0	0	0	1	1	1
(ATCAATGTATGT)n	Simple_repeat	1	0	0	782	0	0	0	0	0	0	0	0	0	0	0	0	0	0	0	0	1	1	1
(ATCAAT)n	Simple_repeat	14	6	0	497.857142857143	0	6	6	6	6	0	0	0	0	0	0	0	0	0	0	0	1	1	1
(ATCAATT)n	Simple_repeat	5	4	0	530.4	0	4	4	4	4	0	0	0	0	0	0	0	0	0	0	0	1	1	1
(ATCACAA)n	Simple_repeat	2	0	0	418	0	0	0	0	0	0	0	0	0	0	0	0	0	0	0	0	1	1	1
(ATCACAG)n	Simple_repeat	1	1	0	598	0	1	0	1	0	0	0	0	0	0	0	0	0	0	0	0	1	1	1
(ATCACA)n	Simple_repeat	2	0	0	501	0	0	0	0	0	0	0	0	0	0	0	0	0	0	0	0	1	1	1
(ATCACAT)n	Simple_repeat	1	1	0	520	0	1	1	1	1	0	0	0	0	0	0	0	0	0	0	0	1	1	1
(ATCACCACC)n	Simple_repeat	1	1	0	846	0	0	0	1	0	0	0	0	0	0	0	0	0	0	0	0	1	1	1
(ATCACCATC)n	Simple_repeat	1	1	0	834	0	1	1	1	1	0	0	0	0	0	0	0	0	0	0	0	1	1	1
(ATCACCCC)n	Simple_repeat	1	0	0	592	0	0	0	0	0	0	0	0	0	0	0	0	0	0	0	0	1	1	1
(ATCACC)n	Simple_repeat	37	23	0	525.297297297297	0	17	20	22	16	1	0	0	0	0	0	0	0	0	0	0	1	1	1
(ATCACCTG)n	Simple_repeat	1	1	0	404	0	1	1	1	1	0	0	0	0	0	0	0	0	0	0	0	1	1	1
(ATCAC)n	Simple_repeat	8	6	1	646	5.99398	6	4	5	4	0	0	0	1	0	1	0	0	0	0	0	1	1	1
(ATCACTA)n	Simple_repeat	1	0	0	826	0	0	0	0	0	0	0	0	0	0	0	0	0	0	0	0	1	1	1
(ATCACT)n	Simple_repeat	4	1	0	441	0	1	1	0	0	0	0	0	0	0	0	0	0	0	0	0	1	1	1
(ATCACTT)n	Simple_repeat	1	1	0	514	0	1	1	1	1	0	0	0	0	0	0	0	0	0	0	0	1	1	1
(ATCAGAA)n	Simple_repeat	4	1	0	437	0	1	1	1	1	0	0	0	0	0	0	0	0	0	0	0	1	1	1
(ATCAGA)n	Simple_repeat	7	1	0	575.428571428571	0	1	1	1	1	0	0	0	0	0	0	0	0	0	0	0	1	1	1
(ATCAGAT)n	Simple_repeat	2	1	0	636	0	1	0	1	0	0	0	0	0	0	0	0	0	0	0	0	1	1	1
(ATCAGC)n	Simple_repeat	4	2	0	622	0	2	1	1	1	0	0	0	0	0	0	0	0	0	0	0	1	1	1
(ATCAGG)n	Simple_repeat	1	0	0	402	0	0	0	0	0	0	0	0	0	0	0	0	0	0	0	0	1	1	1
(ATCAG)n	Simple_repeat	7	4	0	570	0	4	4	4	4	0	0	0	0	0	0	0	0	0	0	0	1	1	1
(ATCAGTA)n	Simple_repeat	3	2	0	505.333333333333	0	2	2	1	1	0	0	0	0	0	0	0	0	0	0	0	1	1	1
(ATCAGT)n	Simple_repeat	1	0	0	590	0	0	0	0	0	0	0	0	0	0	0	0	0	0	0	0	1	1	1
(ATCA)n	Simple_repeat	142	72	2	738.676056338028	2.363335	70	72	65	65	2	1	1	2	2	2	2	0	1	0	0	1	0.0277777777777777	1
(ATCATAA)n	Simple_repeat	6	3	0	499	0	3	3	2	2	0	0	0	0	0	0	0	0	0	0	0	1	1	1
(ATCATAG)n	Simple_repeat	1	1	0	602	0	1	1	1	1	0	0	0	0	0	0	0	0	0	0	0	1	1	1
(ATCATA)n	Simple_repeat	7	4	0	531.714285714286	0	4	4	4	4	0	0	0	0	0	0	0	0	0	0	0	1	1	1
(ATCATATA)n	Simple_repeat	1	1	0	504	0	1	0	1	0	0	0	0	0	0	0	0	0	0	0	0	1	1	1
(ATCATATATG)n	Simple_repeat	1	1	0	920	0	1	1	1	1	0	0	0	0	0	0	0	0	0	0	0	1	1	1
(ATCATATC)n	Simple_repeat	1	1	0	882	0	0	1	1	0	0	0	0	0	0	0	0	0	0	0	0	1	1	1
(ATCATAT)n	Simple_repeat	11	8	0	472.545454545455	0	8	8	8	8	0	0	0	0	0	0	0	0	0	0	0	1	1	1
(ATCATATT)n	Simple_repeat	1	0	0	550	0	0	0	0	0	0	0	0	0	0	0	0	0	0	0	0	1	1	1
(ATCATCAA)n	Simple_repeat	1	0	0	362	0	0	0	0	0	0	0	0	0	0	0	0	0	0	0	0	1	1	1
(ATCATCAATGGA)n	Simple_repeat	1	1	0	736	0	1	1	0	0	0	0	0	0	0	0	0	0	0	0	0	1	1	1
(ATCATCA)n	Simple_repeat	1	0	0	536	0	0	0	0	0	0	0	0	0	0	0	0	0	0	0	0	1	1	1
(ATCATCC)n	Simple_repeat	1	1	0	582	0	1	1	1	1	0	0	0	0	0	0	0	0	0	0	0	1	1	1
(ATCATC)n	Simple_repeat	44	27	1	505.409090909091	5.72717	25	25	26	24	0	1	1	1	1	1	1	0	0	0	0	1	1	1
(ATCATCT)n	Simple_repeat	4	3	0	693	0	3	2	0	0	0	1	0	0	0	0	0	0	0	0	0	1	1	1
(ATCATGA)n	Simple_repeat	2	2	0	508	0	2	2	2	2	0	0	0	0	0	0	0	0	0	0	0	1	1	1
(ATCATGC)n	Simple_repeat	1	1	0	392	0	1	1	1	1	0	0	0	0	0	0	0	0	0	0	0	1	1	1
(ATCATGCTA)n	Simple_repeat	1	1	0	850	0	0	1	1	0	0	0	0	0	0	0	0	0	0	0	0	1	1	1
(ATCATGG)n	Simple_repeat	1	0	0	542	0	0	0	0	0	0	0	0	0	0	0	0	0	0	0	0	1	1	1
(ATCATG)n	Simple_repeat	7	3	1	637.142857142857	2.95463	3	3	3	3	1	0	0	1	1	1	1	1	0	0	0	0.333333333333333	1	1
(ATCATGT)n	Simple_repeat	3	1	0	498	0	1	0	1	0	0	0	0	0	0	0	0	0	0	0	0	1	1	1
(ATCAT)n	Simple_repeat	32	18	1	588.5625	1.03822	18	17	12	11	0	0	0	1	1	1	1	0	0	0	0	1	1	1
(ATCATTA)n	Simple_repeat	3	2	0	542.666666666667	0	2	2	2	2	0	0	0	0	0	0	0	0	0	0	0	1	1	1
(ATCATTC)n	Simple_repeat	1	0	0	588	0	0	0	0	0	0	0	0	0	0	0	0	0	0	0	0	1	1	1
(ATCATTG)n	Simple_repeat	2	1	0	509	0	1	1	1	1	0	0	0	0	0	0	0	0	0	0	0	1	1	1
(ATCATTGT)n	Simple_repeat	1	0	0	420	0	0	0	0	0	0	0	0	0	0	0	0	0	0	0	0	1	1	1
(ATCATT)n	Simple_repeat	48	30	0	513.083333333333	0	30	30	29	29	0	1	0	0	0	0	0	0	0	0	0	1	1	1
(ATCATTT)n	Simple_repeat	13	4	0	478.307692307692	0	4	4	4	4	1	1	0	0	0	0	0	0	0	0	0	1	1	1
(ATCCAAA)n	Simple_repeat	1	0	0	934	0	0	0	0	0	0	0	0	0	0	0	0	0	0	0	0	1	1	1
(ATCCAAGTT)n	Simple_repeat	1	0	0	850	0	0	0	0	0	0	0	0	0	0	0	0	0	0	0	0	1	1	1
(ATCCAA)n	Simple_repeat	1	1	0	784	0	1	1	1	1	0	0	0	0	0	0	0	0	0	0	0	1	1	1
(ATCCAC)n	Simple_repeat	2	1	0	452	0	1	1	1	1	0	0	0	0	0	0	0	0	0	0	0	1	1	1
(ATCCAGG)n	Simple_repeat	1	0	0	430	0	0	0	0	0	0	0	0	0	0	0	0	0	0	0	0	1	1	1
(ATCCAGT)n	Simple_repeat	2	0	0	668	0	0	0	0	0	0	0	0	0	0	0	0	0	0	0	0	1	1	1
(ATCCA)n	Simple_repeat	2	1	0	738	0	1	1	1	1	0	0	0	0	0	0	0	0	0	0	0	1	1	1
(ATCCATCC)n	Simple_repeat	3	3	0	905.333333333333	0	1	1	1	1	0	0	0	0	0	0	0	0	0	0	0	1	1	1
(ATCCATCT)n	Simple_repeat	1	0	0	878	0	0	0	0	0	0	0	0	0	0	0	0	0	0	0	0	1	1	1
(ATCCATG)n	Simple_repeat	1	0	0	500	0	0	0	0	0	0	0	0	0	0	0	0	0	0	0	0	1	1	1
(ATCCAT)n	Simple_repeat	6	3	0	549.666666666667	0	3	3	3	3	0	0	0	0	0	0	0	0	0	0	0	1	1	1
(ATCCCAA)n	Simple_repeat	2	1	0	708	0	1	1	1	1	0	0	0	0	0	0	0	0	0	0	0	1	1	1
(ATCCCAG)n	Simple_repeat	1	0	0	454	0	0	0	0	0	0	0	0	0	0	0	0	0	0	0	0	1	1	1
(ATCCCAT)n	Simple_repeat	1	0	0	548	0	0	0	0	0	0	0	0	0	0	0	0	0	0	0	0	1	1	1
(ATCCCCACAG)n	Simple_repeat	1	1	0	794	0	1	1	0	1	0	0	0	0	0	0	0	0	0	0	0	1	1	1
(ATCCCCC)n	Simple_repeat	1	0	0	430	0	0	0	0	0	0	0	0	0	0	0	0	0	0	0	0	1	1	1
(ATCCCC)n	Simple_repeat	11	7	0	591.090909090909	0	6	7	7	6	0	0	0	0	0	0	0	0	0	0	0	1	1	1
(ATCCCCT)n	Simple_repeat	1	0	0	576	0	0	0	0	0	0	0	0	0	0	0	0	0	0	0	0	1	1	1
(ATCCC)n	Simple_repeat	14	5	0	769.714285714286	0	5	4	5	5	0	0	0	0	0	0	0	0	0	0	0	1	1	1
(ATCCCTC)n	Simple_repeat	3	0	0	435.333333333333	0	0	0	0	0	0	0	0	0	0	0	0	0	0	0	0	1	1	1
(ATCCCT)n	Simple_repeat	1	0	0	640	0	0	0	0	0	0	0	0	0	0	0	0	0	0	0	0	1	1	1
(ATCC)n	Simple_repeat	798	439	8	657.093984962406	4.11473875	404	406	402	365	8	1	3	7	6	7	5	3	0	0	0	0.000173037175851176	1	1
(ATCCTAG)n	Simple_repeat	1	0	0	482	0	0	0	0	0	0	0	0	0	0	0	0	0	0	0	0	1	1	1
(ATCCTCC)n	Simple_repeat	5	4	1	666	24.6151	3	3	3	3	0	0	0	0	0	0	0	0	0	0	0	1	1	1
(ATCCTC)n	Simple_repeat	9	6	0	517.777777777778	0	6	6	6	6	0	0	0	0	0	0	0	0	0	0	0	1	1	1
(ATCCTCT)n	Simple_repeat	3	2	0	406.666666666667	0	2	2	2	2	0	0	0	0	0	0	0	0	0	0	0	1	1	1
(ATCCTG)n	Simple_repeat	1	0	0	558	0	0	0	0	0	0	0	0	0	0	0	0	0	0	0	0	1	1	1
(ATCCTGT)n	Simple_repeat	1	1	0	508	0	1	1	1	1	0	0	0	0	0	0	0	0	0	0	0	1	1	1
(ATCCT)n	Simple_repeat	5	4	0	677.2	0	4	4	4	4	0	0	0	0	0	0	0	0	0	0	0	1	1	1
(ATCCTTG)n	Simple_repeat	2	0	0	428	0	0	0	0	0	0	0	0	0	0	0	0	0	0	0	0	1	1	1
(ATCCTT)n	Simple_repeat	2	0	0	741	0	0	0	0	0	0	0	0	0	0	0	0	0	0	0	0	1	1	1
(ATCCTTTC)n	Simple_repeat	1	1	0	514	0	1	1	1	1	1	0	0	0	0	0	0	0	0	0	0	1	1	1
(ATCGAATGGA)n	Simple_repeat	36	36	0	753.555555555556	0	10	5	0	0	0	0	0	0	0	0	0	0	0	0	0	1	1	1
(ATCGACC)n	Simple_repeat	1	1	0	504	0	1	1	1	1	0	0	0	0	0	0	0	0	0	0	0	1	1	1
(ATCG)n	Simple_repeat	5	1	0	731.2	0	1	1	0	1	0	0	0	0	0	0	0	0	0	0	0	1	1	1
(ATC)n	Simple_repeat	1178	658	27	758.410865874363	5.96632888888889	643	624	610	590	24	18	3	27	26	24	24	12	10	1	1	3.82235989394846e-12	8.35625727652478e-11	0.113628828997309
(ATCTAA)n	Simple_repeat	10	3	0	601.4	0	3	3	3	3	0	0	0	0	0	0	0	0	0	0	0	1	1	1
(ATCTAAT)n	Simple_repeat	8	2	0	481	0	2	2	2	2	0	0	0	0	0	0	0	0	0	0	0	1	1	1
(ATCTACAA)n	Simple_repeat	1	1	0	514	0	1	1	1	1	0	0	0	0	0	0	0	0	0	0	0	1	1	1
(ATCTACC)n	Simple_repeat	1	1	0	680	0	1	1	1	1	0	0	0	0	0	0	0	0	0	0	0	1	1	1
(ATCTACCT)n	Simple_repeat	1	0	0	852	0	0	0	0	0	0	0	0	0	0	0	0	0	0	0	0	1	1	1
(ATCTAC)n	Simple_repeat	13	6	0	467.538461538462	0	6	6	5	5	0	0	0	0	0	0	0	0	0	0	0	1	1	1
(ATCTACT)n	Simple_repeat	4	2	0	552.5	0	2	2	2	2	0	0	0	0	0	0	0	0	0	0	0	1	1	1
(ATCTAGA)n	Simple_repeat	2	2	0	537	0	2	2	2	2	0	0	0	0	0	0	0	0	0	0	0	1	1	1
(ATCTAG)n	Simple_repeat	4	4	0	549	0	4	3	4	3	0	0	0	0	0	0	0	0	0	0	0	1	1	1
(ATCTAGT)n	Simple_repeat	1	1	0	470	0	1	1	1	1	0	0	0	0	0	0	0	0	0	0	0	1	1	1
(ATCTA)n	Simple_repeat	16	7	0	725.625	0	7	6	7	6	0	0	0	0	0	0	0	0	0	0	0	1	1	1
(ATCTATAA)n	Simple_repeat	1	0	0	574	0	0	0	0	0	0	0	0	0	0	0	0	0	0	0	0	1	1	1
(ATCTATAC)n	Simple_repeat	1	0	0	538	0	0	0	0	0	0	0	0	0	0	0	0	0	0	0	0	1	1	1
(ATCTATA)n	Simple_repeat	6	2	0	491	0	2	2	2	2	0	0	0	0	0	0	0	0	0	0	0	1	1	1
(ATCTATAT)n	Simple_repeat	2	2	0	676	0	2	2	1	1	0	0	0	0	0	0	0	0	0	0	0	1	1	1
(ATCTATCA)n	Simple_repeat	1	1	0	624	0	1	1	1	1	0	0	0	0	0	0	0	0	0	0	0	1	1	1
(ATCTATCC)n	Simple_repeat	2	2	0	826	0	2	2	1	1	0	0	0	0	0	0	0	0	0	0	0	1	1	1
(ATCTATC)n	Simple_repeat	10	8	0	497.2	0	8	8	5	6	0	0	0	0	0	0	0	0	0	0	0	1	1	1
(ATCTATCTA)n	Simple_repeat	2	0	0	806	0	0	0	0	0	0	0	0	0	0	0	0	0	0	0	0	1	1	1
(ATCTATG)n	Simple_repeat	1	1	0	402	0	1	1	1	1	0	0	0	0	0	0	0	0	0	0	0	1	1	1
(ATCTATGT)n	Simple_repeat	2	1	0	865	0	1	1	1	1	0	0	0	0	0	0	0	0	0	0	0	1	1	1
(ATCTAT)n	Simple_repeat	125	89	4	613.184	2.3584825	86	84	79	75	4	0	0	4	4	3	3	4	0	0	0	4.70908453042187e-07	1	1
(ATCTATTA)n	Simple_repeat	1	0	0	886	0	0	0	0	0	0	0	0	0	0	0	0	0	0	0	0	1	1	1
(ATCTATT)n	Simple_repeat	5	4	0	456.4	0	4	4	4	4	0	0	0	0	0	0	0	0	0	0	0	1	1	1
(ATCTCAA)n	Simple_repeat	1	1	0	546	0	1	1	1	1	0	0	0	0	0	0	0	0	0	0	0	1	1	1
(ATCTCAC)n	Simple_repeat	1	0	0	414	0	0	0	0	0	0	0	0	0	0	0	0	0	0	0	0	1	1	1
(ATCTCAT)n	Simple_repeat	1	0	0	626	0	0	0	0	0	0	0	0	0	0	0	0	0	0	0	0	1	1	1
(ATCTCCA)n	Simple_repeat	1	0	0	366	0	0	0	0	0	0	0	0	0	0	0	0	0	0	0	0	1	1	1
(ATCTCCC)n	Simple_repeat	2	0	0	572	0	0	0	0	0	0	0	0	0	0	0	0	0	0	0	0	1	1	1
(ATCTCC)n	Simple_repeat	11	10	0	539.636363636364	0	10	10	10	10	0	0	0	0	0	0	0	0	0	0	0	1	1	1
(ATCTCCT)n	Simple_repeat	1	0	0	360	0	0	0	0	0	0	0	0	0	0	0	0	0	0	0	0	1	1	1
(ATCTC)n	Simple_repeat	15	8	1	597.466666666667	2.25116	8	8	8	8	1	1	0	1	1	1	1	1	0	0	0	0.125	1	1
(ATCTCTC)n	Simple_repeat	3	1	0	494	0	1	1	1	1	0	0	0	0	0	0	0	0	0	0	0	1	1	1
(ATCTCTG)n	Simple_repeat	2	1	0	384	0	1	1	1	1	0	0	0	0	0	0	0	0	0	0	0	1	1	1
(ATCTCT)n	Simple_repeat	24	18	1	522	3.91786	17	18	17	16	1	0	0	1	1	1	1	0	0	0	0	1	1	1
(ATCTCTT)n	Simple_repeat	3	1	0	487.333333333333	0	1	1	1	1	0	0	0	0	0	0	0	0	0	0	0	1	1	1
(ATCTGAA)n	Simple_repeat	2	2	0	500	0	2	2	2	2	0	0	0	0	0	0	0	0	0	0	0	1	1	1
(ATCTGAAT)n	Simple_repeat	1	1	0	550	0	1	1	1	1	0	0	0	0	0	0	0	0	0	0	0	1	1	1
(ATCTGAG)n	Simple_repeat	1	1	0	626	0	1	1	1	1	0	0	0	0	0	0	0	0	0	0	0	1	1	1
(ATCTGA)n	Simple_repeat	3	1	0	611.333333333333	0	1	1	1	1	0	0	0	0	0	0	0	0	0	0	0	1	1	1
(ATCTGAT)n	Simple_repeat	2	2	0	618	0	2	1	1	2	0	0	0	0	0	0	0	0	0	0	0	1	1	1
(ATCTGATTAA)n	Simple_repeat	1	0	0	750	0	0	0	0	0	0	0	0	0	0	0	0	0	0	0	0	1	1	1
(ATCTGCC)n	Simple_repeat	1	0	0	622	0	0	0	0	0	0	0	0	0	0	0	0	0	0	0	0	1	1	1
(ATCTGC)n	Simple_repeat	4	1	0	513	0	1	1	1	1	0	0	0	0	0	0	0	0	0	0	0	1	1	1
(ATCTGGA)n	Simple_repeat	1	0	0	578	0	0	0	0	0	0	0	0	0	0	0	0	0	0	0	0	1	1	1
(ATCTGG)n	Simple_repeat	4	2	1	663	2.50654	2	2	2	2	0	0	0	1	1	1	1	0	0	0	0	1	1	1
(ATCTGGT)n	Simple_repeat	1	1	0	476	0	1	1	1	1	0	0	0	0	0	0	0	0	0	0	0	1	1	1
(ATCTG)n	Simple_repeat	8	3	0	595.75	0	3	3	3	3	0	0	0	0	0	0	0	0	0	0	0	1	1	1
(ATCTGTC)n	Simple_repeat	1	1	0	500	0	1	1	1	1	0	0	0	0	0	0	0	0	0	0	0	1	1	1
(ATCTGTCT)n	Simple_repeat	3	3	0	844.666666666667	0	3	1	3	1	0	0	0	0	0	0	0	0	0	0	0	1	1	1
(ATCTGTG)n	Simple_repeat	1	0	0	342	0	0	0	0	0	0	0	0	0	0	0	0	0	0	0	0	1	1	1
(ATCTGT)n	Simple_repeat	15	9	0	558.4	0	8	9	9	8	0	0	0	0	0	0	0	0	0	0	0	1	1	1
(ATCTGTT)n	Simple_repeat	1	0	0	542	0	0	0	0	0	0	0	0	0	0	0	0	0	0	0	0	1	1	1
(ATCT)n	Simple_repeat	1483	1042	13	738.637221847606	23.0940061538462	1002	956	836	829	21	13	5	13	12	13	12	5	5	1	0	2.82130613957591e-06	1.47337751978146e-07	0.0755457300291138
(ATCTTAA)n	Simple_repeat	5	1	0	476.4	0	1	1	1	1	0	0	0	0	0	0	0	0	0	0	0	1	1	1
(ATCTTAC)n	Simple_repeat	5	4	1	508.4	9.86843	4	4	4	4	1	0	0	1	1	1	1	1	0	0	0	0.25	1	1
(ATCTTAG)n	Simple_repeat	2	1	0	534	0	1	1	1	1	0	0	0	0	0	0	0	0	0	0	0	1	1	1
(ATCTTA)n	Simple_repeat	7	6	0	500.285714285714	0	6	6	6	6	0	0	0	0	0	0	0	0	0	0	0	1	1	1
(ATCTTATC)n	Simple_repeat	1	1	0	528	0	1	1	1	1	0	0	0	0	0	0	0	0	0	0	0	1	1	1
(ATCTTATG)n	Simple_repeat	1	1	0	516	0	1	1	1	1	0	0	0	0	0	0	0	0	0	0	0	1	1	1
(ATCTTAT)n	Simple_repeat	4	3	0	502	0	3	3	3	3	1	0	0	0	0	0	0	0	0	0	0	1	1	1
(ATCTTCA)n	Simple_repeat	2	1	0	524	0	1	0	1	0	0	0	0	0	0	0	0	0	0	0	0	1	1	1
(ATCTTCC)n	Simple_repeat	4	2	0	493	0	2	2	2	2	0	0	0	0	0	0	0	0	0	0	0	1	1	1
(ATCTTC)n	Simple_repeat	22	7	0	555.454545454545	0	7	7	6	6	0	0	0	0	0	0	0	0	0	0	0	1	1	1
(ATCTTCT)n	Simple_repeat	3	2	0	462.666666666667	0	2	1	2	1	0	0	0	0	0	0	0	0	0	0	0	1	1	1
(ATCTTGA)n	Simple_repeat	1	0	0	448	0	0	0	0	0	0	0	0	0	0	0	0	0	0	0	0	1	1	1
(ATCTTGC)n	Simple_repeat	1	1	0	488	0	1	1	1	1	0	0	0	0	0	0	0	0	0	0	0	1	1	1
(ATCTTG)n	Simple_repeat	6	5	0	593.666666666667	0	5	5	5	5	0	0	0	0	0	0	0	0	0	0	0	1	1	1
(ATCTT)n	Simple_repeat	20	9	0	609.3	0	9	9	9	9	0	1	0	0	0	0	0	0	0	0	0	1	1	1
(ATCTTTA)n	Simple_repeat	3	2	0	449.333333333333	0	2	2	2	2	0	0	0	0	0	0	0	0	0	0	0	1	1	1
(ATCTTTC)n	Simple_repeat	7	5	0	440	0	5	5	5	5	0	0	0	0	0	0	0	0	0	0	0	1	1	1
(ATCTTTCT)n	Simple_repeat	1	0	0	500	0	0	0	0	0	0	0	0	0	0	0	0	0	0	0	0	1	1	1
(ATCTTTG)n	Simple_repeat	1	0	0	560	0	0	0	0	0	0	0	0	0	0	0	0	0	0	0	0	1	1	1
(ATCTTT)n	Simple_repeat	28	19	0	536.357142857143	0	19	19	17	17	0	0	0	0	0	0	0	0	0	0	0	1	1	1
(ATCTTTT)n	Simple_repeat	15	10	0	477.2	0	10	9	10	9	0	0	0	0	0	0	0	0	0	0	0	1	1	1
(ATCTTTTT)n	Simple_repeat	1	1	0	516	0	1	1	1	1	0	0	0	0	0	0	0	0	0	0	0	1	1	1
(ATGAAA)n	Simple_repeat	3	1	0	771.333333333333	0	1	1	1	1	0	0	0	0	0	0	0	0	0	0	0	1	1	1
(ATGAAATGAC)n	Simple_repeat	1	1	0	870	0	0	0	0	0	0	0	0	0	0	0	0	0	0	0	0	1	1	1
(ATGAAATGAG)n	Simple_repeat	1	1	1	820	10.2072	1	1	1	1	0	1	0	1	1	1	1	0	1	0	0	1	1	1
(ATGAACA)n	Simple_repeat	3	1	0	544	0	1	1	0	0	0	0	0	0	0	0	0	0	0	0	0	1	1	1
(ATGAAC)n	Simple_repeat	4	3	0	451	0	3	3	3	3	0	0	0	0	0	0	0	0	0	0	0	1	1	1
(ATGAACT)n	Simple_repeat	2	2	0	425	0	2	2	1	1	0	0	0	0	0	0	0	0	0	0	0	1	1	1
(ATGAAGA)n	Simple_repeat	9	7	0	509.555555555556	0	6	7	5	4	0	0	0	0	0	0	0	0	0	0	0	1	1	1
(ATGAAGG)n	Simple_repeat	4	1	0	576.5	0	1	1	1	1	0	0	0	0	0	0	0	0	0	0	0	1	1	1
(ATGAAG)n	Simple_repeat	26	16	0	546.461538461538	0	16	16	15	15	0	0	0	0	0	0	0	0	0	0	0	1	1	1
(ATGAAGT)n	Simple_repeat	6	4	0	614.333333333333	0	4	4	4	4	0	0	0	0	0	0	0	0	0	0	0	1	1	1
(ATGAA)n	Simple_repeat	127	90	7	596.267716535433	4.86070428571429	81	62	62	58	1	1	1	7	4	5	4	1	1	1	1	0.08641975308642	0.0645161290322579	0.0806451612903224
(ATGAATAA)n	Simple_repeat	1	0	0	384	0	0	0	0	0	0	0	0	0	0	0	0	0	0	0	0	1	1	1
(ATGAATA)n	Simple_repeat	16	8	0	492.25	0	8	8	8	8	0	0	0	0	0	0	0	0	0	0	0	1	1	1
(ATGAATC)n	Simple_repeat	1	1	0	424	0	1	0	1	0	0	0	0	0	0	0	0	0	0	0	0	1	1	1
(ATGAATG)n	Simple_repeat	1	0	0	410	0	0	0	0	0	0	0	0	0	0	0	0	0	0	0	0	1	1	1
(ATGAAT)n	Simple_repeat	25	13	0	520	0	13	13	12	12	0	0	0	0	0	0	0	0	0	0	0	1	1	1
(ATGAATTA)n	Simple_repeat	1	1	0	878	0	1	1	1	1	0	0	0	0	0	0	0	0	0	0	0	1	1	1
(ATGAATT)n	Simple_repeat	5	1	0	562	0	1	1	1	1	0	0	0	0	0	0	0	0	0	0	0	1	1	1
(ATGACAA)n	Simple_repeat	1	0	0	372	0	0	0	0	0	0	0	0	0	0	0	0	0	0	0	0	1	1	1
(ATGACAG)n	Simple_repeat	2	1	0	551	0	1	1	1	1	0	0	0	0	0	0	0	0	0	0	0	1	1	1
(ATGACA)n	Simple_repeat	20	12	0	541.7	0	12	10	11	9	0	0	0	0	0	0	0	0	0	0	0	1	1	1
(ATGACAT)n	Simple_repeat	2	1	1	513	2.45297	1	1	1	1	0	0	1	1	1	1	1	0	0	1	0	1	1	1
(ATGACC)n	Simple_repeat	1	1	0	620	0	1	1	1	1	0	0	0	0	0	0	0	0	0	0	0	1	1	1
(ATGACG)n	Simple_repeat	2	1	0	540	0	1	1	1	1	0	0	0	0	0	0	0	0	0	0	0	1	1	1
(ATGAC)n	Simple_repeat	11	6	0	650.363636363636	0	6	6	6	6	0	0	0	0	0	0	0	0	0	0	0	1	1	1
(ATGACTA)n	Simple_repeat	1	1	0	566	0	1	1	1	1	0	0	0	0	0	0	0	0	0	0	0	1	1	1
(ATGACT)n	Simple_repeat	1	1	0	542	0	1	1	1	1	0	0	0	0	0	0	0	0	0	0	0	1	1	1
(ATGACTTAT)n	Simple_repeat	1	1	0	838	0	1	1	1	1	0	0	0	0	0	0	0	0	0	0	0	1	1	1
(ATGAGAACCA)n	Simple_repeat	1	0	0	780	0	0	0	0	0	0	0	0	0	0	0	0	0	0	0	0	1	1	1
(ATGAGAA)n	Simple_repeat	10	5	0	503.2	0	4	5	5	4	0	0	0	0	0	0	0	0	0	0	0	1	1	1
(ATGAGAC)n	Simple_repeat	2	0	0	514	0	0	0	0	0	0	0	0	0	0	0	0	0	0	0	0	1	1	1
(ATGAGAG)n	Simple_repeat	4	3	0	499	0	3	3	3	3	0	0	0	0	0	0	0	0	0	0	0	1	1	1
(ATGAGA)n	Simple_repeat	14	9	1	480	144.866	8	9	9	8	0	0	0	1	1	1	1	0	0	0	0	1	1	1
(ATGAGC)n	Simple_repeat	3	3	0	645.333333333333	0	3	3	3	3	0	0	0	0	0	0	0	0	0	0	0	1	1	1
(ATGAGCT)n	Simple_repeat	2	2	0	522	0	2	1	2	1	0	0	0	0	0	0	0	0	0	0	0	1	1	1
(ATGAGGA)n	Simple_repeat	2	2	0	471	0	2	2	2	2	0	0	0	0	0	0	0	0	0	0	0	1	1	1
(ATGAGGC)n	Simple_repeat	1	1	0	622	0	0	1	1	0	0	0	0	0	0	0	0	0	0	0	0	1	1	1
(ATGAGG)n	Simple_repeat	11	6	0	506.545454545455	0	6	6	6	6	0	0	0	0	0	0	0	0	0	0	0	1	1	1
(ATGAG)n	Simple_repeat	18	13	0	540.333333333333	0	13	12	13	12	0	0	0	0	0	0	0	0	0	0	0	1	1	1
(ATGAGTAG)n	Simple_repeat	1	1	0	716	0	1	1	1	1	0	0	0	0	0	0	0	0	0	0	0	1	1	1
(ATGAGTA)n	Simple_repeat	2	1	0	513	0	1	1	1	1	0	0	0	0	0	0	0	0	0	0	0	1	1	1
(ATGAGTGA)n	Simple_repeat	1	1	0	814	0	0	0	0	0	0	0	0	0	0	0	0	0	0	0	0	1	1	1
(ATGAGT)n	Simple_repeat	5	4	0	534	0	4	4	4	4	0	0	0	0	0	0	0	0	0	0	0	1	1	1
(ATGAGTT)n	Simple_repeat	2	2	0	615	0	2	2	2	2	0	0	0	0	0	0	0	0	0	0	0	1	1	1
(ATGA)n	Simple_repeat	1190	686	26	696.8	8.93444384615385	667	651	642	606	35	16	3	25	24	21	20	14	8	1	0	2.13950684026501e-13	1.03216884901103e-08	0.0950993355154767
(ATGATAA)n	Simple_repeat	9	5	0	481.555555555556	0	5	5	4	4	1	0	0	0	0	0	0	0	0	0	0	1	1	1
(ATGATACATA)n	Simple_repeat	1	1	0	804	0	1	1	1	1	0	0	0	0	0	0	0	0	0	0	0	1	1	1
(ATGATAC)n	Simple_repeat	3	1	0	688.666666666667	0	1	0	0	0	0	0	0	0	0	0	0	0	0	0	0	1	1	1
(ATGATAG)n	Simple_repeat	4	3	0	486	0	3	3	3	3	0	0	0	0	0	0	0	0	0	0	0	1	1	1
(ATGATA)n	Simple_repeat	54	29	0	525.62962962963	0	28	28	27	25	1	0	0	0	0	0	0	0	0	0	0	1	1	1
(ATGATAT)n	Simple_repeat	14	8	0	461.142857142857	0	8	7	5	6	0	0	0	0	0	0	0	0	0	0	0	1	1	1
(ATGATCA)n	Simple_repeat	1	0	0	518	0	0	0	0	0	0	0	0	0	0	0	0	0	0	0	0	1	1	1
(ATGATCATAT)n	Simple_repeat	1	0	0	790	0	0	0	0	0	0	0	0	0	0	0	0	0	0	0	0	1	1	1
(ATGATC)n	Simple_repeat	6	5	0	569	0	4	5	5	4	0	0	1	0	0	0	0	0	0	0	0	1	1	1
(ATGATCTA)n	Simple_repeat	1	0	0	516	0	0	0	0	0	0	0	0	0	0	0	0	0	0	0	0	1	1	1
(ATGATGACG)n	Simple_repeat	1	0	0	810	0	0	0	0	0	0	0	0	0	0	0	0	0	0	0	0	1	1	1
(ATGATGAGAT)n	Simple_repeat	1	0	0	804	0	0	0	0	0	0	0	0	0	0	0	0	0	0	0	0	1	1	1
(ATGATGA)n	Simple_repeat	3	3	0	476	0	3	3	3	3	0	0	0	0	0	0	0	0	0	0	0	1	1	1
(ATGATGGTG)n	Simple_repeat	1	1	0	796	0	1	1	1	1	0	0	0	0	0	0	0	0	0	0	0	1	1	1
(ATGATG)n	Simple_repeat	63	41	0	518.126984126984	0	32	36	37	29	0	0	0	0	0	0	0	0	0	0	0	1	1	1
(ATGAT)n	Simple_repeat	50	27	0	588.48	0	25	26	25	23	0	0	0	0	0	0	0	0	0	0	0	1	1	1
(ATGATTAA)n	Simple_repeat	1	0	0	500	0	0	0	0	0	0	0	0	0	0	0	0	0	0	0	0	1	1	1
(ATGATTACAT)n	Simple_repeat	1	0	0	760	0	0	0	0	0	0	0	0	0	0	0	0	0	0	0	0	1	1	1
(ATGATTA)n	Simple_repeat	2	2	0	550	0	2	2	1	2	0	0	0	0	0	0	0	0	0	0	0	1	1	1
(ATGATTCCATTCA)n	Simple_repeat	1	1	0	724	0	0	0	0	0	0	0	0	0	0	0	0	0	0	0	0	1	1	1
(ATGATTC)n	Simple_repeat	4	3	0	518	0	3	3	3	3	0	1	0	0	0	0	0	0	0	0	0	1	1	1
(ATGATTG)n	Simple_repeat	1	0	0	462	0	0	0	0	0	0	0	0	0	0	0	0	0	0	0	0	1	1	1
(ATGATT)n	Simple_repeat	24	18	2	546.166666666667	1.65437	17	17	17	17	1	0	0	2	2	2	2	1	0	0	0	0.117647058823529	1	1
(ATGATTTA)n	Simple_repeat	1	1	0	482	0	1	1	1	1	0	0	0	0	0	0	0	0	0	0	0	1	1	1
(ATGATTT)n	Simple_repeat	13	8	0	474.923076923077	0	8	8	5	5	0	0	0	0	0	0	0	0	0	0	0	1	1	1
(ATGATTTT)n	Simple_repeat	1	0	0	558	0	0	0	0	0	0	0	0	0	0	0	0	0	0	0	0	1	1	1
(ATGCAAC)n	Simple_repeat	1	1	0	458	0	1	1	1	1	0	0	0	0	0	0	0	0	0	0	0	1	1	1
(ATGCAAGG)n	Simple_repeat	1	1	0	920	0	1	0	0	1	0	0	0	0	0	0	0	0	0	0	0	1	1	1
(ATGCAA)n	Simple_repeat	10	6	2	583	5.15517	4	5	6	4	2	1	0	2	2	2	2	2	1	0	0	0.166666666666667	0.4	1
(ATGCACACAC)n	Simple_repeat	4	2	0	755	0	2	2	2	2	0	0	0	0	0	0	0	0	0	0	0	1	1	1
(ATGCACACTC)n	Simple_repeat	1	0	0	706	0	0	0	0	0	0	0	0	0	0	0	0	0	0	0	0	1	1	1
(ATGCACA)n	Simple_repeat	1	0	0	626	0	0	0	0	0	0	0	0	0	0	0	0	0	0	0	0	1	1	1
(ATGCACATGC)n	Simple_repeat	1	1	0	832	0	1	1	1	1	0	0	0	0	0	0	0	0	0	0	0	1	1	1
(ATGCAC)n	Simple_repeat	28	21	0	516.357142857143	0	21	19	19	18	0	0	0	0	0	0	0	0	0	0	0	1	1	1
(ATGCAGA)n	Simple_repeat	2	0	0	572	0	0	0	0	0	0	0	0	0	0	0	0	0	0	0	0	1	1	1
(ATGCAGG)n	Simple_repeat	1	1	0	358	0	1	1	1	1	0	0	0	0	0	0	0	0	0	0	0	1	1	1
(ATGCAG)n	Simple_repeat	7	4	0	524.857142857143	0	3	4	4	3	0	0	0	0	0	0	0	0	0	0	0	1	1	1
(ATGCA)n	Simple_repeat	4	3	0	563	0	3	3	3	3	0	0	0	0	0	0	0	0	0	0	0	1	1	1
(ATGCATA)n	Simple_repeat	2	2	0	452	0	2	2	2	2	0	0	0	0	0	0	0	0	0	0	0	1	1	1
(ATGCATGTG)n	Simple_repeat	1	0	0	750	0	0	0	0	0	0	0	0	0	0	0	0	0	0	0	0	1	1	1
(ATGCAT)n	Simple_repeat	26	14	0	464.384615384615	0	14	13	11	11	1	0	0	0	0	0	0	0	0	0	0	1	1	1
(ATGCATT)n	Simple_repeat	2	1	0	579	0	1	1	1	1	0	0	0	0	0	0	0	0	0	0	0	1	1	1
(ATGCCAACTT)n	Simple_repeat	1	1	0	880	0	1	1	0	0	0	0	0	0	0	0	0	0	0	0	0	1	1	1
(ATGCCAC)n	Simple_repeat	1	1	0	532	0	1	1	1	1	0	0	0	0	0	0	0	0	0	0	0	1	1	1
(ATGCCAG)n	Simple_repeat	2	2	0	584	0	1	2	2	1	0	0	0	0	0	0	0	0	0	0	0	1	1	1
(ATGCCAT)n	Simple_repeat	1	1	0	376	0	1	0	1	1	0	0	0	0	0	0	0	0	0	0	0	1	1	1
(ATGCCCC)n	Simple_repeat	1	1	0	658	0	1	1	1	1	0	0	0	0	0	0	0	0	0	0	0	1	1	1
(ATGCCC)n	Simple_repeat	2	1	0	513	0	1	1	1	1	0	0	0	0	0	0	0	0	0	0	0	1	1	1
(ATGCCG)n	Simple_repeat	1	0	0	502	0	0	0	0	0	0	0	0	0	0	0	0	0	0	0	0	1	1	1
(ATGCC)n	Simple_repeat	4	3	0	579.5	0	3	3	2	2	0	0	0	0	0	0	0	0	0	0	0	1	1	1
(ATGCCTT)n	Simple_repeat	1	1	0	560	0	1	1	1	1	0	0	0	0	0	0	0	0	0	0	0	1	1	1
(ATGC)n	Simple_repeat	86	46	1	594.255813953488	15.3136	44	44	41	39	0	1	0	1	1	1	1	0	1	0	0	1	0.0227272727272726	1
(ATGCTAAT)n	Simple_repeat	1	1	0	442	0	1	1	1	1	0	0	0	0	0	0	0	0	0	0	0	1	1	1
(ATGCTAC)n	Simple_repeat	1	0	0	604	0	0	0	0	0	0	0	0	0	0	0	0	0	0	0	0	1	1	1
(ATGCTA)n	Simple_repeat	3	0	0	490	0	0	0	0	0	0	0	0	0	0	0	0	0	0	0	0	1	1	1
(ATGCTATAC)n	Simple_repeat	1	1	0	444	0	1	1	1	1	0	0	0	0	0	0	0	0	0	0	0	1	1	1
(ATGCTAT)n	Simple_repeat	3	1	0	519.333333333333	0	1	1	1	1	0	0	1	0	0	0	0	0	0	0	0	1	1	1
(ATGCTCACAC)n	Simple_repeat	1	1	0	740	0	0	1	0	0	0	0	0	0	0	0	0	0	0	0	0	1	1	1
(ATGCTCA)n	Simple_repeat	1	1	0	580	0	1	1	1	1	0	0	0	0	0	0	0	0	0	0	0	1	1	1
(ATGCTGA)n	Simple_repeat	1	1	0	680	0	1	1	1	1	0	0	0	0	0	0	0	0	0	0	0	1	1	1
(ATGCTG)n	Simple_repeat	6	5	2	448	23.58761	5	5	5	5	0	2	0	2	2	2	2	0	2	0	0	1	0.1	1
(ATGCT)n	Simple_repeat	5	4	0	792.8	0	4	4	4	4	0	0	0	0	0	0	0	0	0	0	0	1	1	1
(ATGCTT)n	Simple_repeat	3	1	0	594	0	1	1	1	1	0	0	0	0	0	0	0	0	0	0	0	1	1	1
(ATGCTTTAAA)n	Simple_repeat	1	1	0	846	0	1	0	1	1	0	0	0	0	0	0	0	0	0	0	0	1	1	1
(ATGCTTT)n	Simple_repeat	2	2	0	439	0	2	2	2	2	0	0	0	0	0	0	0	0	0	0	0	1	1	1
(ATGGAAG)n	Simple_repeat	3	1	0	536	0	1	1	1	1	0	0	0	0	0	0	0	0	0	0	0	1	1	1
(ATGGAA)n	Simple_repeat	13	7	0	548.307692307692	0	7	6	7	6	0	0	0	0	0	0	0	0	0	0	0	1	1	1
(ATGGAATCGA)n	Simple_repeat	1	1	0	772	0	0	0	0	0	0	0	0	0	0	0	0	0	0	0	0	1	1	1
(ATGGAAT)n	Simple_repeat	1	1	0	436	0	1	1	1	1	0	0	0	0	0	0	0	0	0	0	0	1	1	1
(ATGGAC)n	Simple_repeat	6	0	0	532.666666666667	0	0	0	0	0	0	0	0	0	0	0	0	0	0	0	0	1	1	1
(ATGGACT)n	Simple_repeat	1	0	0	646	0	0	0	0	0	0	0	0	0	0	0	0	0	0	0	0	1	1	1
(ATGGAGAGAG)n	Simple_repeat	1	0	0	904	0	0	0	0	0	0	0	0	0	0	0	0	0	0	0	0	1	1	1
(ATGGAGGC)n	Simple_repeat	1	1	0	524	0	1	1	0	1	0	0	0	0	0	0	0	0	0	0	0	1	1	1
(ATGGAGG)n	Simple_repeat	5	3	0	447.2	0	3	3	3	3	0	0	0	0	0	0	0	0	0	0	0	1	1	1
(ATGGAG)n	Simple_repeat	9	2	0	529.111111111111	0	2	2	2	2	0	0	0	0	0	0	0	0	0	0	0	1	1	1
(ATGGAGT)n	Simple_repeat	3	3	3	624	5.38965666666667	3	3	3	3	0	0	0	3	3	3	3	0	0	0	0	1	1	1
(ATGGA)n	Simple_repeat	14	7	0	596.285714285714	0	5	4	5	4	0	0	0	0	0	0	0	0	0	0	0	1	1	1
(ATGGATAG)n	Simple_repeat	2	1	0	728	0	1	1	1	1	0	0	0	0	0	0	0	0	0	0	0	1	1	1
(ATGGATA)n	Simple_repeat	1	0	0	482	0	0	0	0	0	0	0	0	0	0	0	0	0	0	0	0	1	1	1
(ATGGATGA)n	Simple_repeat	2	2	0	873	0	2	2	2	2	0	0	0	0	0	0	0	0	0	0	0	1	1	1
(ATGGATGC)n	Simple_repeat	2	1	0	781	0	1	1	1	1	0	0	0	0	0	0	0	0	0	0	0	1	1	1
(ATGGATGG)n	Simple_repeat	2	1	0	804	0	1	0	1	0	0	0	0	0	0	0	0	0	0	0	0	1	1	1
(ATGGATG)n	Simple_repeat	1	1	0	646	0	1	1	1	1	0	0	0	0	0	0	0	0	0	0	0	1	1	1
(ATGGAT)n	Simple_repeat	7	4	0	646.571428571429	0	4	4	4	4	0	0	0	0	0	0	0	0	0	0	0	1	1	1
(ATGGATTA)n	Simple_repeat	10	6	0	873	0	6	6	6	6	0	0	0	0	0	0	0	0	0	0	0	1	1	1
(ATGGATT)n	Simple_repeat	1	0	0	460	0	0	0	0	0	0	0	0	0	0	0	0	0	0	0	0	1	1	1
(ATGGCAG)n	Simple_repeat	2	1	0	458	0	1	1	1	1	0	0	0	0	0	0	0	0	0	0	0	1	1	1
(ATGGCA)n	Simple_repeat	4	3	0	592.5	0	3	3	3	3	0	0	0	0	0	0	0	0	0	0	0	1	1	1
(ATGGCAT)n	Simple_repeat	1	0	0	486	0	0	0	0	0	0	0	0	0	0	0	0	0	0	0	0	1	1	1
(ATGGC)n	Simple_repeat	2	1	0	647	0	1	1	1	1	1	0	0	0	0	0	0	0	0	0	0	1	1	1
(ATGGCTGAA)n	Simple_repeat	1	1	0	838	0	1	1	1	1	0	0	0	0	0	0	0	0	0	0	0	1	1	1
(ATGGCTGG)n	Simple_repeat	2	2	0	727	0	2	2	2	2	0	0	0	0	0	0	0	0	0	0	0	1	1	1
(ATGGCTG)n	Simple_repeat	1	1	0	352	0	1	1	1	1	0	0	0	0	0	0	0	0	0	0	0	1	1	1
(ATGGGA)n	Simple_repeat	1	1	0	726	0	1	1	1	1	0	0	0	0	0	0	0	0	0	0	0	1	1	1
(ATGGG)n	Simple_repeat	7	3	0	860.857142857143	0	3	3	3	3	0	0	0	0	0	0	0	0	0	0	0	1	1	1
(ATGG)n	Simple_repeat	848	455	6	638.292452830189	4.311135	426	414	421	372	6	7	3	6	6	6	6	2	2	0	0	0.00242347054546559	0.00356665619968893	1
(ATGGTAA)n	Simple_repeat	2	0	0	530	0	0	0	0	0	0	0	0	0	0	0	0	0	0	0	0	1	1	1
(ATGGTAATAA)n	Simple_repeat	1	0	0	952	0	0	0	0	0	0	0	0	0	0	0	0	0	0	0	0	1	1	1
(ATGGTA)n	Simple_repeat	1	1	0	516	0	1	1	1	1	0	0	0	0	0	0	0	0	0	0	0	1	1	1
(ATGGTGATG)n	Simple_repeat	1	1	0	892	0	1	1	1	1	0	0	0	0	0	0	0	0	0	0	0	1	1	1
(ATGGTG)n	Simple_repeat	31	21	0	493.096774193548	0	19	19	19	16	0	0	0	0	0	0	0	0	0	0	0	1	1	1
(ATGGT)n	Simple_repeat	6	3	1	632	2.45054	3	3	3	3	1	1	0	1	1	1	1	1	1	0	0	0.333333333333333	0.333333333333333	1
(ATGGTT)n	Simple_repeat	2	0	0	638	0	0	0	0	0	0	0	0	0	0	0	0	0	0	0	0	1	1	1
(ATGGTTT)n	Simple_repeat	3	3	0	430.666666666667	0	2	3	3	2	0	0	0	0	0	0	0	0	0	0	0	1	1	1
(ATG)n	Simple_repeat	1129	635	22	715.264836138175	1155.96355227273	608	606	595	560	16	13	3	22	21	20	19	9	9	1	0	1.68038215125597e-10	6.82656490333615e-12	0.0976474395778036
(ATGTAAA)n	Simple_repeat	2	1	0	855	0	1	1	1	1	0	0	0	0	0	0	0	0	0	0	0	1	1	1
(ATGTAAC)n	Simple_repeat	2	1	0	540	0	1	1	1	1	0	0	0	0	0	0	0	0	0	0	0	1	1	1
(ATGTAAG)n	Simple_repeat	3	0	0	584.666666666667	0	0	0	0	0	0	0	0	0	0	0	0	0	0	0	0	1	1	1
(ATGTAA)n	Simple_repeat	25	12	0	484.4	0	12	12	12	12	0	0	0	0	0	0	0	0	0	0	0	1	1	1
(ATGTAAT)n	Simple_repeat	18	9	0	497	0	9	9	8	8	0	0	0	0	0	0	0	0	0	0	0	1	1	1
(ATGTACAAT)n	Simple_repeat	1	0	0	536	0	0	0	0	0	0	0	0	0	0	0	0	0	0	0	0	1	1	1
(ATGTACA)n	Simple_repeat	2	2	0	538	0	2	2	1	1	0	0	0	0	0	0	0	0	0	0	0	1	1	1
(ATGTACATAG)n	Simple_repeat	1	1	0	682	0	1	0	0	0	0	0	0	0	0	0	0	0	0	0	0	1	1	1
(ATGTACATT)n	Simple_repeat	1	0	0	754	0	0	0	0	0	0	0	0	0	0	0	0	0	0	0	0	1	1	1
(ATGTACG)n	Simple_repeat	1	1	1	596	1.06945	1	1	1	1	1	0	0	1	1	1	1	1	0	0	0	1	1	1
(ATGTAC)n	Simple_repeat	33	14	1	475.575757575758	1.87047	13	14	12	11	0	0	0	1	1	1	1	0	0	0	0	1	1	1
(ATGTACT)n	Simple_repeat	5	1	0	556.4	0	1	1	1	1	0	0	0	0	0	0	0	0	0	0	0	1	1	1
(ATGTACTT)n	Simple_repeat	1	1	0	730	0	1	1	1	1	0	0	0	0	0	0	0	0	0	0	0	1	1	1
(ATGTAGA)n	Simple_repeat	2	0	0	533	0	0	0	0	0	0	0	0	0	0	0	0	0	0	0	0	1	1	1
(ATGTAGG)n	Simple_repeat	2	1	0	527	0	1	1	1	1	0	0	0	0	0	0	0	0	0	0	0	1	1	1
(ATGTAG)n	Simple_repeat	10	8	0	496	0	8	7	8	7	0	1	0	0	0	0	0	0	0	0	0	1	1	1
(ATGTAGTGA)n	Simple_repeat	1	1	0	1000	0	1	1	0	0	0	0	0	0	0	0	0	0	0	0	0	1	1	1
(ATGTAGT)n	Simple_repeat	1	0	0	548	0	0	0	0	0	0	0	0	0	0	0	0	0	0	0	0	1	1	1
(ATGTA)n	Simple_repeat	37	28	0	634.054054054054	0	27	25	24	24	3	2	1	0	0	0	0	0	0	0	0	1	1	1
(ATGTATAAC)n	Simple_repeat	1	0	0	732	0	0	0	0	0	0	0	0	0	0	0	0	0	0	0	0	1	1	1
(ATGTATACA)n	Simple_repeat	1	0	0	826	0	0	0	0	0	0	0	0	0	0	0	0	0	0	0	0	1	1	1
(ATGTATAC)n	Simple_repeat	7	3	0	665.428571428571	0	3	2	2	3	0	0	0	0	0	0	0	0	0	0	0	1	1	1
(ATGTATA)n	Simple_repeat	18	12	0	489.666666666667	0	12	11	10	10	1	0	0	0	0	0	0	0	0	0	0	1	1	1
(ATGTATATAT)n	Simple_repeat	1	1	0	958	0	1	0	1	0	0	0	0	0	0	0	0	0	0	0	0	1	1	1
(ATGTATAT)n	Simple_repeat	4	3	0	630	0	3	3	3	3	0	0	0	0	0	0	0	0	0	0	0	1	1	1
(ATGTATC)n	Simple_repeat	5	3	0	516.8	0	3	3	2	2	0	0	0	0	0	0	0	0	0	0	0	1	1	1
(ATGTATCTA)n	Simple_repeat	1	1	0	772	0	1	1	1	1	0	0	0	0	0	0	0	0	0	0	0	1	1	1
(ATGTATGG)n	Simple_repeat	1	1	0	806	0	1	1	1	1	0	0	0	0	0	0	0	0	0	0	0	1	1	1
(ATGTATG)n	Simple_repeat	1	0	0	488	0	0	0	0	0	0	0	0	0	0	0	0	0	0	0	0	1	1	1
(ATGTAT)n	Simple_repeat	301	179	5	477.634551495017	1.739264	174	163	143	141	3	2	0	5	5	5	5	1	2	0	0	0.0842252620161219	0.000757403620389306	1
(ATGTATTAA)n	Simple_repeat	1	1	0	894	0	1	1	0	0	0	0	0	0	0	0	0	0	0	0	0	1	1	1
(ATGTATTAT)n	Simple_repeat	1	0	0	834	0	0	0	0	0	0	0	0	0	0	0	0	0	0	0	0	1	1	1
(ATGTATTC)n	Simple_repeat	1	1	0	808	0	1	0	1	0	0	0	0	0	0	0	0	0	0	0	0	1	1	1
(ATGTATT)n	Simple_repeat	18	12	0	524.555555555556	0	12	12	9	9	0	1	0	0	0	0	0	0	0	0	0	1	1	1
(ATGTCAAA)n	Simple_repeat	1	1	0	836	0	1	1	1	1	0	0	0	0	0	0	0	0	0	0	0	1	1	1
(ATGTCAC)n	Simple_repeat	1	1	0	472	0	1	1	1	1	0	0	0	0	0	0	0	0	0	0	0	1	1	1
(ATGTCA)n	Simple_repeat	1	0	0	460	0	0	0	0	0	0	0	0	0	0	0	0	0	0	0	0	1	1	1
(ATGTCAT)n	Simple_repeat	4	2	0	500.5	0	2	2	1	1	0	0	0	0	0	0	0	0	0	0	0	1	1	1
(ATGTCC)n	Simple_repeat	1	0	0	540	0	0	0	0	0	0	0	0	0	0	0	0	0	0	0	0	1	1	1
(ATGTCCT)n	Simple_repeat	2	1	0	428	0	1	1	1	1	0	0	0	0	0	0	0	0	0	0	0	1	1	1
(ATGTC)n	Simple_repeat	6	3	0	620.666666666667	0	3	3	1	1	0	0	0	0	0	0	0	0	0	0	0	1	1	1
(ATGTCT)n	Simple_repeat	13	10	0	509.230769230769	0	9	10	8	7	0	0	0	0	0	0	0	0	0	0	0	1	1	1
(ATGTCTT)n	Simple_repeat	1	0	0	488	0	0	0	0	0	0	0	0	0	0	0	0	0	0	0	0	1	1	1
(ATGTGAA)n	Simple_repeat	7	5	0	541.142857142857	0	5	5	5	5	0	0	0	0	0	0	0	0	0	0	0	1	1	1
(ATGTGAC)n	Simple_repeat	2	0	0	390	0	0	0	0	0	0	0	0	0	0	0	0	0	0	0	0	1	1	1
(ATGTGAG)n	Simple_repeat	2	0	0	519	0	0	0	0	0	0	0	0	0	0	0	0	0	0	0	0	1	1	1
(ATGTGAGTGT)n	Simple_repeat	1	0	0	854	0	0	0	0	0	0	0	0	0	0	0	0	0	0	0	0	1	1	1
(ATGTGA)n	Simple_repeat	10	8	0	443	0	8	8	8	8	0	0	0	0	0	0	0	0	0	0	0	1	1	1
(ATGTGAT)n	Simple_repeat	2	2	0	529	0	2	2	2	2	0	0	0	0	0	0	0	0	0	0	0	1	1	1
(ATGTGCC)n	Simple_repeat	1	0	0	484	0	0	0	0	0	0	0	0	0	0	0	0	0	0	0	0	1	1	1
(ATGTGC)n	Simple_repeat	47	22	0	456.042553191489	0	20	20	18	18	0	0	1	0	0	0	0	0	0	0	0	1	1	1
(ATGTGG)n	Simple_repeat	9	5	0	542	0	5	5	4	4	0	0	0	0	0	0	0	0	0	0	0	1	1	1
(ATGTG)n	Simple_repeat	8	4	0	690.5	0	4	4	4	4	0	0	0	0	0	0	0	0	0	0	0	1	1	1
(ATGTGTACAT)n	Simple_repeat	1	1	0	768	0	1	1	0	1	0	0	0	0	0	0	0	0	0	0	0	1	1	1
(ATGTGTAC)n	Simple_repeat	1	0	0	754	0	0	0	0	0	0	0	0	0	0	0	0	0	0	0	0	1	1	1
(ATGTGTA)n	Simple_repeat	2	2	0	565	0	2	2	2	2	0	0	0	0	0	0	0	0	0	0	0	1	1	1
(ATGTGTATATGC)n	Simple_repeat	1	1	0	688	0	0	1	0	0	0	0	0	0	0	0	0	0	0	0	0	1	1	1
(ATGTGTAT)n	Simple_repeat	1	1	0	446	0	1	1	1	1	0	0	0	0	0	0	0	0	0	0	0	1	1	1
(ATGTGTC)n	Simple_repeat	3	1	0	557.333333333333	0	1	1	1	1	0	0	0	0	0	0	0	0	0	0	0	1	1	1
(ATGTGTGC)n	Simple_repeat	2	2	0	760	0	2	1	2	1	0	0	0	0	0	0	0	0	0	0	0	1	1	1
(ATGTGTG)n	Simple_repeat	1	0	0	628	0	0	0	0	0	0	0	0	0	0	0	0	0	0	0	0	1	1	1
(ATGTGTGTAC)n	Simple_repeat	1	1	0	862	0	1	1	0	0	0	0	0	0	0	0	0	0	0	0	0	1	1	1
(ATGTGTGTGA)n	Simple_repeat	1	0	0	804	0	0	0	0	0	0	0	0	0	0	0	0	0	0	0	0	1	1	1
(ATGTGTGTGC)n	Simple_repeat	3	2	0	746	0	2	2	2	2	0	0	0	0	0	0	0	0	0	0	0	1	1	1
(ATGTGTGTG)n	Simple_repeat	1	1	0	768	0	1	1	1	1	0	0	0	0	0	0	0	0	0	0	0	1	1	1
(ATGTGTGTGT)n	Simple_repeat	1	1	0	888	0	1	1	1	1	0	0	0	0	0	0	0	0	0	0	0	1	1	1
(ATGTGTGT)n	Simple_repeat	2	2	0	908	0	2	2	2	2	0	0	0	0	0	0	0	0	0	0	0	1	1	1
(ATGTGT)n	Simple_repeat	215	119	7	517.813953488372	14.3448928571429	116	110	106	99	3	5	0	6	6	7	6	2	4	0	0	0.00658881085772903	1.279500388924e-05	1
(ATGTGTT)n	Simple_repeat	4	3	0	486.5	0	3	3	3	3	0	0	0	0	0	0	0	0	0	0	0	1	1	1
(ATGT)n	Simple_repeat	1030	580	15	570.601941747573	8.92112133333333	561	533	471	461	7	10	2	13	11	10	8	4	2	1	0	5.89414589164007e-06	0.0159400642981173	0.0420562858562588
(ATGTTAAC)n	Simple_repeat	1	1	0	870	0	0	0	0	0	0	0	0	0	0	0	0	0	0	0	0	1	1	1
(ATGTTAA)n	Simple_repeat	12	7	1	454.333333333333	1.42675	7	6	7	6	0	0	0	1	0	1	0	0	0	0	0	1	1	1
(ATGTTACAT)n	Simple_repeat	1	0	0	864	0	0	0	0	0	0	0	0	0	0	0	0	0	0	0	0	1	1	1
(ATGTTAC)n	Simple_repeat	4	2	0	564	0	2	1	1	1	0	0	0	0	0	0	0	0	0	0	0	1	1	1
(ATGTTAG)n	Simple_repeat	1	0	0	644	0	0	0	0	0	0	0	0	0	0	0	0	0	0	0	0	1	1	1
(ATGTTA)n	Simple_repeat	8	6	0	561.5	0	6	5	6	5	0	0	0	0	0	0	0	0	0	0	0	1	1	1
(ATGTTATAA)n	Simple_repeat	1	1	0	840	0	1	0	1	1	0	0	0	0	0	0	0	0	0	0	0	1	1	1
(ATGTTAT)n	Simple_repeat	10	6	0	472.2	0	5	4	4	3	0	0	0	0	0	0	0	0	0	0	0	1	1	1
(ATGTTCA)n	Simple_repeat	2	1	0	488	0	1	1	1	1	0	0	0	0	0	0	0	0	0	0	0	1	1	1
(ATGTTCC)n	Simple_repeat	2	1	0	364	0	1	1	1	1	0	0	0	0	0	0	0	0	0	0	0	1	1	1
(ATGTTC)n	Simple_repeat	6	5	0	544.666666666667	0	5	5	5	5	1	0	0	0	0	0	0	0	0	0	0	1	1	1
(ATGTTCT)n	Simple_repeat	2	1	0	497	0	1	1	1	1	0	0	0	0	0	0	0	0	0	0	0	1	1	1
(ATGTTGG)n	Simple_repeat	1	0	0	414	0	0	0	0	0	0	0	0	0	0	0	0	0	0	0	0	1	1	1
(ATGTTG)n	Simple_repeat	10	2	0	579.2	0	2	2	2	2	0	0	0	0	0	0	0	0	0	0	0	1	1	1
(ATGTTGT)n	Simple_repeat	3	1	0	455.333333333333	0	1	1	1	1	0	0	0	0	0	0	0	0	0	0	0	1	1	1
(ATGTT)n	Simple_repeat	35	24	0	622.571428571429	0	21	21	18	18	0	1	0	0	0	0	0	0	0	0	0	1	1	1
(ATGTTTA)n	Simple_repeat	5	2	0	534	0	2	2	2	2	0	0	0	0	0	0	0	0	0	0	0	1	1	1
(ATGTTTATG)n	Simple_repeat	1	1	0	540	0	1	1	1	1	0	0	0	0	0	0	0	0	0	0	0	1	1	1
(ATGTTTC)n	Simple_repeat	5	4	1	491.2	2.05496	4	4	4	4	1	1	0	1	1	1	1	1	1	0	0	0.25	0.25	1
(ATGTTTG)n	Simple_repeat	2	1	0	420	0	1	1	0	0	0	0	0	0	0	0	0	0	0	0	0	1	1	1
(ATGTTT)n	Simple_repeat	50	31	1	528.04	9.56746	29	27	28	25	0	0	1	1	1	1	1	0	0	0	0	1	1	1
(ATGTTTTA)n	Simple_repeat	1	0	0	472	0	0	0	0	0	0	0	0	0	0	0	0	0	0	0	0	1	1	1
(ATGTTTT)n	Simple_repeat	17	10	1	527.411764705882	5.57784	10	8	8	7	1	0	0	1	0	0	0	1	0	0	0	0.1	1	1
(ATGTTTTT)n	Simple_repeat	1	1	0	484	0	1	1	1	1	0	1	0	0	0	0	0	0	0	0	0	1	1	1
(AT)n	Simple_repeat	38839	23940	518	618.302968665517	452.749674150579	22849	20437	15581	16298	432	298	79	500	445	334	304	163	104	14	3	8.20471115946025e-163	3.5609964062468e-98	1.16760815122322e-09
(ATTAAAA)n	Simple_repeat	4	3	0	767.5	0	3	2	3	3	0	0	0	0	0	0	0	0	0	0	0	1	1	1
(ATTAAAGACC)n	Simple_repeat	1	1	0	854	0	1	1	1	1	0	0	0	0	0	0	0	0	0	0	0	1	1	1
(ATTAAA)n	Simple_repeat	15	7	1	736.133333333333	389.873	7	6	5	5	0	2	0	1	1	1	1	0	1	0	0	1	0.333333333333333	1
(ATTAAATAA)n	Simple_repeat	1	1	0	948	0	0	1	0	0	0	0	0	0	0	0	0	0	0	0	0	1	1	1
(ATTAAAT)n	Simple_repeat	5	2	0	745.6	0	2	2	2	2	0	0	0	0	0	0	0	0	0	0	0	1	1	1
(ATTAACAC)n	Simple_repeat	1	0	0	404	0	0	0	0	0	0	0	0	0	0	0	0	0	0	0	0	1	1	1
(ATTAACA)n	Simple_repeat	4	3	0	502.5	0	3	3	3	3	0	0	0	0	0	0	0	0	0	0	0	1	1	1
(ATTAAC)n	Simple_repeat	25	15	0	519.6	0	15	13	12	12	1	0	0	0	0	0	0	0	0	0	0	1	1	1
(ATTAACT)n	Simple_repeat	6	1	0	520.666666666667	0	1	1	1	1	0	0	0	0	0	0	0	0	0	0	0	1	1	1
(ATTAAGA)n	Simple_repeat	6	3	1	508.333333333333	6.81026	3	3	3	3	1	1	0	1	1	1	1	1	1	0	0	0.333333333333333	0.333333333333333	1
(ATTAAGC)n	Simple_repeat	1	1	0	624	0	1	1	1	1	0	0	0	0	0	0	0	0	0	0	0	1	1	1
(ATTAAGCT)n	Simple_repeat	1	0	0	684	0	0	0	0	0	0	0	0	0	0	0	0	0	0	0	0	1	1	1
(ATTAAGGAC)n	Simple_repeat	1	1	0	842	0	1	1	0	1	0	0	0	0	0	0	0	0	0	0	0	1	1	1
(ATTAAG)n	Simple_repeat	13	6	0	553.384615384615	0	6	6	5	5	1	0	0	0	0	0	0	0	0	0	0	1	1	1
(ATTAAGT)n	Simple_repeat	3	2	0	450.666666666667	0	2	1	2	1	0	0	0	0	0	0	0	0	0	0	0	1	1	1
(ATTAA)n	Simple_repeat	344	219	5	564.761627906977	9.251586	212	208	186	185	6	4	0	5	3	5	3	3	1	0	0	0.000125005009063048	0.0568588931822367	1
(ATTAATA)n	Simple_repeat	58	34	1	484.896551724138	5.87678	33	33	23	25	0	2	0	1	1	1	1	0	1	0	0	1	0.0606060606060606	1
(ATTAATAT)n	Simple_repeat	1	1	0	438	0	1	1	1	1	0	0	0	0	0	0	0	0	0	0	0	1	1	1
(ATTAATCC)n	Simple_repeat	1	1	0	780	0	1	1	1	1	0	0	0	0	0	0	0	0	0	0	0	1	1	1
(ATTAATC)n	Simple_repeat	11	7	0	494	0	7	7	7	7	1	0	0	0	0	0	0	0	0	0	0	1	1	1
(ATTAATGG)n	Simple_repeat	2	2	0	834	0	2	2	2	2	0	0	0	0	0	0	0	0	0	0	0	1	1	1
(ATTAATG)n	Simple_repeat	13	6	0	529.384615384615	0	6	6	5	5	0	0	0	0	0	0	0	0	0	0	0	1	1	1
(ATTAATGT)n	Simple_repeat	1	1	0	798	0	0	0	0	0	0	0	0	0	0	0	0	0	0	0	0	1	1	1
(ATTAAT)n	Simple_repeat	230	151	4	500.452173913043	3.1425325	145	139	130	122	5	2	0	4	4	4	4	1	1	0	0	0.132264004410677	0.0569283703472009	1
(ATTAATTATG)n	Simple_repeat	1	1	0	846	0	1	1	0	1	0	0	0	0	0	0	0	0	0	0	0	1	1	1
(ATTAATT)n	Simple_repeat	56	37	0	493.75	0	37	32	28	27	0	0	2	0	0	0	0	0	0	0	0	1	1	1
(ATTACAA)n	Simple_repeat	13	4	0	496.461538461538	0	4	4	4	4	0	0	0	0	0	0	0	0	0	0	0	1	1	1
(ATTACAC)n	Simple_repeat	4	4	0	584.5	0	4	3	4	4	0	0	0	0	0	0	0	0	0	0	0	1	1	1
(ATTACA)n	Simple_repeat	29	13	0	502.068965517241	0	13	13	13	13	0	0	0	0	0	0	0	0	0	0	0	1	1	1
(ATTACATA)n	Simple_repeat	1	0	0	560	0	0	0	0	0	0	0	0	0	0	0	0	0	0	0	0	1	1	1
(ATTACAT)n	Simple_repeat	10	7	0	508.4	0	7	6	6	6	0	0	0	0	0	0	0	0	0	0	0	1	1	1
(ATTACATT)n	Simple_repeat	2	2	0	394	0	2	2	2	2	0	0	0	0	0	0	0	0	0	0	0	1	1	1
(ATTACCA)n	Simple_repeat	1	0	0	578	0	0	0	0	0	0	0	0	0	0	0	0	0	0	0	0	1	1	1
(ATTACC)n	Simple_repeat	5	3	0	593.2	0	3	3	3	3	0	0	0	0	0	0	0	0	0	0	0	1	1	1
(ATTAC)n	Simple_repeat	36	20	0	603.5	0	19	18	17	17	0	0	0	0	0	0	0	0	0	0	0	1	1	1
(ATTACTA)n	Simple_repeat	7	2	0	480.571428571429	0	2	2	2	2	0	0	0	0	0	0	0	0	0	0	0	1	1	1
(ATTACTAT)n	Simple_repeat	1	0	0	882	0	0	0	0	0	0	0	0	0	0	0	0	0	0	0	0	1	1	1
(ATTACTC)n	Simple_repeat	2	1	0	530	0	1	1	1	1	0	0	0	0	0	0	0	0	0	0	0	1	1	1
(ATTACTGAT)n	Simple_repeat	1	1	0	718	0	1	1	1	1	0	0	0	0	0	0	0	0	0	0	0	1	1	1
(ATTACT)n	Simple_repeat	72	43	1	506.138888888889	6.26995	42	40	40	40	0	0	0	1	1	1	1	0	0	0	0	1	1	1
(ATTACTTGTA)n	Simple_repeat	1	1	0	804	0	1	1	0	1	0	0	0	0	0	0	0	0	0	0	0	1	1	1
(ATTACTT)n	Simple_repeat	6	1	0	534	0	1	1	1	1	0	0	0	0	0	0	0	0	0	0	0	1	1	1
(ATTAGAAAT)n	Simple_repeat	1	0	0	784	0	0	0	0	0	0	0	0	0	0	0	0	0	0	0	0	1	1	1
(ATTAGAA)n	Simple_repeat	15	10	0	520.8	0	10	10	8	8	0	0	0	0	0	0	0	0	0	0	0	1	1	1
(ATTAGAAT)n	Simple_repeat	1	1	0	562	0	1	1	1	1	0	0	0	0	0	0	0	0	0	0	0	1	1	1
(ATTAGAC)n	Simple_repeat	3	2	0	451.333333333333	0	2	2	2	2	0	0	0	0	0	0	0	0	0	0	0	1	1	1
(ATTAGAG)n	Simple_repeat	5	3	0	485.2	0	3	3	3	3	0	0	0	0	0	0	0	0	0	0	0	1	1	1
(ATTAGA)n	Simple_repeat	17	9	0	502.705882352941	0	9	8	9	8	0	0	0	0	0	0	0	0	0	0	0	1	1	1
(ATTAGATG)n	Simple_repeat	1	0	0	882	0	0	0	0	0	0	0	0	0	0	0	0	0	0	0	0	1	1	1
(ATTAGAT)n	Simple_repeat	5	0	0	496	0	0	0	0	0	0	0	0	0	0	0	0	0	0	0	0	1	1	1
(ATTAGCA)n	Simple_repeat	3	2	0	420.666666666667	0	2	2	2	2	0	0	0	0	0	0	0	0	0	0	0	1	1	1
(ATTAGC)n	Simple_repeat	2	1	0	557	0	1	1	1	1	0	0	0	0	0	0	0	0	0	0	0	1	1	1
(ATTAGCT)n	Simple_repeat	2	2	0	568	0	2	2	2	2	0	0	0	0	0	0	0	0	0	0	0	1	1	1
(ATTAGGG)n	Simple_repeat	2	0	0	716	0	0	0	0	0	0	0	0	0	0	0	0	0	0	0	0	1	1	1
(ATTAGG)n	Simple_repeat	2	0	0	610	0	0	0	0	0	0	0	0	0	0	0	0	0	0	0	0	1	1	1
(ATTAG)n	Simple_repeat	24	15	2	620	4.502605	14	14	14	13	2	2	0	1	2	2	1	1	1	0	0	0.142857142857143	0.274725274725275	1
(ATTAGTA)n	Simple_repeat	10	4	0	489.4	0	4	4	2	3	0	0	0	0	0	0	0	0	0	0	0	1	1	1
(ATTAGTCC)n	Simple_repeat	1	0	0	882	0	0	0	0	0	0	0	0	0	0	0	0	0	0	0	0	1	1	1
(ATTAGTG)n	Simple_repeat	1	0	0	520	0	0	0	0	0	0	0	0	0	0	0	0	0	0	0	0	1	1	1
(ATTAGT)n	Simple_repeat	18	14	0	557.888888888889	0	14	14	14	14	0	1	0	0	0	0	0	0	0	0	0	1	1	1
(ATTAGTTA)n	Simple_repeat	1	1	0	558	0	1	1	1	1	0	0	0	0	0	0	0	0	0	0	0	1	1	1
(ATTAGTT)n	Simple_repeat	7	6	0	439.142857142857	0	6	4	3	3	0	0	0	0	0	0	0	0	0	0	0	1	1	1
(ATTA)n	Simple_repeat	779	487	17	613.278562259307	42.6870076470588	472	447	414	395	14	8	3	17	12	10	8	8	4	0	0	1.14211399020892e-09	1.99159364496449e-05	1
(ATTATAA)n	Simple_repeat	79	47	2	489.417721518987	1.63063	47	45	43	41	1	0	0	2	2	2	2	1	0	0	0	0.0425531914893618	1	1
(ATTATAAT)n	Simple_repeat	1	1	0	358	0	1	1	0	0	0	0	0	0	0	0	0	0	0	0	0	1	1	1
(ATTATACA)n	Simple_repeat	2	2	0	690	0	2	2	1	1	0	0	0	0	0	0	0	0	0	0	0	1	1	1
(ATTATAC)n	Simple_repeat	16	9	1	539.25	2.30972	9	6	9	6	0	0	0	1	1	1	1	0	0	0	0	1	1	1
(ATTATACTT)n	Simple_repeat	1	1	0	464	0	1	1	1	1	0	0	0	0	0	0	0	0	0	0	0	1	1	1
(ATTATAGA)n	Simple_repeat	1	1	0	482	0	1	1	1	1	0	0	0	0	0	0	0	0	0	0	0	1	1	1
(ATTATAG)n	Simple_repeat	4	1	0	376.5	0	1	1	1	1	0	0	0	0	0	0	0	0	0	0	0	1	1	1
(ATTATA)n	Simple_repeat	216	136	3	501.694444444444	1.85374666666667	134	127	116	109	5	1	0	3	3	3	3	2	0	0	0	0.0033156160414605	1	1
(ATTATATA)n	Simple_repeat	2	1	0	497	0	1	1	1	1	0	0	0	0	0	0	0	0	0	0	0	1	1	1
(ATTATAT)n	Simple_repeat	171	117	2	507.099415204678	118.993425	110	105	82	84	1	1	0	2	2	2	2	1	1	0	0	0.0181818181818182	0.0190476190476191	1
(ATTATATTAC)n	Simple_repeat	1	1	0	902	0	0	0	0	0	0	0	0	0	0	0	0	0	0	0	0	1	1	1
(ATTATATTG)n	Simple_repeat	1	1	0	900	0	1	0	0	0	0	0	0	0	0	0	0	0	0	0	0	1	1	1
(ATTATATT)n	Simple_repeat	3	2	0	464	0	2	2	1	1	0	0	0	0	0	0	0	0	0	0	0	1	1	1
(ATTATCAA)n	Simple_repeat	1	1	0	604	0	1	1	1	1	0	0	0	0	0	0	0	0	0	0	0	1	1	1
(ATTATCA)n	Simple_repeat	4	1	0	455.5	0	1	1	1	1	0	0	0	0	0	0	0	0	0	0	0	1	1	1
(ATTATC)n	Simple_repeat	89	47	0	532.247191011236	0	46	44	43	39	0	0	0	0	0	0	0	0	0	0	0	1	1	1
(ATTATCTCAAA)n	Simple_repeat	1	1	0	812	0	1	0	0	0	0	0	0	0	0	0	0	0	0	0	0	1	1	1
(ATTATCT)n	Simple_repeat	10	9	1	535.4	1.31886	7	9	5	5	0	0	0	1	1	1	1	0	0	0	0	1	1	1
(ATTATGAA)n	Simple_repeat	1	1	0	514	0	1	1	1	1	0	0	0	0	0	0	0	0	0	0	0	1	1	1
(ATTATGAAT)n	Simple_repeat	1	0	0	828	0	0	0	0	0	0	0	0	0	0	0	0	0	0	0	0	1	1	1
(ATTATGA)n	Simple_repeat	7	5	0	482	0	5	5	4	5	0	0	0	0	0	0	0	0	0	0	0	1	1	1
(ATTATGAT)n	Simple_repeat	1	0	0	538	0	0	0	0	0	0	0	0	0	0	0	0	0	0	0	0	1	1	1
(ATTATGC)n	Simple_repeat	2	2	0	499	0	2	2	2	2	0	0	0	0	0	0	0	0	0	0	0	1	1	1
(ATTATGGGAT)n	Simple_repeat	1	1	0	798	0	1	1	1	1	0	1	0	0	0	0	0	0	0	0	0	1	1	1
(ATTATG)n	Simple_repeat	32	25	2	585.3125	23.557035	25	23	23	21	0	2	0	2	2	2	2	0	2	0	0	1	0.00395256916996047	1
(ATTATGTACA)n	Simple_repeat	1	1	0	774	0	1	1	1	1	0	0	0	0	0	0	0	0	0	0	0	1	1	1
(ATTATGTC)n	Simple_repeat	1	1	0	550	0	1	1	1	1	0	0	0	0	0	0	0	0	0	0	0	1	1	1
(ATTATGT)n	Simple_repeat	14	11	0	477.428571428571	0	10	10	10	9	0	0	0	0	0	0	0	0	0	0	0	1	1	1
(ATTAT)n	Simple_repeat	422	256	3	521.895734597156	4.22942333333333	248	233	204	195	5	7	3	3	3	2	2	1	1	0	0	0.0595083567722184	0.0878146568541716	1
(ATTATTAA)n	Simple_repeat	1	0	0	362	0	0	0	0	0	0	0	0	0	0	0	0	0	0	0	0	1	1	1
(ATTATTAC)n	Simple_repeat	1	1	0	516	0	1	1	1	1	0	0	0	0	0	0	0	0	0	0	0	1	1	1
(ATTATTAGA)n	Simple_repeat	1	1	0	952	0	0	0	0	0	0	0	0	0	0	0	0	0	0	0	0	1	1	1
(ATTATTA)n	Simple_repeat	59	36	1	501.254237288136	2.98292	36	33	32	30	0	1	0	1	1	1	1	0	0	0	0	1	1	1
(ATTATTC)n	Simple_repeat	20	13	0	457	0	13	13	10	10	0	0	1	0	0	0	0	0	0	0	0	1	1	1
(ATTATTG)n	Simple_repeat	17	7	0	528.352941176471	0	7	6	7	6	0	0	0	0	0	0	0	0	0	0	0	1	1	1
(ATTATTGT)n	Simple_repeat	1	1	0	564	0	1	1	1	1	0	0	0	0	0	0	0	0	0	0	0	1	1	1
(ATTATT)n	Simple_repeat	118	76	2	490.28813559322	188.15755	71	71	61	61	2	1	0	2	2	0	0	2	0	0	0	0.000402414486921529	1	1
(ATTATTT)n	Simple_repeat	76	40	3	506.394736842105	4.14354333333333	40	36	31	32	1	4	0	3	3	3	3	1	3	0	0	0.0750000000000002	0.000560224089635854	1
(ATTCAAC)n	Simple_repeat	2	2	0	581	0	2	2	2	2	0	0	0	0	0	0	0	0	0	0	0	1	1	1
(ATTCAA)n	Simple_repeat	18	10	1	584.888888888889	1.25779	10	10	10	10	1	0	0	1	1	1	1	1	0	0	0	0.1	1	1
(ATTCAATG)n	Simple_repeat	1	1	0	834	0	1	1	1	1	0	0	0	0	0	0	0	0	0	0	0	1	1	1
(ATTCAAT)n	Simple_repeat	7	4	1	508.571428571429	8.11752	4	4	3	3	0	2	0	1	1	1	1	0	1	0	0	1	0.5	1
(ATTCACA)n	Simple_repeat	1	0	0	350	0	0	0	0	0	0	0	0	0	0	0	0	0	0	0	0	1	1	1
(ATTCAC)n	Simple_repeat	8	7	0	572.75	0	7	7	6	7	0	0	0	0	0	0	0	0	0	0	0	1	1	1
(ATTCACTC)n	Simple_repeat	2	1	0	896	0	0	0	1	0	0	0	0	0	0	0	0	0	0	0	0	1	1	1
(ATTCACT)n	Simple_repeat	1	1	0	504	0	1	1	1	1	0	0	0	0	0	0	0	0	0	0	0	1	1	1
(ATTCAGAA)n	Simple_repeat	1	0	0	506	0	0	0	0	0	0	0	0	0	0	0	0	0	0	0	0	1	1	1
(ATTCAGA)n	Simple_repeat	5	2	0	532.8	0	2	2	1	1	0	0	0	0	0	0	0	0	0	0	0	1	1	1
(ATTCAGATG)n	Simple_repeat	1	1	0	810	0	1	1	1	1	0	0	0	0	0	0	0	0	0	0	0	1	1	1
(ATTCAGG)n	Simple_repeat	1	0	0	448	0	0	0	0	0	0	0	0	0	0	0	0	0	0	0	0	1	1	1
(ATTCAG)n	Simple_repeat	3	2	0	610.666666666667	0	2	2	2	2	0	0	0	0	0	0	0	0	0	0	0	1	1	1
(ATTCAGT)n	Simple_repeat	1	0	0	718	0	0	0	0	0	0	0	0	0	0	0	0	0	0	0	0	1	1	1
(ATTCA)n	Simple_repeat	75	47	0	605.733333333333	0	46	46	45	43	1	0	0	0	0	0	0	0	0	0	0	1	1	1
(ATTCATAC)n	Simple_repeat	1	1	0	494	0	1	1	1	1	0	0	0	0	0	0	0	0	0	0	0	1	1	1
(ATTCATA)n	Simple_repeat	2	0	0	522	0	0	0	0	0	0	0	0	0	0	0	0	0	0	0	0	1	1	1
(ATTCATAT)n	Simple_repeat	1	0	0	502	0	0	0	0	0	0	0	0	0	0	0	0	0	0	0	0	1	1	1
(ATTCATCC)n	Simple_repeat	2	1	0	825	0	1	1	1	1	0	0	0	0	0	0	0	0	0	0	0	1	1	1
(ATTCATC)n	Simple_repeat	1	1	0	622	0	1	1	1	1	0	0	0	0	0	0	0	0	0	0	0	1	1	1
(ATTCATGA)n	Simple_repeat	1	1	0	554	0	1	1	1	1	0	0	0	0	0	0	0	0	0	0	0	1	1	1
(ATTCATGG)n	Simple_repeat	1	1	0	878	0	1	1	1	1	0	0	0	0	0	0	0	0	0	0	0	1	1	1
(ATTCATG)n	Simple_repeat	3	2	0	500.666666666667	0	2	2	2	2	0	1	0	0	0	0	0	0	0	0	0	1	1	1
(ATTCAT)n	Simple_repeat	35	19	0	521.885714285714	0	19	19	17	17	0	0	0	0	0	0	0	0	0	0	0	1	1	1
(ATTCATTA)n	Simple_repeat	1	1	0	1000	0	1	1	1	1	0	0	0	0	0	0	0	0	0	0	0	1	1	1
(ATTCATTC)n	Simple_repeat	1	1	0	876	0	1	1	1	1	0	0	0	0	0	0	0	0	0	0	0	1	1	1
(ATTCATT)n	Simple_repeat	7	2	0	538.571428571429	0	2	2	2	2	0	0	0	0	0	0	0	0	0	0	0	1	1	1
(ATTCCAG)n	Simple_repeat	1	1	0	448	0	1	1	1	1	0	0	0	0	0	0	0	0	0	0	0	1	1	1
(ATTCCA)n	Simple_repeat	1	1	0	648	0	1	1	1	1	0	0	0	0	0	0	0	0	0	0	0	1	1	1
(ATTCCATGT)n	Simple_repeat	1	1	0	800	0	1	0	0	0	0	0	0	0	0	0	0	0	0	0	0	1	1	1
(ATTCCATTCATG)n	Simple_repeat	1	1	0	682	0	0	0	0	0	0	0	0	0	0	0	0	0	0	0	0	1	1	1
(ATTCCATTCC)n	Simple_repeat	1	1	0	548	0	0	0	0	0	0	0	0	0	0	0	0	0	0	0	0	1	1	1
(ATTCCATTCGATG)n	Simple_repeat	1	1	0	754	0	0	0	0	0	0	0	0	0	0	0	0	0	0	0	0	1	1	1
(ATTCCATTCG)n	Simple_repeat	1	1	0	772	0	0	0	0	0	0	0	0	0	0	0	0	0	0	0	0	1	1	1
(ATTCCATTTG)n	Simple_repeat	1	1	0	744	0	0	0	0	0	0	0	0	0	0	0	0	0	0	0	0	1	1	1
(ATTCCC)n	Simple_repeat	3	1	0	578	0	0	1	1	0	0	0	0	0	0	0	0	0	0	0	0	1	1	1
(ATTCCCT)n	Simple_repeat	1	1	0	452	0	1	1	1	1	0	0	0	0	0	0	0	0	0	0	0	1	1	1
(ATTCC)n	Simple_repeat	49	37	1	647.755102040816	2.3997	19	14	16	14	0	0	0	1	1	1	1	0	0	0	0	1	1	1
(ATTCCTA)n	Simple_repeat	1	0	0	622	0	0	0	0	0	0	0	0	0	0	0	0	0	0	0	0	1	1	1
(ATTCCTC)n	Simple_repeat	1	0	0	416	0	0	0	0	0	0	0	0	0	0	0	0	0	0	0	0	1	1	1
(ATTCCT)n	Simple_repeat	6	5	0	553.333333333333	0	5	5	5	5	0	0	0	0	0	0	0	0	0	0	0	1	1	1
(ATTCGA)n	Simple_repeat	1	0	0	542	0	0	0	0	0	0	0	0	0	0	0	0	0	0	0	0	1	1	1
(ATTCGT)n	Simple_repeat	1	1	0	724	0	1	1	1	1	0	0	0	0	0	0	0	0	0	0	0	1	1	1
(ATTC)n	Simple_repeat	1614	909	20	699.843866171004	5.9370115	883	861	860	814	23	7	7	20	19	19	18	8	2	1	0	5.78084041749332e-09	0.00907717487518291	0.145244316352833
(ATTCTAA)n	Simple_repeat	7	2	0	600.285714285714	0	2	2	1	1	0	0	0	0	0	0	0	0	0	0	0	1	1	1
(ATTCTAC)n	Simple_repeat	2	1	1	458	3.20064	1	1	1	1	0	0	0	1	1	1	1	0	0	0	0	1	1	1
(ATTCTAGG)n	Simple_repeat	1	0	0	786	0	0	0	0	0	0	0	0	0	0	0	0	0	0	0	0	1	1	1
(ATTCTAG)n	Simple_repeat	3	2	0	518.666666666667	0	2	2	2	2	0	0	0	0	0	0	0	0	0	0	0	1	1	1
(ATTCTA)n	Simple_repeat	29	20	0	538.758620689655	0	19	19	19	18	1	2	0	0	0	0	0	0	0	0	0	1	1	1
(ATTCTATG)n	Simple_repeat	1	1	0	724	0	1	1	0	0	0	0	0	0	0	0	0	0	0	0	0	1	1	1
(ATTCTAT)n	Simple_repeat	20	10	0	472.3	0	10	9	7	6	1	0	0	0	0	0	0	0	0	0	0	1	1	1
(ATTCTCAA)n	Simple_repeat	1	0	0	940	0	0	0	0	0	0	0	0	0	0	0	0	0	0	0	0	1	1	1
(ATTCTCA)n	Simple_repeat	2	2	0	524	0	1	2	2	1	0	0	0	0	0	0	0	0	0	0	0	1	1	1
(ATTCTCC)n	Simple_repeat	2	1	0	578	0	0	1	1	0	0	0	0	0	0	0	0	0	0	0	0	1	1	1
(ATTCTC)n	Simple_repeat	23	14	0	536.608695652174	0	13	14	14	13	0	0	0	0	0	0	0	0	0	0	0	1	1	1
(ATTCTCT)n	Simple_repeat	7	5	0	469.428571428571	0	5	5	5	5	0	0	0	0	0	0	0	0	0	0	0	1	1	1
(ATTCTGA)n	Simple_repeat	1	0	0	568	0	0	0	0	0	0	0	0	0	0	0	0	0	0	0	0	1	1	1
(ATTCTGC)n	Simple_repeat	1	1	0	558	0	1	1	1	1	0	0	0	0	0	0	0	0	0	0	0	1	1	1
(ATTCTG)n	Simple_repeat	9	6	0	548.222222222222	0	6	6	5	5	0	0	0	0	0	0	0	0	0	0	0	1	1	1
(ATTCTGT)n	Simple_repeat	7	3	0	499.428571428571	0	3	3	2	2	0	0	0	0	0	0	0	0	0	0	0	1	1	1
(ATTCT)n	Simple_repeat	75	48	1	637.013333333333	9.1129	45	46	44	42	1	1	0	1	1	1	1	0	1	0	0	1	0.0217391304347827	1
(ATTCTTA)n	Simple_repeat	7	2	1	596.857142857143	1.10622	2	2	2	2	0	0	0	1	1	1	1	0	0	0	0	1	1	1
(ATTCTTC)n	Simple_repeat	6	6	2	519	1.29633	6	6	5	5	0	0	0	2	2	2	2	0	0	0	0	1	1	1
(ATTCTTG)n	Simple_repeat	2	2	0	612	0	2	2	2	2	0	0	0	0	0	0	0	0	0	0	0	1	1	1
(ATTCTT)n	Simple_repeat	39	22	3	557.230769230769	4.36920666666667	22	20	20	18	0	2	0	3	3	3	3	0	0	0	0	1	1	1
(ATTCTTTA)n	Simple_repeat	1	1	0	480	0	1	1	0	0	0	0	0	0	0	0	0	0	0	0	0	1	1	1
(ATTCTTT)n	Simple_repeat	18	11	0	504.666666666667	0	11	11	11	11	0	0	0	0	0	0	0	0	0	0	0	1	1	1
(ATTGAAGACA)n	Simple_repeat	1	0	0	808	0	0	0	0	0	0	0	0	0	0	0	0	0	0	0	0	1	1	1
(ATTGAAG)n	Simple_repeat	2	1	0	511	0	1	1	1	1	0	0	0	0	0	0	0	0	0	0	0	1	1	1
(ATTGAA)n	Simple_repeat	14	11	2	557	7.511775	11	11	8	8	2	1	0	2	2	2	2	2	1	0	0	0.0181818181818182	0.181818181818182	1
(ATTGAATCA)n	Simple_repeat	1	1	0	850	0	1	1	1	1	0	0	0	0	0	0	0	0	0	0	0	1	1	1
(ATTGAAT)n	Simple_repeat	12	3	0	547.333333333333	0	3	3	2	2	0	0	0	0	0	0	0	0	0	0	0	1	1	1
(ATTGAATTC)n	Simple_repeat	1	1	0	856	0	1	1	1	1	0	0	0	0	0	0	0	0	0	0	0	1	1	1
(ATTGACA)n	Simple_repeat	2	0	0	599	0	0	0	0	0	0	0	0	0	0	0	0	0	0	0	0	1	1	1
(ATTGAC)n	Simple_repeat	4	2	0	743.5	0	2	2	1	1	1	1	0	0	0	0	0	0	0	0	0	1	1	1
(ATTGAGG)n	Simple_repeat	1	0	0	538	0	0	0	0	0	0	0	0	0	0	0	0	0	0	0	0	1	1	1
(ATTGAG)n	Simple_repeat	2	1	0	547	0	1	1	1	1	0	0	0	0	0	0	0	0	0	0	0	1	1	1
(ATTGA)n	Simple_repeat	52	31	0	618.5	0	31	28	29	29	1	0	0	0	0	0	0	0	0	0	0	1	1	1
(ATTGATAC)n	Simple_repeat	1	0	0	440	0	0	0	0	0	0	0	0	0	0	0	0	0	0	0	0	1	1	1
(ATTGATA)n	Simple_repeat	9	5	0	572.888888888889	0	5	5	5	5	1	0	0	0	0	0	0	0	0	0	0	1	1	1
(ATTGATC)n	Simple_repeat	1	1	0	346	0	1	0	1	0	0	0	0	0	0	0	0	0	0	0	0	1	1	1
(ATTGATGAGA)n	Simple_repeat	1	1	0	854	0	1	1	1	1	0	0	0	0	0	0	0	0	0	0	0	1	1	1
(ATTGATG)n	Simple_repeat	3	1	0	582.666666666667	0	1	1	1	1	0	0	0	0	0	0	0	0	0	0	0	1	1	1
(ATTGAT)n	Simple_repeat	15	8	1	524.533333333333	2.59645	8	8	6	6	1	0	0	1	1	0	0	1	0	0	0	0.125	1	1
(ATTGATT)n	Simple_repeat	7	3	0	483.142857142857	0	3	3	3	3	0	0	0	0	0	0	0	0	0	0	0	1	1	1
(ATTGCAAGGA)n	Simple_repeat	1	0	0	666	0	0	0	0	0	0	0	0	0	0	0	0	0	0	0	0	1	1	1
(ATTGCAA)n	Simple_repeat	1	1	0	644	0	1	1	1	1	0	0	0	0	0	0	0	0	0	0	0	1	1	1
(ATTGCAG)n	Simple_repeat	1	1	0	640	0	1	1	1	1	0	0	0	0	0	0	0	0	0	0	0	1	1	1
(ATTGCAGTAT)n	Simple_repeat	1	1	0	820	0	1	1	1	1	0	0	0	0	0	0	0	0	0	0	0	1	1	1
(ATTGCA)n	Simple_repeat	1	0	0	666	0	0	0	0	0	0	0	0	0	0	0	0	0	0	0	0	1	1	1
(ATTGCATAAT)n	Simple_repeat	1	1	0	780	0	1	1	0	0	0	0	0	0	0	0	0	0	0	0	0	1	1	1
(ATTGCC)n	Simple_repeat	1	1	0	654	0	1	1	1	1	0	0	0	0	0	0	0	0	0	0	0	1	1	1
(ATTGC)n	Simple_repeat	8	4	0	629.75	0	4	4	4	4	0	0	0	0	0	0	0	0	0	0	0	1	1	1
(ATTGCT)n	Simple_repeat	10	7	2	520.4	8.110025	7	7	7	7	4	2	0	2	2	2	2	2	1	0	0	0.285714285714286	0.523809523809524	1
(ATTGCTT)n	Simple_repeat	2	1	0	458	0	1	1	1	1	0	0	0	0	0	0	0	0	0	0	0	1	1	1
(ATTGGAG)n	Simple_repeat	1	1	0	378	0	1	1	1	1	0	0	0	0	0	0	0	0	0	0	0	1	1	1
(ATTGGA)n	Simple_repeat	1	1	0	648	0	1	1	0	0	0	0	0	0	0	0	0	0	0	0	0	1	1	1
(ATTGGCA)n	Simple_repeat	1	0	0	552	0	0	0	0	0	0	0	0	0	0	0	0	0	0	0	0	1	1	1
(ATTGGC)n	Simple_repeat	1	0	0	538	0	0	0	0	0	0	0	0	0	0	0	0	0	0	0	0	1	1	1
(ATTGG)n	Simple_repeat	5	2	0	695.2	0	2	2	2	2	0	0	0	0	0	0	0	0	0	0	0	1	1	1
(ATTGGTA)n	Simple_repeat	1	0	0	734	0	0	0	0	0	0	0	0	0	0	0	0	0	0	0	0	1	1	1
(ATTGGT)n	Simple_repeat	3	3	0	514	0	3	3	3	3	0	0	0	0	0	0	0	0	0	0	0	1	1	1
(ATTGGTTA)n	Simple_repeat	1	1	0	942	0	1	1	1	1	1	0	0	0	0	0	0	0	0	0	0	1	1	1
(ATTG)n	Simple_repeat	287	165	3	826.487804878049	2.82474666666667	156	144	147	131	6	2	0	3	3	3	3	2	2	0	0	0.00365763268989076	0.000291375291375291	1
(ATTGTAA)n	Simple_repeat	5	2	1	523.2	1.31764	2	2	2	2	0	0	0	1	1	1	1	0	0	0	0	1	1	1
(ATTGTAC)n	Simple_repeat	2	1	1	431	2.81231	1	1	1	1	0	1	0	1	1	1	1	0	1	0	0	1	1	1
(ATTGTAG)n	Simple_repeat	1	0	0	670	0	0	0	0	0	0	0	0	0	0	0	0	0	0	0	0	1	1	1
(ATTGTA)n	Simple_repeat	16	10	0	568.75	0	10	10	9	9	1	0	0	0	0	0	0	0	0	0	0	1	1	1
(ATTGTAT)n	Simple_repeat	10	5	0	502.6	0	5	5	5	5	0	0	0	0	0	0	0	0	0	0	0	1	1	1
(ATTGTCA)n	Simple_repeat	1	1	0	550	0	1	1	1	1	0	0	0	0	0	0	0	0	0	0	0	1	1	1
(ATTGTC)n	Simple_repeat	10	5	0	593	0	5	5	5	5	0	0	0	0	0	0	0	0	0	0	0	1	1	1
(ATTGTCT)n	Simple_repeat	1	0	0	440	0	0	0	0	0	0	0	0	0	0	0	0	0	0	0	0	1	1	1
(ATTGTGAG)n	Simple_repeat	1	1	0	878	0	1	1	0	1	0	0	0	0	0	0	0	0	0	0	0	1	1	1
(ATTGTGA)n	Simple_repeat	1	0	0	580	0	0	0	0	0	0	0	0	0	0	0	0	0	0	0	0	1	1	1
(ATTGTG)n	Simple_repeat	6	3	2	481.666666666667	12.124345	3	3	3	3	0	0	0	2	2	2	2	0	0	0	0	1	1	1
(ATTGTGT)n	Simple_repeat	4	2	0	538	0	2	2	2	2	0	0	0	0	0	0	0	0	0	0	0	1	1	1
(ATTGTGTT)n	Simple_repeat	1	1	0	588	0	1	1	1	1	0	0	0	0	0	0	0	0	0	0	0	1	1	1
(ATTGT)n	Simple_repeat	37	21	1	680.216216216216	2.70188	20	20	17	17	1	0	0	1	1	1	1	1	0	0	0	0.0500000000000002	1	1
(ATTGTTATA)n	Simple_repeat	1	0	0	846	0	0	0	0	0	0	0	0	0	0	0	0	0	0	0	0	1	1	1
(ATTGTTAT)n	Simple_repeat	1	0	0	468	0	0	0	0	0	0	0	0	0	0	0	0	0	0	0	0	1	1	1
(ATTGTTC)n	Simple_repeat	1	0	0	580	0	0	0	0	0	0	0	0	0	0	0	0	0	0	0	0	1	1	1
(ATTGTTGC)n	Simple_repeat	1	0	0	414	0	0	0	0	0	0	0	0	0	0	0	0	0	0	0	0	1	1	1
(ATTGTTG)n	Simple_repeat	3	1	1	446	1.21065	1	1	1	1	0	1	0	1	1	1	1	0	1	0	0	1	1	1
(ATTGTT)n	Simple_repeat	59	33	0	542.677966101695	0	33	30	32	30	1	1	0	0	0	0	0	0	0	0	0	1	1	1
(ATTGTTTGA)n	Simple_repeat	1	0	0	546	0	0	0	0	0	0	0	0	0	0	0	0	0	0	0	0	1	1	1
(ATTGTTT)n	Simple_repeat	13	5	0	540.307692307692	0	5	5	5	5	0	0	0	0	0	0	0	0	0	0	0	1	1	1
(ATT)n	Simple_repeat	4978	2948	119	724.351145038168	217.249182605042	2845	2629	2415	2340	98	57	14	115	95	93	78	45	26	3	1	6.25945153769357e-40	4.54259421264698e-24	0.0147818614033248
(ATTTAAA)n	Simple_repeat	3	2	2	804	2.224275	2	2	2	2	2	2	0	2	2	2	2	2	2	0	0	1	1	1
(ATTTAAATA)n	Simple_repeat	1	1	0	946	0	1	1	1	1	0	0	0	0	0	0	0	0	0	0	0	1	1	1
(ATTTAAC)n	Simple_repeat	13	10	0	482.307692307692	0	10	9	9	9	0	0	0	0	0	0	0	0	0	0	0	1	1	1
(ATTTAAG)n	Simple_repeat	16	12	0	466.75	0	11	10	9	7	1	0	0	0	0	0	0	0	0	0	0	1	1	1
(ATTTAA)n	Simple_repeat	227	129	5	520.193832599119	19.331002	126	121	115	113	2	2	0	5	5	4	4	1	1	0	0	0.0780952380952383	0.081267217630854	1
(ATTTAATA)n	Simple_repeat	1	1	0	464	0	1	1	0	0	0	0	0	0	0	0	0	0	0	0	0	1	1	1
(ATTTAAT)n	Simple_repeat	99	69	0	486.727272727273	0	67	64	59	58	0	0	1	0	0	0	0	0	0	0	0	1	1	1
(ATTTAATT)n	Simple_repeat	1	0	0	578	0	0	0	0	0	0	0	0	0	0	0	0	0	0	0	0	1	1	1
(ATTTACACAG)n	Simple_repeat	1	0	0	770	0	0	0	0	0	0	0	0	0	0	0	0	0	0	0	0	1	1	1
(ATTTACA)n	Simple_repeat	12	7	2	476	5.67344	7	7	7	7	1	0	0	2	2	2	2	0	0	0	0	1	1	1
(ATTTACC)n	Simple_repeat	4	2	0	575.5	0	2	2	2	2	0	0	0	0	0	0	0	0	0	0	0	1	1	1
(ATTTAC)n	Simple_repeat	60	35	5	534.566666666667	6.905162	33	32	33	29	1	0	0	5	4	4	4	1	0	0	0	0.151515151515151	1	1
(ATTTACT)n	Simple_repeat	20	10	0	492.9	0	10	10	10	10	0	1	1	0	0	0	0	0	0	0	0	1	1	1
(ATTTACTTT)n	Simple_repeat	1	0	0	888	0	0	0	0	0	0	0	0	0	0	0	0	0	0	0	0	1	1	1
(ATTTAGA)n	Simple_repeat	11	4	0	518.181818181818	0	4	4	4	4	0	0	0	0	0	0	0	0	0	0	0	1	1	1
(ATTTAGC)n	Simple_repeat	1	1	0	496	0	1	1	1	1	0	0	0	0	0	0	0	0	0	0	0	1	1	1
(ATTTAGG)n	Simple_repeat	7	3	0	568.857142857143	0	3	3	3	3	0	0	0	0	0	0	0	0	0	0	0	1	1	1
(ATTTAG)n	Simple_repeat	42	18	0	570.666666666667	0	18	16	17	15	1	0	0	0	0	0	0	0	0	0	0	1	1	1
(ATTTAGTACA)n	Simple_repeat	1	1	0	852	0	1	1	1	1	0	0	0	0	0	0	0	0	0	0	0	1	1	1
(ATTTAGT)n	Simple_repeat	8	4	0	484.25	0	4	2	3	2	0	0	0	0	0	0	0	0	0	0	0	1	1	1
(ATTTA)n	Simple_repeat	416	243	7	590.793269230769	7.47529285714286	234	226	202	201	5	2	0	7	7	7	7	1	1	0	0	0.142033923162672	0.0611209439528027	1
(ATTTATAA)n	Simple_repeat	2	0	0	561	0	0	0	0	0	0	0	0	0	0	0	0	0	0	0	0	1	1	1
(ATTTATAC)n	Simple_repeat	1	1	0	490	0	1	1	1	1	0	0	0	0	0	0	0	0	0	0	0	1	1	1
(ATTTATAG)n	Simple_repeat	1	1	0	570	0	1	0	0	0	0	0	0	0	0	0	0	0	0	0	0	1	1	1
(ATTTATA)n	Simple_repeat	90	49	1	497.311111111111	1.59269	46	42	41	36	2	1	0	1	1	1	1	1	0	0	0	0.0434782608695654	1	1
(ATTTATAT)n	Simple_repeat	5	2	0	550.4	0	2	1	2	2	0	0	0	0	0	0	0	0	0	0	0	1	1	1
(ATTTATCAGT)n	Simple_repeat	1	1	0	902	0	1	1	1	1	0	0	0	0	0	0	0	0	0	0	0	1	1	1
(ATTTATCA)n	Simple_repeat	1	1	0	882	0	1	1	1	1	0	0	0	0	0	0	0	0	0	0	0	1	1	1
(ATTTATC)n	Simple_repeat	29	17	2	480.206896551724	18.091365	16	15	15	13	0	0	0	2	2	2	2	0	0	0	0	1	1	1
(ATTTATCT)n	Simple_repeat	1	0	0	456	0	0	0	0	0	0	0	0	0	0	0	0	0	0	0	0	1	1	1
(ATTTATGAC)n	Simple_repeat	1	1	0	1000	0	1	1	0	1	0	0	0	0	0	0	0	0	0	0	0	1	1	1
(ATTTATGA)n	Simple_repeat	1	1	0	502	0	1	1	1	1	0	0	0	0	0	0	0	0	0	0	0	1	1	1
(ATTTATG)n	Simple_repeat	14	5	0	485.571428571429	0	5	5	5	5	0	0	0	0	0	0	0	0	0	0	0	1	1	1
(ATTTATGT)n	Simple_repeat	3	3	0	926	0	3	2	2	2	0	0	0	0	0	0	0	0	0	0	0	1	1	1
(ATTTAT)n	Simple_repeat	335	194	9	504.435820895522	2.77097888888889	190	182	157	156	8	6	2	9	8	7	6	5	5	0	0	3.41368865861433e-06	2.10400703269716e-07	1
(ATTTATTA)n	Simple_repeat	2	1	0	671	0	1	1	1	1	0	0	0	0	0	0	0	0	0	0	0	1	1	1
(ATTTATTC)n	Simple_repeat	1	0	0	882	0	0	0	0	0	0	0	0	0	0	0	0	0	0	0	0	1	1	1
(ATTTATTG)n	Simple_repeat	1	1	0	456	0	1	1	1	1	0	0	0	0	0	0	0	0	0	0	0	1	1	1
(ATTTATT)n	Simple_repeat	86	54	3	514.162790697674	18.15659	53	47	49	45	2	0	0	3	3	3	3	0	0	0	0	1	1	1
(ATTTCAA)n	Simple_repeat	10	5	0	538.8	0	5	5	4	4	0	0	0	0	0	0	0	0	0	0	0	1	1	1
(ATTTCAC)n	Simple_repeat	10	3	0	528.4	0	3	3	3	3	0	0	0	0	0	0	0	0	0	0	0	1	1	1
(ATTTCAGA)n	Simple_repeat	2	1	0	474	0	1	1	0	0	0	0	0	0	0	0	0	0	0	0	0	1	1	1
(ATTTCAG)n	Simple_repeat	7	5	0	605.428571428571	0	5	5	5	5	0	0	0	0	0	0	0	0	0	0	0	1	1	1
(ATTTCA)n	Simple_repeat	24	14	1	533.166666666667	1.30141	14	13	10	9	0	0	0	1	1	0	0	0	0	0	0	1	1	1
(ATTTCATA)n	Simple_repeat	2	1	0	666	0	1	1	0	1	0	0	0	0	0	0	0	0	0	0	0	1	1	1
(ATTTCAT)n	Simple_repeat	26	14	0	510.153846153846	0	13	13	13	12	0	0	0	0	0	0	0	0	0	0	0	1	1	1
(ATTTCATT)n	Simple_repeat	1	0	0	504	0	0	0	0	0	0	0	0	0	0	0	0	0	0	0	0	1	1	1
(ATTTCCA)n	Simple_repeat	3	2	0	480.666666666667	0	2	2	2	2	0	0	0	0	0	0	0	0	0	0	0	1	1	1
(ATTTCCC)n	Simple_repeat	2	2	0	525	0	2	2	1	1	0	0	0	0	0	0	0	0	0	0	0	1	1	1
(ATTTCC)n	Simple_repeat	17	10	0	524.823529411765	0	10	9	9	8	0	0	0	0	0	0	0	0	0	0	0	1	1	1
(ATTTCCTGAA)n	Simple_repeat	1	1	0	744	0	1	1	0	0	0	0	0	0	0	0	0	0	0	0	0	1	1	1
(ATTTCCT)n	Simple_repeat	5	3	0	490.8	0	2	3	3	2	0	0	0	0	0	0	0	0	0	0	0	1	1	1
(ATTTC)n	Simple_repeat	154	77	6	589.311688311688	6.85664833333333	76	70	68	63	0	2	0	6	4	4	3	0	1	0	0	1	0.111801242236025	1
(ATTTCTA)n	Simple_repeat	10	6	0	498.8	0	6	6	5	5	1	0	0	0	0	0	0	0	0	0	0	1	1	1
(ATTTCTC)n	Simple_repeat	16	12	1	473.25	6.62586	12	11	12	12	1	1	0	1	1	1	1	1	0	0	0	0.0833333333333333	1	1
(ATTTCTG)n	Simple_repeat	8	3	0	481	0	3	3	3	3	0	0	0	0	0	0	0	0	0	0	0	1	1	1
(ATTTCT)n	Simple_repeat	74	50	3	540.405405405405	8455.92680666667	50	46	43	41	3	1	0	3	3	3	3	2	1	0	0	0.00724489795918368	0.0652173913043478	1
(ATTTCTTA)n	Simple_repeat	1	1	0	470	0	1	1	1	1	0	0	0	0	0	0	0	0	0	0	0	1	1	1
(ATTTCTT)n	Simple_repeat	31	12	0	462.064516129032	0	12	11	10	9	0	0	0	0	0	0	0	0	0	0	0	1	1	1
(ATTTGAA)n	Simple_repeat	11	2	0	545.818181818182	0	2	2	2	2	0	0	0	0	0	0	0	0	0	0	0	1	1	1
(ATTTGAC)n	Simple_repeat	2	1	0	416	0	1	1	1	1	0	0	0	0	0	0	0	0	0	0	0	1	1	1
(ATTTGAG)n	Simple_repeat	4	1	0	551.5	0	1	1	1	1	0	0	0	0	0	0	0	0	0	0	0	1	1	1
(ATTTGA)n	Simple_repeat	25	13	0	503.28	0	12	13	12	12	0	0	0	0	0	0	0	0	0	0	0	1	1	1
(ATTTGATC)n	Simple_repeat	1	1	0	408	0	1	1	1	1	0	0	0	0	0	0	0	0	0	0	0	1	1	1
(ATTTGAT)n	Simple_repeat	19	11	0	502.526315789474	0	10	9	10	8	0	0	0	0	0	0	0	0	0	0	0	1	1	1
(ATTTGCACC)n	Simple_repeat	1	0	0	852	0	0	0	0	0	0	0	0	0	0	0	0	0	0	0	0	1	1	1
(ATTTGCA)n	Simple_repeat	2	2	0	549	0	2	2	2	2	0	1	0	0	0	0	0	0	0	0	0	1	1	1
(ATTTGCC)n	Simple_repeat	1	1	0	494	0	1	1	1	1	0	0	0	0	0	0	0	0	0	0	0	1	1	1
(ATTTGC)n	Simple_repeat	16	7	0	572.375	0	7	7	6	6	0	0	0	0	0	0	0	0	0	0	0	1	1	1
(ATTTGCT)n	Simple_repeat	1	1	0	496	0	1	1	1	1	0	0	0	0	0	0	0	0	0	0	0	1	1	1
(ATTTGGAACA)n	Simple_repeat	1	1	0	692	0	1	1	1	1	0	0	0	0	0	0	0	0	0	0	0	1	1	1
(ATTTGGA)n	Simple_repeat	2	0	0	498	0	0	0	0	0	0	0	0	0	0	0	0	0	0	0	0	1	1	1
(ATTTGGCA)n	Simple_repeat	1	0	0	464	0	0	0	0	0	0	0	0	0	0	0	0	0	0	0	0	1	1	1
(ATTTGGC)n	Simple_repeat	1	1	0	464	0	1	1	1	1	0	1	0	0	0	0	0	0	0	0	0	1	1	1
(ATTTGG)n	Simple_repeat	6	0	0	548.333333333333	0	0	0	0	0	0	0	0	0	0	0	0	0	0	0	0	1	1	1
(ATTTGGT)n	Simple_repeat	1	1	0	454	0	1	1	1	1	0	0	0	0	0	0	0	0	0	0	0	1	1	1
(ATTTG)n	Simple_repeat	58	40	1	604.931034482759	2.97856	39	37	36	35	1	1	0	1	1	0	0	0	0	0	0	1	1	1
(ATTTGTA)n	Simple_repeat	9	6	0	506.444444444444	0	6	6	3	3	0	0	0	0	0	0	0	0	0	0	0	1	1	1
(ATTTGTATC)n	Simple_repeat	1	0	0	776	0	0	0	0	0	0	0	0	0	0	0	0	0	0	0	0	1	1	1
(ATTTGTATTC)n	Simple_repeat	1	1	0	860	0	1	1	1	1	0	0	0	0	0	0	0	0	0	0	0	1	1	1
(ATTTGTC)n	Simple_repeat	5	5	0	518.4	0	5	5	5	5	0	0	0	0	0	0	0	0	0	0	0	1	1	1
(ATTTGTG)n	Simple_repeat	1	0	0	540	0	0	0	0	0	0	0	0	0	0	0	0	0	0	0	0	1	1	1
(ATTTGTGT)n	Simple_repeat	1	0	0	490	0	0	0	0	0	0	0	0	0	0	0	0	0	0	0	0	1	1	1
(ATTTGT)n	Simple_repeat	59	26	0	514.542372881356	0	25	26	25	24	1	1	0	0	0	0	0	0	0	0	0	1	1	1
(ATTTGTTC)n	Simple_repeat	1	1	0	402	0	1	1	1	1	0	0	0	0	0	0	0	0	0	0	0	1	1	1
(ATTTGTT)n	Simple_repeat	14	7	0	516	0	7	7	6	6	0	0	0	0	0	0	0	0	0	0	0	1	1	1
(ATTT)n	Simple_repeat	4076	2466	76	750.668302257115	7.64082263157895	2353	2176	1927	1874	56	41	12	73	61	58	45	28	21	3	1	7.76410435902514e-30	1.04507344207312e-23	0.00469461284895155
(ATTTTAAA)n	Simple_repeat	1	0	0	942	0	0	0	0	0	0	0	0	0	0	0	0	0	0	0	0	1	1	1
(ATTTTAAC)n	Simple_repeat	1	1	0	504	0	1	1	1	1	0	0	0	0	0	0	0	0	0	0	0	1	1	1
(ATTTTAAG)n	Simple_repeat	1	0	0	508	0	0	0	0	0	0	0	0	0	0	0	0	0	0	0	0	1	1	1
(ATTTTAA)n	Simple_repeat	125	69	2	499.36	1.23458	69	65	64	62	0	2	0	2	2	2	2	0	0	0	0	1	1	1
(ATTTTAAT)n	Simple_repeat	4	2	0	524.5	0	2	2	1	1	0	0	0	0	0	0	0	0	0	0	0	1	1	1
(ATTTTAC)n	Simple_repeat	31	16	0	479.741935483871	0	16	16	13	13	0	0	0	0	0	0	0	0	0	0	0	1	1	1
(ATTTTACT)n	Simple_repeat	3	1	0	480	0	1	1	1	1	0	0	0	0	0	0	0	0	0	0	0	1	1	1
(ATTTTAG)n	Simple_repeat	14	8	0	504.428571428571	0	8	6	5	4	0	0	0	0	0	0	0	0	0	0	0	1	1	1
(ATTTTAGT)n	Simple_repeat	1	1	0	714	0	1	1	1	1	0	0	0	0	0	0	0	0	0	0	0	1	1	1
(ATTTTA)n	Simple_repeat	308	180	7	524.987012987013	4.35579428571429	175	169	161	151	8	5	0	7	6	4	4	5	2	0	0	8.84163079536649e-07	0.0100670225425349	1
(ATTTTATA)n	Simple_repeat	3	1	0	557.333333333333	0	1	1	1	1	0	0	0	0	0	0	0	0	0	0	0	1	1	1
(ATTTTATC)n	Simple_repeat	3	2	0	538.666666666667	0	2	2	2	2	0	0	0	0	0	0	0	0	0	0	0	1	1	1
(ATTTTATG)n	Simple_repeat	1	0	0	482	0	0	0	0	0	0	0	0	0	0	0	0	0	0	0	0	1	1	1
(ATTTTAT)n	Simple_repeat	147	94	5	473.455782312925	67.588416	94	88	79	77	2	1	2	5	5	5	5	1	1	0	0	0.104095172729353	0.0568181818181818	1
(ATTTTATT)n	Simple_repeat	1	0	0	564	0	0	0	0	0	0	0	0	0	0	0	0	0	0	0	0	1	1	1
(ATTTTATTT)n	Simple_repeat	1	1	0	902	0	1	1	0	0	0	0	0	0	0	0	0	0	0	0	0	1	1	1
(ATTTTCAC)n	Simple_repeat	1	1	0	568	0	1	1	1	1	0	0	0	0	0	0	0	0	0	0	0	1	1	1
(ATTTTCA)n	Simple_repeat	18	8	0	488.111111111111	0	8	7	8	8	0	0	0	0	0	0	0	0	0	0	0	1	1	1
(ATTTTCAT)n	Simple_repeat	1	1	0	498	0	1	1	1	1	0	0	0	0	0	0	0	0	0	0	0	1	1	1
(ATTTTCC)n	Simple_repeat	7	2	0	475.142857142857	0	2	2	2	2	0	0	0	0	0	0	0	0	0	0	0	1	1	1
(ATTTTCCT)n	Simple_repeat	1	1	0	658	0	1	1	1	1	0	0	0	0	0	0	0	0	0	0	0	1	1	1
(ATTTTC)n	Simple_repeat	142	74	3	536.676056338028	37.4481866666667	72	72	67	66	3	5	0	3	3	3	3	1	2	0	0	0.121495640509725	0.01140174379611	1
(ATTTTCTAGA)n	Simple_repeat	1	0	0	804	0	0	0	0	0	0	0	0	0	0	0	0	0	0	0	0	1	1	1
(ATTTTCTC)n	Simple_repeat	1	1	0	492	0	0	1	1	0	0	0	0	0	0	0	0	0	0	0	0	1	1	1
(ATTTTCT)n	Simple_repeat	39	24	0	491.230769230769	0	23	24	20	19	2	0	0	0	0	0	0	0	0	0	0	1	1	1
(ATTTTCTT)n	Simple_repeat	1	1	0	434	0	1	1	1	1	0	0	0	0	0	0	0	0	0	0	0	1	1	1
(ATTTTGA)n	Simple_repeat	15	5	1	481.733333333333	1.00054	5	5	5	5	1	1	0	1	1	1	1	0	0	0	0	1	1	1
(ATTTTGC)n	Simple_repeat	10	8	0	517.6	0	8	8	7	7	0	0	0	0	0	0	0	0	0	0	0	1	1	1
(ATTTTGG)n	Simple_repeat	2	1	0	697	0	1	1	1	1	0	0	0	0	0	0	0	0	0	0	0	1	1	1
(ATTTTG)n	Simple_repeat	56	30	0	523.107142857143	0	27	28	27	23	0	0	0	0	0	0	0	0	0	0	0	1	1	1
(ATTTTGTA)n	Simple_repeat	1	1	0	890	0	1	0	1	0	0	0	0	0	0	0	0	0	0	0	0	1	1	1
(ATTTTGTC)n	Simple_repeat	1	0	0	378	0	0	0	0	0	0	0	0	0	0	0	0	0	0	0	0	1	1	1
(ATTTTGT)n	Simple_repeat	32	21	2	528.5625	22.185195	21	20	19	18	1	0	0	2	2	2	2	1	0	0	0	0.0952380952380952	1	1
(ATTTT)n	Simple_repeat	1641	987	43	698.859232175503	2704.42283627907	940	875	776	762	20	8	7	41	41	41	37	10	5	3	0	1.07524641212671e-09	8.9391373748229e-06	0.00413968810945957
(ATTTTTAA)n	Simple_repeat	1	1	0	456	0	1	1	1	1	0	0	0	0	0	0	0	0	0	0	0	1	1	1
(ATTTTTAC)n	Simple_repeat	2	2	0	439	0	2	2	2	2	0	0	0	0	0	0	0	0	0	0	0	1	1	1
(ATTTTTAGCA)n	Simple_repeat	1	0	0	902	0	0	0	0	0	0	0	0	0	0	0	0	0	0	0	0	1	1	1
(ATTTTTA)n	Simple_repeat	118	65	3	523.627118644068	2.04866	63	61	52	48	1	2	0	3	3	2	2	1	2	0	0	0.0476190476190478	0.00163934426229508	1
(ATTTTTAT)n	Simple_repeat	4	4	1	500.5	3.99872	4	4	3	3	0	0	0	1	1	1	1	0	0	0	0	1	1	1
(ATTTTTC)n	Simple_repeat	60	42	5	482.6	2.484444	41	40	37	34	0	2	0	4	4	5	3	0	0	0	0	1	1	1
(ATTTTTG)n	Simple_repeat	20	12	0	514.1	0	12	12	11	11	1	0	0	0	0	0	0	0	0	0	0	1	1	1
(ATTTTTGT)n	Simple_repeat	6	3	0	832	0	3	2	2	2	0	0	0	0	0	0	0	0	0	0	0	1	1	1
(ATTTTT)n	Simple_repeat	556	324	18	568.575539568345	5.14903388888889	309	298	278	261	10	6	2	18	17	15	15	6	4	0	0	2.94774107930736e-06	0.000103154995122928	1
(ATTTTTTA)n	Simple_repeat	1	0	0	498	0	0	0	0	0	0	0	0	0	0	0	0	0	0	0	0	1	1	1
(ATTTTTTG)n	Simple_repeat	2	0	0	600	0	0	0	0	0	0	0	0	0	0	0	0	0	0	0	0	1	1	1
(ATTTTTT)n	Simple_repeat	147	90	0	520.734693877551	0	87	82	71	69	1	1	2	0	0	0	0	0	0	0	0	1	1	1
(ATTTTTTT)n	Simple_repeat	2	2	0	674	0	2	2	2	2	0	0	0	0	0	0	0	0	0	0	0	1	1	1
(ATTTTTTTTA)n	Simple_repeat	1	1	0	914	0	0	0	0	0	0	0	0	0	0	0	0	0	0	0	0	1	1	1
(ATTTTTTTT)n	Simple_repeat	1	1	0	1000	0	1	1	1	1	0	0	0	0	0	0	0	0	0	0	0	1	1	1
BC200	scRNA	661	353	16	680.847201210287	7.968660625	333	304	253	260	8	9	1	13	11	9	5	5	7	0	0	2.04653374446474e-06	2.6123862299996e-10	1
BLACKJACK	DNA	1409	1045	12	325.189496096522	2.95308583333333	1025	990	916	880	11	13	9	12	12	11	11	2	5	2	0	0.00652179850263888	1.23883885046153e-07	0.00451187353848414
BSR/Beta	Satellite	1067	914	17	367.080599812559	2.95936588235294	824	409	261	181	24	17	11	16	13	10	9	11	1	4	1	3.63487678228595e-15	0.428985086386635	0.000321121014430548
(CAAAAAA)n	Simple_repeat	17	9	0	769.529411764706	0	8	8	7	7	1	0	0	0	0	0	0	0	0	0	0	1	1	1
(CAAAAAC)n	Simple_repeat	1	1	0	720	0	1	1	1	1	0	0	0	0	0	0	0	0	0	0	0	1	1	1
(CAAAAA)n	Simple_repeat	57	36	2	792.666666666667	1.311245	34	35	31	31	1	1	0	2	2	2	2	0	1	0	0	1	0.0571428571428573	1
(CAAAAC)n	Simple_repeat	10	4	0	847.4	0	4	3	3	2	0	0	0	0	0	0	0	0	0	0	0	1	1	1
(CAAAAG)n	Simple_repeat	3	1	0	754.666666666667	0	1	1	1	1	0	0	0	0	0	0	0	0	0	0	0	1	1	1
(CAAAA)n	Simple_repeat	569	316	12	870.453427065026	6.03338833333333	300	283	261	258	8	3	1	12	10	12	10	4	2	0	0	9.59550912575384e-05	0.003318991615165	1
(CAAAATA)n	Simple_repeat	2	1	0	773	0	1	1	1	1	0	0	0	0	0	0	0	0	0	0	0	1	1	1
(CAAAATG)n	Simple_repeat	1	0	0	762	0	0	0	0	0	0	0	0	0	0	0	0	0	0	0	0	1	1	1
(CAAAAT)n	Simple_repeat	1	0	0	716	0	0	0	0	0	0	0	0	0	0	0	0	0	0	0	0	1	1	1
(CAAACAAG)n	Simple_repeat	1	1	0	882	0	1	1	1	1	0	0	0	0	0	0	0	0	0	0	0	1	1	1
(CAAACAA)n	Simple_repeat	3	1	0	781.333333333333	0	1	1	1	1	0	0	0	0	0	0	0	0	0	0	0	1	1	1
(CAAACA)n	Simple_repeat	2	1	0	736	0	1	1	1	1	0	0	0	0	0	0	0	0	0	0	0	1	1	1
(CAAACATC)n	Simple_repeat	1	1	0	790	0	1	0	1	0	0	0	0	0	0	0	0	0	0	0	0	1	1	1
(CAAAC)n	Simple_repeat	26	14	1	845.384615384615	10.0273	14	13	12	13	1	0	0	1	1	1	1	1	0	0	0	0.0714285714285713	1	1
(CAAACTGTTC)n	Simple_repeat	1	0	0	808	0	0	0	0	0	0	0	0	0	0	0	0	0	0	0	0	1	1	1
(CAAACT)n	Simple_repeat	1	0	0	894	0	0	0	0	0	0	0	0	0	0	0	0	0	0	0	0	1	1	1
(CAAAGC)n	Simple_repeat	1	0	0	730	0	0	0	0	0	0	0	0	0	0	0	0	0	0	0	0	1	1	1
(CAAAG)n	Simple_repeat	11	8	0	807.636363636364	0	8	8	8	8	2	1	0	0	0	0	0	0	0	0	0	1	1	1
(CAAAGTA)n	Simple_repeat	1	0	0	880	0	0	0	0	0	0	0	0	0	0	0	0	0	0	0	0	1	1	1
(CAAA)n	Simple_repeat	865	501	16	856.790751445087	8.82770625	487	450	431	416	19	7	1	15	15	13	13	7	5	0	0	2.19867940484957e-07	4.03780426272761e-07	1
(CAAATCTA)n	Simple_repeat	1	1	0	888	0	1	1	1	1	0	0	0	0	0	0	0	0	0	0	0	1	1	1
(CAAAT)n	Simple_repeat	6	2	0	738.666666666667	0	2	2	2	2	0	0	0	0	0	0	0	0	0	0	0	1	1	1
(CAAATTTT)n	Simple_repeat	1	1	0	836	0	1	1	1	1	0	0	0	0	0	0	0	0	0	0	0	1	1	1
(CAACAAA)n	Simple_repeat	1	1	0	728	0	1	1	1	1	0	0	0	0	0	0	0	0	0	0	0	1	1	1
(CAACAAC)n	Simple_repeat	2	1	0	493	0	1	0	1	1	0	0	0	0	0	0	0	0	0	0	0	1	1	1
(CAACAA)n	Simple_repeat	32	21	1	520.4375	3.12358	20	20	21	20	0	0	1	1	1	1	1	0	0	0	0	1	1	1
(CAACACA)n	Simple_repeat	1	1	0	676	0	1	1	1	1	0	0	0	0	0	0	0	0	0	0	0	1	1	1
(CAACACCTG)n	Simple_repeat	1	0	0	946	0	0	0	0	0	0	0	0	0	0	0	0	0	0	0	0	1	1	1
(CAACAC)n	Simple_repeat	10	4	0	519.6	0	4	4	4	4	1	0	0	0	0	0	0	0	0	0	0	1	1	1
(CAACAGA)n	Simple_repeat	2	1	0	505	0	1	1	1	1	0	0	0	0	0	0	0	0	0	0	0	1	1	1
(CAACAGC)n	Simple_repeat	2	0	0	567	0	0	0	0	0	0	0	0	0	0	0	0	0	0	0	0	1	1	1
(CAACAGCTTA)n	Simple_repeat	1	1	0	800	0	1	1	1	1	0	0	0	0	0	0	0	0	0	0	0	1	1	1
(CAACAG)n	Simple_repeat	14	8	0	555.714285714286	0	8	8	8	8	0	0	0	0	0	0	0	0	0	0	0	1	1	1
(CAACA)n	Simple_repeat	13	7	0	781.692307692308	0	7	7	7	7	0	0	0	0	0	0	0	0	0	0	0	1	1	1
(CAACATA)n	Simple_repeat	1	0	0	476	0	0	0	0	0	0	0	0	0	0	0	0	0	0	0	0	1	1	1
(CAACATGCCA)n	Simple_repeat	1	1	0	772	0	1	1	1	1	0	0	0	0	0	0	0	0	0	0	0	1	1	1
(CAACAT)n	Simple_repeat	7	4	1	524	37.296	4	4	4	4	0	0	0	1	1	1	1	0	0	0	0	1	1	1
(CAACATT)n	Simple_repeat	3	0	0	504	0	0	0	0	0	0	0	0	0	0	0	0	0	0	0	0	1	1	1
(CAACCAC)n	Simple_repeat	1	0	0	622	0	0	0	0	0	0	0	0	0	0	0	0	0	0	0	0	1	1	1
(CAACCAGC)n	Simple_repeat	1	1	0	884	0	1	0	1	0	0	0	0	0	0	0	0	0	0	0	0	1	1	1
(CAACCA)n	Simple_repeat	3	1	0	521.333333333333	0	1	1	1	1	0	0	0	0	0	0	0	0	0	0	0	1	1	1
(CAACCAT)n	Simple_repeat	1	0	0	638	0	0	0	0	0	0	0	0	0	0	0	0	0	0	0	0	1	1	1
(CAACCCA)n	Simple_repeat	2	1	0	439	0	1	1	1	1	0	0	0	0	0	0	0	0	0	0	0	1	1	1
(CAACCCC)n	Simple_repeat	2	1	0	420	0	1	1	1	1	0	0	0	0	0	0	0	0	0	0	0	1	1	1
(CAACCC)n	Simple_repeat	11	4	0	540.363636363636	0	4	0	2	0	0	0	0	0	0	0	0	0	0	0	0	1	1	1
(CAACCCT)n	Simple_repeat	1	0	0	426	0	0	0	0	0	0	0	0	0	0	0	0	0	0	0	0	1	1	1
(CAACCG)n	Simple_repeat	1	0	0	408	0	0	0	0	0	0	0	0	0	0	0	0	0	0	0	0	1	1	1
(CAACCGT)n	Simple_repeat	1	1	0	372	0	1	1	1	1	0	0	0	0	0	0	0	0	0	0	0	1	1	1
(CAACC)n	Simple_repeat	5	1	0	591.2	0	1	1	1	1	0	0	0	0	0	0	0	0	0	0	0	1	1	1
(CAACCTA)n	Simple_repeat	1	0	0	482	0	0	0	0	0	0	0	0	0	0	0	0	0	0	0	0	1	1	1
(CAACCTC)n	Simple_repeat	1	0	0	554	0	0	0	0	0	0	0	0	0	0	0	0	0	0	0	0	1	1	1
(CAACCT)n	Simple_repeat	3	1	0	554	0	1	1	1	1	0	0	0	0	0	0	0	0	0	0	0	1	1	1
(CAACGCC)n	Simple_repeat	1	1	0	326	0	1	1	1	1	0	0	0	0	0	0	0	0	0	0	0	1	1	1
(CAAC)n	Simple_repeat	81	44	1	763.827160493827	1.20292	43	37	38	32	0	0	0	1	1	1	1	0	0	0	0	1	1	1
(CAACTA)n	Simple_repeat	3	0	0	574.666666666667	0	0	0	0	0	0	0	0	0	0	0	0	0	0	0	0	1	1	1
(CAACTCA)n	Simple_repeat	2	2	0	698	0	2	2	2	2	0	0	0	0	0	0	0	0	0	0	0	1	1	1
(CAACTC)n	Simple_repeat	4	1	0	541.5	0	1	0	0	0	0	0	0	0	0	0	0	0	0	0	0	1	1	1
(CAACTCTC)n	Simple_repeat	1	1	0	964	0	1	0	0	1	0	0	0	0	0	0	0	0	0	0	0	1	1	1
(CAACTCT)n	Simple_repeat	1	0	0	368	0	0	0	0	0	0	0	0	0	0	0	0	0	0	0	0	1	1	1
(CAACTGC)n	Simple_repeat	1	1	0	452	0	1	1	1	1	0	0	0	0	0	0	0	0	0	0	0	1	1	1
(CAACTG)n	Simple_repeat	2	0	0	445	0	0	0	0	0	0	0	0	0	0	0	0	0	0	0	0	1	1	1
(CAACTGT)n	Simple_repeat	1	1	0	456	0	1	1	0	1	0	0	0	0	0	0	0	0	0	0	0	1	1	1
(CAACT)n	Simple_repeat	8	5	0	512	0	5	4	4	3	0	0	0	0	0	0	0	0	0	0	0	1	1	1
(CAACTT)n	Simple_repeat	1	0	0	434	0	0	0	0	0	0	0	0	0	0	0	0	0	0	0	0	1	1	1
(CAAGAAAG)n	Simple_repeat	1	1	0	944	0	1	0	0	0	0	0	0	0	0	0	0	0	0	0	0	1	1	1
(CAAGAAA)n	Simple_repeat	1	0	0	930	0	0	0	0	0	0	0	0	0	0	0	0	0	0	0	0	1	1	1
(CAAGAAC)n	Simple_repeat	2	0	0	551	0	0	0	0	0	0	0	0	0	0	0	0	0	0	0	0	1	1	1
(CAAGAAG)n	Simple_repeat	5	3	0	468	0	3	3	3	3	0	0	0	0	0	0	0	0	0	0	0	1	1	1
(CAAGAA)n	Simple_repeat	10	5	0	594.8	0	5	5	5	5	0	0	0	0	0	0	0	0	0	0	0	1	1	1
(CAAGAAT)n	Simple_repeat	1	1	0	520	0	1	1	1	1	0	0	0	0	0	0	0	0	0	0	0	1	1	1
(CAAGAATTC)n	Simple_repeat	1	0	0	668	0	0	0	0	0	0	0	0	0	0	0	0	0	0	0	0	1	1	1
(CAAGACA)n	Simple_repeat	1	1	0	454	0	1	1	1	1	0	0	0	0	0	0	0	0	0	0	0	1	1	1
(CAAGAC)n	Simple_repeat	1	0	0	588	0	0	0	0	0	0	0	0	0	0	0	0	0	0	0	0	1	1	1
(CAAGACT)n	Simple_repeat	1	1	0	438	0	1	1	1	1	0	0	0	0	0	0	0	0	0	0	0	1	1	1
(CAAGAGA)n	Simple_repeat	1	1	0	310	0	1	1	1	1	0	0	0	0	0	0	0	0	0	0	0	1	1	1
(CAAGAGC)n	Simple_repeat	1	1	0	464	0	1	1	1	1	0	0	0	0	0	0	0	0	0	0	0	1	1	1
(CAAGAGG)n	Simple_repeat	1	1	0	496	0	1	1	1	1	0	0	0	0	0	0	0	0	0	0	0	1	1	1
(CAAGAG)n	Simple_repeat	4	3	0	531.5	0	3	3	3	3	0	0	0	0	0	0	0	0	0	0	0	1	1	1
(CAAGA)n	Simple_repeat	9	4	0	648.888888888889	0	4	3	4	3	0	0	0	0	0	0	0	0	0	0	0	1	1	1
(CAAGATG)n	Simple_repeat	2	0	0	430	0	0	0	0	0	0	0	0	0	0	0	0	0	0	0	0	1	1	1
(CAAGAT)n	Simple_repeat	4	2	0	548	0	1	2	2	1	0	0	0	0	0	0	0	0	0	0	0	1	1	1
(CAAGATT)n	Simple_repeat	2	1	0	494	0	1	1	1	1	0	0	0	0	0	0	0	0	0	0	0	1	1	1
(CAAGCAAG)n	Simple_repeat	1	1	1	810	1.19397	1	0	1	1	0	0	0	1	0	1	0	0	0	0	0	1	1	1
(CAAGCA)n	Simple_repeat	1	1	0	548	0	1	1	1	1	0	0	0	0	0	0	0	0	0	0	0	1	1	1
(CAAGCAT)n	Simple_repeat	1	0	0	520	0	0	0	0	0	0	0	0	0	0	0	0	0	0	0	0	1	1	1
(CAAGCCAGC)n	Simple_repeat	1	1	0	740	0	1	1	0	0	0	0	0	0	0	0	0	0	0	0	0	1	1	1
(CAAGCCC)n	Simple_repeat	1	1	0	530	0	1	1	1	1	0	0	0	0	0	0	0	0	0	0	0	1	1	1
(CAAGCC)n	Simple_repeat	2	0	0	629	0	0	0	0	0	0	0	0	0	0	0	0	0	0	0	0	1	1	1
(CAAGCG)n	Simple_repeat	1	0	0	528	0	0	0	0	0	0	0	0	0	0	0	0	0	0	0	0	1	1	1
(CAAGC)n	Simple_repeat	8	7	0	618.5	0	6	7	6	6	0	0	0	0	0	0	0	0	0	0	0	1	1	1
(CAAGCTC)n	Simple_repeat	1	0	0	554	0	0	0	0	0	0	0	0	0	0	0	0	0	0	0	0	1	1	1
(CAAGGAG)n	Simple_repeat	4	3	0	447	0	3	3	3	3	0	0	0	0	0	0	0	0	0	0	0	1	1	1
(CAAGGA)n	Simple_repeat	6	1	0	569.333333333333	0	1	1	1	1	0	0	0	0	0	0	0	0	0	0	0	1	1	1
(CAAGGAT)n	Simple_repeat	1	0	0	580	0	0	0	0	0	0	0	0	0	0	0	0	0	0	0	0	1	1	1
(CAAGGC)n	Simple_repeat	5	0	0	556	0	0	0	0	0	0	0	0	0	0	0	0	0	0	0	0	1	1	1
(CAAGGGA)n	Simple_repeat	1	1	0	722	0	1	1	1	1	0	0	0	0	0	0	0	0	0	0	0	1	1	1
(CAAGGGG)n	Simple_repeat	1	0	0	1000	0	0	0	0	0	0	0	0	0	0	0	0	0	0	0	0	1	1	1
(CAAGGG)n	Simple_repeat	2	2	0	907	0	2	2	1	2	0	0	0	0	0	0	0	0	0	0	0	1	1	1
(CAAGG)n	Simple_repeat	6	3	0	602.333333333333	0	3	3	3	3	0	0	0	0	0	0	0	0	0	0	0	1	1	1
(CAAGGTG)n	Simple_repeat	1	1	0	562	0	1	1	1	1	0	0	0	0	0	0	0	0	0	0	0	1	1	1
(CAAGGT)n	Simple_repeat	2	1	0	693	0	1	1	1	1	0	0	0	0	0	0	0	0	0	0	0	1	1	1
(CAAG)n	Simple_repeat	37	22	0	790.918918918919	0	22	17	18	16	0	0	0	0	0	0	0	0	0	0	0	1	1	1
(CAAGTAA)n	Simple_repeat	1	1	0	428	0	1	1	1	1	0	0	0	0	0	0	0	0	0	0	0	1	1	1
(CAAGTA)n	Simple_repeat	3	1	0	501.333333333333	0	1	1	1	1	0	0	0	0	0	0	0	0	0	0	0	1	1	1
(CAAGTAT)n	Simple_repeat	2	1	0	436	0	1	1	1	1	0	0	0	0	0	0	0	0	0	0	0	1	1	1
(CAAGTCC)n	Simple_repeat	1	1	1	432	1.27212	1	1	1	1	1	1	0	1	1	1	1	1	1	0	0	1	1	1
(CAAGTC)n	Simple_repeat	2	1	0	761	0	1	1	1	1	0	0	0	0	0	0	0	0	0	0	0	1	1	1
(CAAGTCTCC)n	Simple_repeat	1	1	0	848	0	0	0	1	0	0	0	0	0	0	0	0	0	0	0	0	1	1	1
(CAAGTGG)n	Simple_repeat	1	0	0	500	0	0	0	0	0	0	0	0	0	0	0	0	0	0	0	0	1	1	1
(CAAGTG)n	Simple_repeat	3	2	0	578	0	2	1	1	1	0	0	0	0	0	0	0	0	0	0	0	1	1	1
(CAAGT)n	Simple_repeat	2	2	0	577	0	2	2	2	2	0	0	0	0	0	0	0	0	0	0	0	1	1	1
(CAAGTTA)n	Simple_repeat	1	0	0	506	0	0	0	0	0	0	0	0	0	0	0	0	0	0	0	0	1	1	1
(CAAGTTG)n	Simple_repeat	1	0	0	552	0	0	0	0	0	0	0	0	0	0	0	0	0	0	0	0	1	1	1
(CAAGTT)n	Simple_repeat	1	0	0	576	0	0	0	0	0	0	0	0	0	0	0	0	0	0	0	0	1	1	1
(CAA)n	Simple_repeat	1871	1041	44	796.636023516836	5.81196613636364	1013	955	892	863	31	23	5	44	41	41	39	16	11	2	1	1.60233310827324e-15	2.0994435386301e-10	0.018883733238574
(CAATAAA)n	Simple_repeat	1	1	0	738	0	1	1	1	1	0	0	0	0	0	0	0	0	0	0	0	1	1	1
(CAATAAGGG)n	Simple_repeat	1	1	0	816	0	1	1	1	1	0	0	0	0	0	0	0	0	0	0	0	1	1	1
(CAATAAG)n	Simple_repeat	1	0	0	550	0	0	0	0	0	0	0	0	0	0	0	0	0	0	0	0	1	1	1
(CAATAA)n	Simple_repeat	51	27	1	512.43137254902	1.21962	27	23	22	21	1	0	0	1	1	1	1	1	0	0	0	0.0370370370370371	1	1
(CAATAAT)n	Simple_repeat	2	0	0	488	0	0	0	0	0	0	0	0	0	0	0	0	0	0	0	0	1	1	1
(CAATAC)n	Simple_repeat	1	1	0	682	0	1	1	1	1	0	0	0	0	0	0	0	0	0	0	0	1	1	1
(CAATACT)n	Simple_repeat	1	0	0	728	0	0	0	0	0	0	0	0	0	0	0	0	0	0	0	0	1	1	1
(CAATAGAA)n	Simple_repeat	1	1	0	388	0	1	1	1	1	0	0	0	0	0	0	0	0	0	0	0	1	1	1
(CAATAGA)n	Simple_repeat	2	1	0	523	0	1	1	1	1	0	0	0	0	0	0	0	0	0	0	0	1	1	1
(CAATAG)n	Simple_repeat	5	3	0	513.6	0	3	3	3	3	0	0	0	0	0	0	0	0	0	0	0	1	1	1
(CAATAGTGC)n	Simple_repeat	1	0	0	772	0	0	0	0	0	0	0	0	0	0	0	0	0	0	0	0	1	1	1
(CAATAGT)n	Simple_repeat	1	1	0	426	0	1	1	1	1	0	0	0	0	0	0	0	0	0	0	0	1	1	1
(CAATA)n	Simple_repeat	31	18	0	656.516129032258	0	18	15	15	13	0	0	0	0	0	0	0	0	0	0	0	1	1	1
(CAATATAA)n	Simple_repeat	1	1	0	800	0	1	1	1	1	0	0	0	0	0	0	0	0	0	0	0	1	1	1
(CAATATA)n	Simple_repeat	1	0	0	376	0	0	0	0	0	0	0	0	0	0	0	0	0	0	0	0	1	1	1
(CAATATATTC)n	Simple_repeat	1	1	0	902	0	1	1	1	1	0	0	0	0	0	0	0	0	0	0	0	1	1	1
(CAATATG)n	Simple_repeat	3	2	0	526	0	2	2	2	2	0	0	0	0	0	0	0	0	0	0	0	1	1	1
(CAATATGT)n	Simple_repeat	1	0	0	878	0	0	0	0	0	0	0	0	0	0	0	0	0	0	0	0	1	1	1
(CAATAT)n	Simple_repeat	6	3	0	410	0	3	3	3	3	0	0	0	0	0	0	0	0	0	0	0	1	1	1
(CAATATT)n	Simple_repeat	5	2	1	562	1.34579	2	2	2	2	0	0	0	1	1	1	1	0	0	0	0	1	1	1
(CAATATTTA)n	Simple_repeat	1	1	0	808	0	1	1	1	1	0	0	0	0	0	0	0	0	0	0	0	1	1	1
(CAATATTTG)n	Simple_repeat	1	0	0	750	0	0	0	0	0	0	0	0	0	0	0	0	0	0	0	0	1	1	1
(CAATCAT)n	Simple_repeat	1	0	0	526	0	0	0	0	0	0	0	0	0	0	0	0	0	0	0	0	1	1	1
(CAATCCA)n	Simple_repeat	3	0	0	549.333333333333	0	0	0	0	0	0	0	0	0	0	0	0	0	0	0	0	1	1	1
(CAATCC)n	Simple_repeat	2	2	1	472	4.51155	2	2	2	2	1	1	0	1	1	1	1	1	1	0	0	0.5	0.5	1
(CAATCCT)n	Simple_repeat	1	0	0	734	0	0	0	0	0	0	0	0	0	0	0	0	0	0	0	0	1	1	1
(CAATC)n	Simple_repeat	8	3	0	528.75	0	2	3	2	2	0	0	0	0	0	0	0	0	0	0	0	1	1	1
(CAATCTA)n	Simple_repeat	1	0	0	588	0	0	0	0	0	0	0	0	0	0	0	0	0	0	0	0	1	1	1
(CAATCT)n	Simple_repeat	3	2	0	514	0	2	2	2	2	0	0	0	0	0	0	0	0	0	0	0	1	1	1
(CAATCTT)n	Simple_repeat	1	0	0	562	0	0	0	0	0	0	0	0	0	0	0	0	0	0	0	0	1	1	1
(CAATGAG)n	Simple_repeat	1	0	0	692	0	0	0	0	0	0	0	0	0	0	0	0	0	0	0	0	1	1	1
(CAATGA)n	Simple_repeat	12	3	0	553.833333333333	0	3	3	3	3	0	0	0	0	0	0	0	0	0	0	0	1	1	1
(CAATGAT)n	Simple_repeat	3	2	0	468.666666666667	0	1	2	2	1	0	0	0	0	0	0	0	0	0	0	0	1	1	1
(CAATGC)n	Simple_repeat	1	0	0	622	0	0	0	0	0	0	0	0	0	0	0	0	0	0	0	0	1	1	1
(CAATG)n	Simple_repeat	12	10	3	618.833333333333	4.10429	10	10	9	9	0	3	0	3	3	3	3	0	3	0	0	1	0.00833333333333333	1
(CAATGTA)n	Simple_repeat	2	1	0	548	0	1	0	0	0	0	0	0	0	0	0	0	0	0	0	0	1	1	1
(CAATGTG)n	Simple_repeat	2	0	0	584	0	0	0	0	0	0	0	0	0	0	0	0	0	0	0	0	1	1	1
(CAATGT)n	Simple_repeat	5	3	0	566.4	0	3	3	2	2	1	1	0	0	0	0	0	0	0	0	0	1	1	1
(CAATGTT)n	Simple_repeat	2	2	0	670	0	2	2	0	0	0	0	0	0	0	0	0	0	0	0	0	1	1	1
(CAAT)n	Simple_repeat	115	60	1	748.069565217391	2.05306	59	55	58	55	0	0	0	1	1	1	1	0	0	0	0	1	1	1
(CAATTAA)n	Simple_repeat	6	3	0	530.333333333333	0	3	3	3	3	0	0	0	0	0	0	0	0	0	0	0	1	1	1
(CAATTAC)n	Simple_repeat	1	0	0	322	0	0	0	0	0	0	0	0	0	0	0	0	0	0	0	0	1	1	1
(CAATTA)n	Simple_repeat	7	2	0	560.857142857143	0	2	1	1	1	0	0	0	0	0	0	0	0	0	0	0	1	1	1
(CAATTATA)n	Simple_repeat	1	1	0	406	0	1	1	1	1	0	0	0	0	0	0	0	0	0	0	0	1	1	1
(CAATTAT)n	Simple_repeat	6	2	0	554.666666666667	0	2	2	2	2	0	0	0	0	0	0	0	0	0	0	0	1	1	1
(CAATTATTAA)n	Simple_repeat	1	1	0	490	0	1	1	1	1	0	0	0	0	0	0	0	0	0	0	0	1	1	1
(CAATTCA)n	Simple_repeat	1	0	0	488	0	0	0	0	0	0	0	0	0	0	0	0	0	0	0	0	1	1	1
(CAATTCATGTA)n	Simple_repeat	1	1	0	742	0	1	1	0	0	0	0	0	0	0	0	0	0	0	0	0	1	1	1
(CAATTC)n	Simple_repeat	2	1	0	481	0	1	1	1	1	0	0	0	0	0	0	0	0	0	0	0	1	1	1
(CAATTCT)n	Simple_repeat	2	1	0	452	0	1	1	1	1	0	0	0	0	0	0	0	0	0	0	0	1	1	1
(CAATTGA)n	Simple_repeat	1	1	0	540	0	1	1	1	1	0	0	0	0	0	0	0	0	0	0	0	1	1	1
(CAATTG)n	Simple_repeat	4	3	0	518.5	0	3	3	3	3	0	0	0	0	0	0	0	0	0	0	0	1	1	1
(CAATTGTGGG)n	Simple_repeat	1	0	0	878	0	0	0	0	0	0	0	0	0	0	0	0	0	0	0	0	1	1	1
(CAATT)n	Simple_repeat	40	25	0	621.25	0	24	22	23	20	0	0	0	0	0	0	0	0	0	0	0	1	1	1
(CAATTTAA)n	Simple_repeat	2	2	0	496	0	2	2	2	2	0	0	0	0	0	0	0	0	0	0	0	1	1	1
(CAATTTA)n	Simple_repeat	2	2	0	538	0	2	2	2	2	0	0	0	0	0	0	0	0	0	0	0	1	1	1
(CAATTTG)n	Simple_repeat	3	0	0	542.666666666667	0	0	0	0	0	0	0	0	0	0	0	0	0	0	0	0	1	1	1
(CAATTT)n	Simple_repeat	14	8	0	516.142857142857	0	8	7	7	6	0	0	0	0	0	0	0	0	0	0	0	1	1	1
(CAATTTT)n	Simple_repeat	8	3	0	497.5	0	3	3	3	3	1	0	0	0	0	0	0	0	0	0	0	1	1	1
(CACAAACACA)n	Simple_repeat	1	1	0	906	0	0	0	0	0	0	0	0	0	0	0	0	0	0	0	0	1	1	1
(CACAAA)n	Simple_repeat	2	1	0	786	0	1	1	1	1	0	0	0	0	0	0	0	0	0	0	0	1	1	1
(CACAAATA)n	Simple_repeat	1	1	0	852	0	1	1	0	1	0	0	0	0	0	0	0	0	0	0	0	1	1	1
(CACAAATGA)n	Simple_repeat	1	1	0	838	0	1	0	1	0	0	0	0	0	0	0	0	0	0	0	0	1	1	1
(CACAACA)n	Simple_repeat	4	2	0	587	0	2	1	1	2	0	0	0	0	0	0	0	0	0	0	0	1	1	1
(CACAAC)n	Simple_repeat	6	2	0	580	0	2	2	2	2	0	0	0	0	0	0	0	0	0	0	0	1	1	1
(CACAAGA)n	Simple_repeat	2	1	0	488	0	1	1	1	1	0	0	0	0	0	0	0	0	0	0	0	1	1	1
(CACAAGC)n	Simple_repeat	1	0	0	532	0	0	0	0	0	0	0	0	0	0	0	0	0	0	0	0	1	1	1
(CACAAG)n	Simple_repeat	13	8	0	471.384615384615	0	8	8	8	8	0	0	0	0	0	0	0	0	0	0	0	1	1	1
(CACAAGT)n	Simple_repeat	1	1	0	486	0	1	1	1	1	0	0	0	0	0	0	0	0	0	0	0	1	1	1
(CACAA)n	Simple_repeat	16	7	0	680.125	0	7	7	6	6	0	0	0	0	0	0	0	0	0	0	0	1	1	1
(CACAATA)n	Simple_repeat	2	2	0	585	0	2	2	2	2	0	0	0	0	0	0	0	0	0	0	0	1	1	1
(CACAATC)n	Simple_repeat	1	0	0	498	0	0	0	0	0	0	0	0	0	0	0	0	0	0	0	0	1	1	1
(CACAATGAA)n	Simple_repeat	1	1	0	894	0	1	1	1	1	0	0	0	0	0	0	0	0	0	0	0	1	1	1
(CACAATG)n	Simple_repeat	2	1	0	507	0	1	1	1	1	0	0	0	0	0	0	0	0	0	0	0	1	1	1
(CACAAT)n	Simple_repeat	1	1	0	578	0	1	1	1	1	0	0	0	0	0	0	0	0	0	0	0	1	1	1
(CACACAAA)n	Simple_repeat	1	1	0	948	0	1	1	1	1	0	0	0	0	0	0	0	0	0	0	0	1	1	1
(CACACAA)n	Simple_repeat	1	1	0	476	0	1	1	1	1	0	0	0	0	0	0	0	0	0	0	0	1	1	1
(CACACAAT)n	Simple_repeat	1	1	0	806	0	1	1	1	1	0	0	0	0	0	0	0	0	0	0	0	1	1	1
(CACACACACATG)n	Simple_repeat	1	1	0	764	0	1	1	1	1	0	0	0	0	0	0	0	0	0	0	0	1	1	1
(CACACACACT)n	Simple_repeat	1	1	0	898	0	1	1	1	1	0	0	0	0	0	0	0	0	0	0	0	1	1	1
(CACACACAGA)n	Simple_repeat	2	1	0	890	0	1	1	1	1	0	0	0	0	0	0	0	0	0	0	0	1	1	1
(CACACACATA)n	Simple_repeat	1	1	0	908	0	1	1	1	1	0	0	0	0	0	0	0	0	0	0	0	1	1	1
(CACACACATG)n	Simple_repeat	23	12	0	783.304347826087	0	10	11	12	10	0	0	0	0	0	0	0	0	0	0	0	1	1	1
(CACACACG)n	Simple_repeat	3	1	0	854	0	1	1	1	1	0	0	0	0	0	0	0	0	0	0	0	1	1	1
(CACACAC)n	Simple_repeat	8	3	0	611.25	0	3	3	3	3	0	0	0	0	0	0	0	0	0	0	0	1	1	1
(CACACACTG)n	Simple_repeat	1	1	0	698	0	1	1	0	0	0	0	0	0	0	0	0	0	0	0	0	1	1	1
(CACACACT)n	Simple_repeat	2	1	0	881	0	1	1	1	1	0	0	0	0	0	0	0	0	0	0	0	1	1	1
(CACACAGA)n	Simple_repeat	2	2	1	875	6.94192	2	2	2	2	1	0	0	1	1	1	1	1	0	0	0	0.5	1	1
(CACACAGG)n	Simple_repeat	1	0	0	774	0	0	0	0	0	0	0	0	0	0	0	0	0	0	0	0	1	1	1
(CACACAGGTG)n	Simple_repeat	1	0	0	806	0	0	0	0	0	0	0	0	0	0	0	0	0	0	0	0	1	1	1
(CACACAG)n	Simple_repeat	4	0	0	543.5	0	0	0	0	0	0	0	0	0	0	0	0	0	0	0	0	1	1	1
(CACACA)n	Simple_repeat	251	137	5	571.784860557769	2.377086	131	126	119	111	2	3	0	4	5	5	4	1	0	0	0	0.0603640634174983	1	1
(CACACATACA)n	Simple_repeat	1	1	0	858	0	0	0	1	0	0	0	0	0	0	0	0	0	0	0	0	1	1	1
(CACACATAG)n	Simple_repeat	1	0	0	758	0	0	0	0	0	0	0	0	0	0	0	0	0	0	0	0	1	1	1
(CACACATA)n	Simple_repeat	2	2	0	865	0	2	1	2	1	0	0	0	0	0	0	0	0	0	0	0	1	1	1
(CACACATGAT)n	Simple_repeat	1	0	0	734	0	0	0	0	0	0	0	0	0	0	0	0	0	0	0	0	1	1	1
(CACACATGCA)n	Simple_repeat	4	2	0	784.5	0	2	2	2	2	0	0	0	0	0	0	0	0	0	0	0	1	1	1
(CACACATGCT)n	Simple_repeat	2	1	0	741	0	1	1	0	1	0	0	0	0	0	0	0	0	0	0	0	1	1	1
(CACACATG)n	Simple_repeat	12	4	0	790	0	3	4	4	3	0	0	0	0	0	0	0	0	0	0	0	1	1	1
(CACACATGTG)n	Simple_repeat	1	0	0	744	0	0	0	0	0	0	0	0	0	0	0	0	0	0	0	0	1	1	1
(CACACAT)n	Simple_repeat	1	0	0	762	0	0	0	0	0	0	0	0	0	0	0	0	0	0	0	0	1	1	1
(CACACATTCT)n	Simple_repeat	1	0	0	866	0	0	0	0	0	0	0	0	0	0	0	0	0	0	0	0	1	1	1
(CACACCA)n	Simple_repeat	6	4	0	625.666666666667	0	3	4	4	3	0	0	0	0	0	0	0	0	0	0	0	1	1	1
(CACACCCC)n	Simple_repeat	1	1	0	322	0	1	1	1	1	0	0	0	0	0	0	0	0	0	0	0	1	1	1
(CACACCC)n	Simple_repeat	1	0	0	702	0	0	0	0	0	0	0	0	0	0	0	0	0	0	0	0	1	1	1
(CACACC)n	Simple_repeat	34	19	2	572.705882352941	7.62828	16	18	19	15	2	0	0	2	2	2	2	2	0	0	0	0.00833333333333333	1	1
(CACACCT)n	Simple_repeat	2	1	0	476	0	1	1	1	1	0	0	0	0	0	0	0	0	0	0	0	1	1	1
(CACACGCA)n	Simple_repeat	1	0	0	886	0	0	0	0	0	0	0	0	0	0	0	0	0	0	0	0	1	1	1
(CACACGGT)n	Simple_repeat	1	0	0	548	0	0	0	0	0	0	0	0	0	0	0	0	0	0	0	0	1	1	1
(CACACG)n	Simple_repeat	36	17	0	513.166666666667	0	17	17	17	17	0	0	0	0	0	0	0	0	0	0	0	1	1	1
(CACACGTACA)n	Simple_repeat	1	1	0	846	0	1	1	1	1	0	0	0	0	0	0	0	0	0	0	0	1	1	1
(CACACGTG)n	Simple_repeat	1	1	0	944	0	1	1	0	0	0	0	0	0	0	0	0	0	0	0	0	1	1	1
(CACAC)n	Simple_repeat	18	9	0	619.111111111111	0	8	8	7	8	0	0	0	0	0	0	0	0	0	0	0	1	1	1
(CACACTA)n	Simple_repeat	3	0	0	584.666666666667	0	0	0	0	0	0	0	0	0	0	0	0	0	0	0	0	1	1	1
(CACACTCACT)n	Simple_repeat	1	0	0	826	0	0	0	0	0	0	0	0	0	0	0	0	0	0	0	0	1	1	1
(CACACTCA)n	Simple_repeat	1	1	0	810	0	1	1	1	1	0	0	0	0	0	0	0	0	0	0	0	1	1	1
(CACACTC)n	Simple_repeat	1	1	0	334	0	1	0	1	0	0	0	0	0	0	0	0	0	0	0	0	1	1	1
(CACACTCT)n	Simple_repeat	1	0	0	858	0	0	0	0	0	0	0	0	0	0	0	0	0	0	0	0	1	1	1
(CACACTG)n	Simple_repeat	2	2	0	442	0	2	2	2	2	0	0	0	0	0	0	0	0	0	0	0	1	1	1
(CACACT)n	Simple_repeat	42	26	0	510.666666666667	0	26	26	25	25	3	3	2	0	0	0	0	0	0	0	0	1	1	1
(CACACTT)n	Simple_repeat	1	1	0	512	0	1	1	1	1	0	0	0	0	0	0	0	0	0	0	0	1	1	1
(CACAGAA)n	Simple_repeat	5	2	0	542.4	0	2	2	2	2	0	0	0	0	0	0	0	0	0	0	0	1	1	1
(CACAGAC)n	Simple_repeat	1	1	0	456	0	1	1	0	0	0	0	0	0	0	0	0	0	0	0	0	1	1	1
(CACAGACT)n	Simple_repeat	1	1	0	576	0	1	1	1	1	0	0	0	0	0	0	0	0	0	0	0	1	1	1
(CACAGAG)n	Simple_repeat	8	6	0	519.25	0	6	6	6	6	0	0	0	0	0	0	0	0	0	0	0	1	1	1
(CACAGA)n	Simple_repeat	25	18	1	446.4	5.80952	15	15	18	14	1	1	1	1	1	1	1	1	0	1	0	0.0666666666666667	1	0.0555555555555556
(CACAGCA)n	Simple_repeat	4	3	0	537	0	3	3	1	1	0	0	0	0	0	0	0	0	0	0	0	1	1	1
(CACAGCCA)n	Simple_repeat	1	1	0	480	0	1	1	1	1	0	0	0	0	0	0	0	0	0	0	0	1	1	1
(CACAGCC)n	Simple_repeat	2	0	0	517	0	0	0	0	0	0	0	0	0	0	0	0	0	0	0	0	1	1	1
(CACAGCG)n	Simple_repeat	1	0	0	458	0	0	0	0	0	0	0	0	0	0	0	0	0	0	0	0	1	1	1
(CACAGC)n	Simple_repeat	13	4	0	505.846153846154	0	3	4	4	3	0	0	0	0	0	0	0	0	0	0	0	1	1	1
(CACAGCT)n	Simple_repeat	4	1	0	510.5	0	1	1	1	1	1	1	0	0	0	0	0	0	0	0	0	1	1	1
(CACAGGAC)n	Simple_repeat	2	1	0	937	0	1	1	0	0	0	0	0	0	0	0	0	0	0	0	0	1	1	1
(CACAGGAG)n	Simple_repeat	1	1	0	532	0	1	1	1	1	0	0	0	0	0	0	0	0	0	0	0	1	1	1
(CACAGGA)n	Simple_repeat	2	0	0	492	0	0	0	0	0	0	0	0	0	0	0	0	0	0	0	0	1	1	1
(CACAGGC)n	Simple_repeat	1	0	0	440	0	0	0	0	0	0	0	0	0	0	0	0	0	0	0	0	1	1	1
(CACAGG)n	Simple_repeat	13	5	0	501.076923076923	0	5	5	4	4	0	0	0	0	0	0	0	0	0	0	0	1	1	1
(CACAGGTATC)n	Simple_repeat	1	0	0	816	0	0	0	0	0	0	0	0	0	0	0	0	0	0	0	0	1	1	1
(CACAG)n	Simple_repeat	17	8	1	656.941176470588	5.15728	8	8	8	8	1	1	0	1	1	1	1	1	1	0	0	0.125	0.125	1
(CACAGTCCCT)n	Simple_repeat	1	0	0	1000	0	0	0	0	0	0	0	0	0	0	0	0	0	0	0	0	1	1	1
(CACAGTG)n	Simple_repeat	1	0	0	498	0	0	0	0	0	0	0	0	0	0	0	0	0	0	0	0	1	1	1
(CACAGT)n	Simple_repeat	5	2	0	498.4	0	2	2	2	2	0	0	0	0	0	0	0	0	0	0	0	1	1	1
(CACAGTTC)n	Simple_repeat	1	1	0	840	0	1	0	0	0	0	0	0	0	0	0	0	0	0	0	0	1	1	1
(CACAGTT)n	Simple_repeat	1	0	0	788	0	0	0	0	0	0	0	0	0	0	0	0	0	0	0	0	1	1	1
(CACA)n	Simple_repeat	709	367	8	553.215796897038	6.19692875	356	344	332	315	11	9	2	8	7	7	6	5	2	0	0	5.34910318322775e-07	0.0119629540460207	1
(CACATAAG)n	Simple_repeat	1	0	0	838	0	0	0	0	0	0	0	0	0	0	0	0	0	0	0	0	1	1	1
(CACATACACA)n	Simple_repeat	1	1	0	856	0	1	1	1	1	0	0	0	0	0	0	0	0	0	0	0	1	1	1
(CACATACA)n	Simple_repeat	3	3	0	878.666666666667	0	3	3	3	3	0	0	0	0	0	0	0	0	0	0	0	1	1	1
(CACATACATG)n	Simple_repeat	1	1	0	748	0	1	0	1	1	0	0	0	0	0	0	0	0	0	0	0	1	1	1
(CACATAG)n	Simple_repeat	1	1	0	438	0	1	1	1	1	0	0	0	0	0	0	0	0	0	0	0	1	1	1
(CACATA)n	Simple_repeat	164	90	5	483.365853658537	2.70183	88	83	82	76	3	5	1	5	4	5	4	3	1	1	0	9.11277976233872e-05	0.223764978613642	0.0609756097560975
(CACATATACA)n	Simple_repeat	1	0	0	846	0	0	0	0	0	0	0	0	0	0	0	0	0	0	0	0	1	1	1
(CACATATATA)n	Simple_repeat	1	1	0	770	0	1	1	0	1	0	0	0	0	0	0	0	0	0	0	0	1	1	1
(CACATAT)n	Simple_repeat	2	1	0	501	0	1	1	0	1	0	0	0	0	0	0	0	0	0	0	0	1	1	1
(CACATCA)n	Simple_repeat	2	2	0	556	0	2	2	2	2	0	0	0	0	0	0	0	0	0	0	0	1	1	1
(CACATCC)n	Simple_repeat	2	0	0	620	0	0	0	0	0	0	0	0	0	0	0	0	0	0	0	0	1	1	1
(CACATC)n	Simple_repeat	8	6	0	533	0	6	6	5	5	0	0	0	0	0	0	0	0	0	0	0	1	1	1
(CACATCT)n	Simple_repeat	1	0	0	476	0	0	0	0	0	0	0	0	0	0	0	0	0	0	0	0	1	1	1
(CACATGA)n	Simple_repeat	1	0	0	542	0	0	0	0	0	0	0	0	0	0	0	0	0	0	0	0	1	1	1
(CACATGCACA)n	Simple_repeat	4	3	0	771	0	3	3	3	3	0	0	0	0	0	0	0	0	0	0	0	1	1	1
(CACATGCA)n	Simple_repeat	3	2	0	625.333333333333	0	2	2	1	1	0	0	0	0	0	0	0	0	0	0	0	1	1	1
(CACATGGGGA)n	Simple_repeat	1	1	0	772	0	1	1	1	1	0	0	0	0	0	0	0	0	0	0	0	1	1	1
(CACATGG)n	Simple_repeat	1	1	0	540	0	1	1	1	1	0	0	0	0	0	0	0	0	0	0	0	1	1	1
(CACATG)n	Simple_repeat	112	58	1	484.732142857143	1.49089	56	57	55	53	0	0	0	1	1	1	1	0	0	0	0	1	1	1
(CACATGTA)n	Simple_repeat	2	0	0	641	0	0	0	0	0	0	0	0	0	0	0	0	0	0	0	0	1	1	1
(CACATGT)n	Simple_repeat	1	1	0	524	0	1	1	1	1	0	0	0	0	0	0	0	0	0	0	0	1	1	1
(CACAT)n	Simple_repeat	5	1	0	600.4	0	1	1	1	1	0	0	0	0	0	0	0	0	0	0	0	1	1	1
(CACATTA)n	Simple_repeat	2	0	0	396	0	0	0	0	0	0	0	0	0	0	0	0	0	0	0	0	1	1	1
(CACATT)n	Simple_repeat	10	8	0	525.6	0	8	8	8	8	0	0	0	0	0	0	0	0	0	0	0	1	1	1
(CACATTTGT)n	Simple_repeat	1	0	0	838	0	0	0	0	0	0	0	0	0	0	0	0	0	0	0	0	1	1	1
(CACATTT)n	Simple_repeat	3	3	2	530.666666666667	6.575625	3	2	3	2	0	0	0	2	1	2	1	0	0	0	0	1	1	1
(CACCAAA)n	Simple_repeat	1	1	0	936	0	1	0	0	1	0	0	0	0	0	0	0	0	0	0	0	1	1	1
(CACCAA)n	Simple_repeat	2	0	0	534	0	0	0	0	0	0	0	0	0	0	0	0	0	0	0	0	1	1	1
(CACCACA)n	Simple_repeat	1	1	0	734	0	1	1	1	1	0	0	0	0	0	0	0	0	0	0	0	1	1	1
(CACCACC)n	Simple_repeat	3	1	0	462.666666666667	0	1	1	1	1	0	0	0	0	0	0	0	0	0	0	0	1	1	1
(CACCACG)n	Simple_repeat	1	1	0	582	0	0	1	1	0	0	0	0	0	0	0	0	0	0	0	0	1	1	1
(CACCAC)n	Simple_repeat	37	21	1	519.621621621622	5.59198	16	19	20	14	1	1	1	1	1	1	1	1	1	1	1	0.0625000000000001	0.0526315789473685	0.0500000000000002
(CACCACT)n	Simple_repeat	2	1	1	468	1.95563	1	1	1	1	0	0	0	1	1	1	1	0	0	0	0	1	1	1
(CACCAGC)n	Simple_repeat	3	1	0	546	0	1	1	1	1	0	0	0	0	0	0	0	0	0	0	0	1	1	1
(CACCAGCT)n	Simple_repeat	1	0	0	576	0	0	0	0	0	0	0	0	0	0	0	0	0	0	0	0	1	1	1
(CACCAGG)n	Simple_repeat	3	2	0	630.666666666667	0	2	1	2	1	0	0	0	0	0	0	0	0	0	0	0	1	1	1
(CACCAG)n	Simple_repeat	18	2	0	568.333333333333	0	2	2	2	2	0	0	0	0	0	0	0	0	0	0	0	1	1	1
(CACCAGT)n	Simple_repeat	1	1	0	620	0	0	1	1	0	0	0	0	0	0	0	0	0	0	0	0	1	1	1
(CACCA)n	Simple_repeat	16	8	0	610.75	0	8	6	8	6	0	0	1	0	0	0	0	0	0	0	0	1	1	1
(CACCATA)n	Simple_repeat	1	0	0	934	0	0	0	0	0	0	0	0	0	0	0	0	0	0	0	0	1	1	1
(CACCATCAC)n	Simple_repeat	2	1	0	849	0	1	1	1	1	0	0	0	0	0	0	0	0	0	0	0	1	1	1
(CACCATCAT)n	Simple_repeat	1	1	0	836	0	1	1	1	1	0	0	0	0	0	0	0	0	0	0	0	1	1	1
(CACCATGC)n	Simple_repeat	1	1	0	452	0	1	1	1	1	0	0	0	0	0	0	0	0	0	0	0	1	1	1
(CACCAT)n	Simple_repeat	48	31	1	525.625	1.93588	26	26	26	20	0	0	0	1	1	1	1	0	0	0	0	1	1	1
(CACCATT)n	Simple_repeat	1	0	0	514	0	0	0	0	0	0	0	0	0	0	0	0	0	0	0	0	1	1	1
(CACCCAA)n	Simple_repeat	1	1	0	626	0	1	1	1	1	0	0	0	0	0	0	0	0	0	0	0	1	1	1
(CACCCAG)n	Simple_repeat	4	3	0	593	0	3	3	3	3	0	0	0	0	0	0	0	0	0	0	0	1	1	1
(CACCCA)n	Simple_repeat	29	13	0	577.310344827586	0	13	11	12	10	0	0	0	0	0	0	0	0	0	0	0	1	1	1
(CACCCATC)n	Simple_repeat	1	0	0	852	0	0	0	0	0	0	0	0	0	0	0	0	0	0	0	0	1	1	1
(CACCCAT)n	Simple_repeat	3	1	0	477.333333333333	0	1	1	1	1	0	0	0	0	0	0	0	0	0	0	0	1	1	1
(CACCCCA)n	Simple_repeat	8	2	0	495.25	0	2	2	2	2	0	0	0	0	0	0	0	0	0	0	0	1	1	1
(CACCCCC)n	Simple_repeat	13	6	0	549.384615384615	0	6	6	6	6	0	0	0	0	0	0	0	0	0	0	0	1	1	1
(CACCCCG)n	Simple_repeat	5	2	0	429.2	0	2	2	2	2	0	0	0	0	0	0	0	0	0	0	0	1	1	1
(CACCCC)n	Simple_repeat	60	31	5	603.833333333333	3.688206	29	30	26	23	2	0	0	5	5	0	0	2	0	0	0	0.0246305418719212	1	1
(CACCCCT)n	Simple_repeat	9	3	0	494.888888888889	0	3	3	3	3	0	0	0	0	0	0	0	0	0	0	0	1	1	1
(CACCCGA)n	Simple_repeat	1	0	0	594	0	0	0	0	0	0	0	0	0	0	0	0	0	0	0	0	1	1	1
(CACCCGC)n	Simple_repeat	4	1	0	559.5	0	1	1	0	0	0	0	0	0	0	0	0	0	0	0	0	1	1	1
(CACCCGG)n	Simple_repeat	1	0	0	494	0	0	0	0	0	0	0	0	0	0	0	0	0	0	0	0	1	1	1
(CACCCG)n	Simple_repeat	6	2	0	638	0	2	2	2	2	0	0	0	0	0	0	0	0	0	0	0	1	1	1
(CACCC)n	Simple_repeat	104	48	3	616.942307692308	4.28859333333333	46	44	41	38	2	2	0	3	3	3	3	1	2	0	0	0.127536231884058	0.00317124735729387	1
(CACCCTC)n	Simple_repeat	7	4	0	511.714285714286	0	4	4	4	4	0	0	0	0	0	0	0	0	0	0	0	1	1	1
(CACCCTG)n	Simple_repeat	3	2	0	658.666666666667	0	1	2	2	1	0	0	0	0	0	0	0	0	0	0	0	1	1	1
(CACCCT)n	Simple_repeat	25	12	0	493.2	0	11	11	12	10	0	0	0	0	0	0	0	0	0	0	0	1	1	1
(CACCCTT)n	Simple_repeat	2	1	0	470	0	1	1	1	1	0	0	0	0	0	0	0	0	0	0	0	1	1	1
(CACCGCC)n	Simple_repeat	1	1	0	352	0	1	1	0	0	0	0	0	0	0	0	0	0	0	0	0	1	1	1
(CACCGC)n	Simple_repeat	14	9	1	447.285714285714	1.39358	7	7	6	6	1	0	0	0	0	0	0	0	0	0	0	1	1	1
(CACCGGC)n	Simple_repeat	1	0	0	396	0	0	0	0	0	0	0	0	0	0	0	0	0	0	0	0	1	1	1
(CACCGG)n	Simple_repeat	2	1	0	481	0	1	1	1	1	0	0	0	0	0	0	0	0	0	0	0	1	1	1
(CACCG)n	Simple_repeat	5	1	0	707.2	0	1	1	1	1	0	0	0	0	0	0	0	0	0	0	0	1	1	1
(CACCGT)n	Simple_repeat	1	1	0	1000	0	1	0	1	0	0	0	0	0	0	0	0	0	0	0	0	1	1	1
(CACC)n	Simple_repeat	156	72	6	592.74358974359	15.58764	64	66	70	60	4	3	1	5	6	5	5	2	3	1	1	0.0278653899423333	0.000437062937062937	0.0714285714285715
(CACCTAC)n	Simple_repeat	2	0	0	578	0	0	0	0	0	0	0	0	0	0	0	0	0	0	0	0	1	1	1
(CACCTAG)n	Simple_repeat	1	1	0	760	0	1	1	1	1	0	0	0	0	0	0	0	0	0	0	0	1	1	1
(CACCTA)n	Simple_repeat	2	1	0	519	0	1	1	1	1	0	0	0	0	0	0	0	0	0	0	0	1	1	1
(CACCTCA)n	Simple_repeat	2	1	0	504	0	1	1	1	1	0	0	0	0	0	0	0	0	0	0	0	1	1	1
(CACCTCCAG)n	Simple_repeat	1	0	0	456	0	0	0	0	0	0	0	0	0	0	0	0	0	0	0	0	1	1	1
(CACCTCC)n	Simple_repeat	11	6	0	494	0	6	6	6	6	0	0	0	0	0	0	0	0	0	0	0	1	1	1
(CACCTC)n	Simple_repeat	27	13	0	559.851851851852	0	12	12	11	10	0	0	0	0	0	0	0	0	0	0	0	1	1	1
(CACCTCT)n	Simple_repeat	5	2	0	508	0	1	2	1	1	0	0	0	0	0	0	0	0	0	0	0	1	1	1
(CACCTGA)n	Simple_repeat	2	1	0	548	0	1	1	1	1	0	0	0	0	0	0	0	0	0	0	0	1	1	1
(CACCTGC)n	Simple_repeat	9	1	0	487.555555555556	0	1	1	1	1	0	0	0	0	0	0	0	0	0	0	0	1	1	1
(CACCTGG)n	Simple_repeat	1	0	0	630	0	0	0	0	0	0	0	0	0	0	0	0	0	0	0	0	1	1	1
(CACCTG)n	Simple_repeat	13	5	0	487.076923076923	0	5	4	5	4	1	1	0	0	0	0	0	0	0	0	0	1	1	1
(CACCT)n	Simple_repeat	12	2	0	568.833333333333	0	2	2	2	2	0	0	0	0	0	0	0	0	0	0	0	1	1	1
(CACCTTA)n	Simple_repeat	1	0	0	642	0	0	0	0	0	0	0	0	0	0	0	0	0	0	0	0	1	1	1
(CACCTTATAT)n	Simple_repeat	1	1	0	796	0	0	0	1	0	0	0	0	0	0	0	0	0	0	0	0	1	1	1
(CACCTTC)n	Simple_repeat	2	2	0	447	0	2	1	1	2	0	0	0	0	0	0	0	0	0	0	0	1	1	1
(CACCTT)n	Simple_repeat	3	1	0	476.666666666667	0	1	1	1	1	0	0	0	0	0	0	0	0	0	0	0	1	1	1
(CACCTTT)n	Simple_repeat	1	1	0	456	0	1	1	1	1	0	0	0	0	0	0	0	0	0	0	0	1	1	1
(CACGAGC)n	Simple_repeat	1	1	0	392	0	0	1	1	0	0	0	0	0	0	0	0	0	0	0	0	1	1	1
(CACGCA)n	Simple_repeat	25	7	0	454.16	0	6	7	7	6	0	0	0	0	0	0	0	0	0	0	0	1	1	1
(CACGCCG)n	Simple_repeat	1	1	0	842	0	1	0	1	0	0	0	0	0	0	0	0	0	0	0	0	1	1	1
(CACGCC)n	Simple_repeat	6	3	0	512.333333333333	0	3	3	2	2	0	0	0	0	0	0	0	0	0	0	0	1	1	1
(CACGCGC)n	Simple_repeat	1	0	0	398	0	0	0	0	0	0	0	0	0	0	0	0	0	0	0	0	1	1	1
(CACGCG)n	Simple_repeat	5	3	0	544	0	3	2	2	2	0	0	1	0	0	0	0	0	0	0	0	1	1	1
(CACGC)n	Simple_repeat	4	2	0	585.5	0	2	1	0	0	0	0	0	0	0	0	0	0	0	0	0	1	1	1
(CACGCTA)n	Simple_repeat	1	0	0	306	0	0	0	0	0	0	0	0	0	0	0	0	0	0	0	0	1	1	1
(CACGCTC)n	Simple_repeat	1	1	0	492	0	0	1	1	0	0	0	0	0	0	0	0	0	0	0	0	1	1	1
(CACGCT)n	Simple_repeat	4	2	0	563.5	0	2	2	2	2	0	0	0	0	0	0	0	0	0	0	0	1	1	1
(CACGGAG)n	Simple_repeat	1	0	0	616	0	0	0	0	0	0	0	0	0	0	0	0	0	0	0	0	1	1	1
(CACGGCATGG)n	Simple_repeat	1	0	0	906	0	0	0	0	0	0	0	0	0	0	0	0	0	0	0	0	1	1	1
(CACGGCT)n	Simple_repeat	1	0	0	428	0	0	0	0	0	0	0	0	0	0	0	0	0	0	0	0	1	1	1
(CACGG)n	Simple_repeat	1	0	0	662	0	0	0	0	0	0	0	0	0	0	0	0	0	0	0	0	1	1	1
(CACGGT)n	Simple_repeat	1	1	0	590	0	1	1	0	1	0	0	0	0	0	0	0	0	0	0	0	1	1	1
(CACG)n	Simple_repeat	60	30	0	584.9	0	30	27	28	26	0	0	0	0	0	0	0	0	0	0	0	1	1	1
(CACGTCCC)n	Simple_repeat	1	1	0	1000	0	1	1	1	1	0	0	0	0	0	0	0	0	0	0	0	1	1	1
(CACGTC)n	Simple_repeat	2	2	0	585	0	2	1	1	1	0	0	0	0	0	0	0	0	0	0	0	1	1	1
(CACGTG)n	Simple_repeat	1	1	0	630	0	1	1	1	1	0	0	0	0	0	0	0	0	0	0	0	1	1	1
(CACGTGTGTG)n	Simple_repeat	1	1	0	734	0	1	1	1	1	0	0	0	0	0	0	0	0	0	0	0	1	1	1
(CACGTGT)n	Simple_repeat	1	1	0	776	0	1	1	1	1	0	0	0	0	0	0	0	0	0	0	0	1	1	1
(CACGT)n	Simple_repeat	1	0	0	776	0	0	0	0	0	0	0	0	0	0	0	0	0	0	0	0	1	1	1
(CACGTT)n	Simple_repeat	1	0	0	348	0	0	0	0	0	0	0	0	0	0	0	0	0	0	0	0	1	1	1
(CAC)n	Simple_repeat	548	281	7	735.417883211679	4.60901571428571	259	259	269	234	11	5	2	7	7	7	7	1	1	0	0	0.264683494579751	0.12897111009672	1
(CACTAA)n	Simple_repeat	2	2	0	436	0	2	2	2	2	0	0	0	0	0	0	0	0	0	0	0	1	1	1
(CACTACA)n	Simple_repeat	1	0	0	520	0	0	0	0	0	0	0	0	0	0	0	0	0	0	0	0	1	1	1
(CACTACC)n	Simple_repeat	2	1	0	642	0	1	1	0	1	0	0	0	0	0	0	0	0	0	0	0	1	1	1
(CACTAC)n	Simple_repeat	6	2	0	558.666666666667	0	2	2	2	2	0	0	0	0	0	0	0	0	0	0	0	1	1	1
(CACTACT)n	Simple_repeat	1	0	0	466	0	0	0	0	0	0	0	0	0	0	0	0	0	0	0	0	1	1	1
(CACTAG)n	Simple_repeat	1	0	0	378	0	0	0	0	0	0	0	0	0	0	0	0	0	0	0	0	1	1	1
(CACTA)n	Simple_repeat	1	1	1	1000	2.82278	1	1	1	1	1	0	0	1	1	1	1	1	0	0	0	1	1	1
(CACTATA)n	Simple_repeat	1	0	0	652	0	0	0	0	0	0	0	0	0	0	0	0	0	0	0	0	1	1	1
(CACTAT)n	Simple_repeat	5	1	0	501.6	0	1	1	1	1	0	0	0	0	0	0	0	0	0	0	0	1	1	1
(CACTCAA)n	Simple_repeat	2	1	0	417	0	1	1	1	1	0	0	0	0	0	0	0	0	0	0	0	1	1	1
(CACTCACC)n	Simple_repeat	1	0	0	468	0	0	0	0	0	0	0	0	0	0	0	0	0	0	0	0	1	1	1
(CACTCACT)n	Simple_repeat	1	0	0	714	0	0	0	0	0	0	0	0	0	0	0	0	0	0	0	0	1	1	1
(CACTCA)n	Simple_repeat	42	23	0	510.190476190476	0	22	21	20	18	0	1	0	0	0	0	0	0	0	0	0	1	1	1
(CACTCAT)n	Simple_repeat	2	1	0	575	0	1	1	1	1	0	0	0	0	0	0	0	0	0	0	0	1	1	1
(CACTCATT)n	Simple_repeat	1	0	0	874	0	0	0	0	0	0	0	0	0	0	0	0	0	0	0	0	1	1	1
(CACTCCACT)n	Simple_repeat	1	0	0	894	0	0	0	0	0	0	0	0	0	0	0	0	0	0	0	0	1	1	1
(CACTCCA)n	Simple_repeat	1	1	0	654	0	1	1	1	1	0	0	0	0	0	0	0	0	0	0	0	1	1	1
(CACTCCC)n	Simple_repeat	8	5	0	459.25	0	5	3	4	3	0	0	0	0	0	0	0	0	0	0	0	1	1	1
(CACTCC)n	Simple_repeat	11	5	0	545.272727272727	0	5	4	5	5	0	0	0	0	0	0	0	0	0	0	0	1	1	1
(CACTCG)n	Simple_repeat	1	1	0	404	0	1	1	0	0	0	0	0	0	0	0	0	0	0	0	0	1	1	1
(CACTC)n	Simple_repeat	16	3	0	688.375	0	3	3	3	3	0	0	0	0	0	0	0	0	0	0	0	1	1	1
(CACTCTA)n	Simple_repeat	1	1	1	410	5.08854	1	0	1	0	0	0	0	1	0	1	0	0	0	0	0	1	1	1
(CACTCTC)n	Simple_repeat	1	0	0	454	0	0	0	0	0	0	0	0	0	0	0	0	0	0	0	0	1	1	1
(CACTCTGCACA)n	Simple_repeat	1	1	0	742	0	0	1	0	0	0	0	0	0	0	0	0	0	0	0	0	1	1	1
(CACTCT)n	Simple_repeat	16	9	2	535	11.11855	9	8	9	8	1	0	1	2	2	2	2	1	0	1	0	0.222222222222222	1	0.222222222222222
(CACTCTT)n	Simple_repeat	5	3	0	480.4	0	3	3	3	3	0	0	0	0	0	0	0	0	0	0	0	1	1	1
(CACTCTTT)n	Simple_repeat	1	0	0	502	0	0	0	0	0	0	0	0	0	0	0	0	0	0	0	0	1	1	1
(CACTGACC)n	Simple_repeat	1	0	0	508	0	0	0	0	0	0	0	0	0	0	0	0	0	0	0	0	1	1	1
(CACTGA)n	Simple_repeat	1	0	0	566	0	0	0	0	0	0	0	0	0	0	0	0	0	0	0	0	1	1	1
(CACTGCACA)n	Simple_repeat	1	0	0	840	0	0	0	0	0	0	0	0	0	0	0	0	0	0	0	0	1	1	1
(CACTGCCAC)n	Simple_repeat	2	2	0	812	0	2	2	0	0	0	0	0	0	0	0	0	0	0	0	0	1	1	1
(CACTGCC)n	Simple_repeat	5	2	0	534.4	0	2	2	2	2	0	0	0	0	0	0	0	0	0	0	0	1	1	1
(CACTGC)n	Simple_repeat	7	5	0	557.142857142857	0	5	5	5	5	0	0	0	0	0	0	0	0	0	0	0	1	1	1
(CACTGCT)n	Simple_repeat	2	1	0	582	0	1	1	1	1	0	0	0	0	0	0	0	0	0	0	0	1	1	1
(CACTGGA)n	Simple_repeat	1	1	0	492	0	1	1	1	1	0	0	0	0	0	0	0	0	0	0	0	1	1	1
(CACTGGC)n	Simple_repeat	1	1	0	500	0	1	1	1	1	0	0	0	0	0	0	0	0	0	0	0	1	1	1
(CACTGG)n	Simple_repeat	1	1	0	374	0	1	1	1	1	0	0	0	0	0	0	0	0	0	0	0	1	1	1
(CACTG)n	Simple_repeat	6	3	0	519.666666666667	0	1	1	1	1	0	0	0	0	0	0	0	0	0	0	0	1	1	1
(CACTGTC)n	Simple_repeat	2	2	0	517	0	2	2	2	2	0	0	0	0	0	0	0	0	0	0	0	1	1	1
(CACTGTG)n	Simple_repeat	1	0	0	518	0	0	0	0	0	0	0	0	0	0	0	0	0	0	0	0	1	1	1
(CACTGT)n	Simple_repeat	3	1	0	636.666666666667	0	1	1	1	1	0	0	0	0	0	0	0	0	0	0	0	1	1	1
(CACT)n	Simple_repeat	100	51	3	596.02	119.931886666667	47	49	48	44	0	1	0	3	3	3	3	0	0	0	0	1	1	1
(CACTTAA)n	Simple_repeat	2	1	0	447	0	1	1	1	1	0	0	0	0	0	0	0	0	0	0	0	1	1	1
(CACTTAGC)n	Simple_repeat	1	1	0	842	0	1	1	1	1	0	0	0	0	0	0	0	0	0	0	0	1	1	1
(CACTTA)n	Simple_repeat	3	0	0	472.666666666667	0	0	0	0	0	0	0	0	0	0	0	0	0	0	0	0	1	1	1
(CACTTAT)n	Simple_repeat	2	1	0	440	0	1	1	1	1	0	0	0	0	0	0	0	0	0	0	0	1	1	1
(CACTTCA)n	Simple_repeat	1	0	0	564	0	0	0	0	0	0	0	0	0	0	0	0	0	0	0	0	1	1	1
(CACTTC)n	Simple_repeat	2	0	0	534	0	0	0	0	0	0	0	0	0	0	0	0	0	0	0	0	1	1	1
(CACTTCT)n	Simple_repeat	3	3	0	536	0	3	3	3	3	1	0	0	0	0	0	0	0	0	0	0	1	1	1
(CACTTGA)n	Simple_repeat	2	1	0	498	0	1	1	1	1	0	0	0	0	0	0	0	0	0	0	0	1	1	1
(CACTTGG)n	Simple_repeat	1	0	0	478	0	0	0	0	0	0	0	0	0	0	0	0	0	0	0	0	1	1	1
(CACTTG)n	Simple_repeat	1	1	0	584	0	1	1	1	1	0	0	0	0	0	0	0	0	0	0	0	1	1	1
(CACTTGT)n	Simple_repeat	1	1	0	542	0	1	1	1	1	0	0	0	0	0	0	0	0	0	0	0	1	1	1
(CACTT)n	Simple_repeat	9	4	0	593.333333333333	0	4	4	4	4	0	0	0	0	0	0	0	0	0	0	0	1	1	1
(CACTTTA)n	Simple_repeat	2	1	0	480	0	1	1	1	1	0	0	0	0	0	0	0	0	0	0	0	1	1	1
(CACTTTC)n	Simple_repeat	2	1	0	453	0	1	1	1	1	0	0	0	0	0	0	0	0	0	0	0	1	1	1
(CACTTT)n	Simple_repeat	2	1	0	598	0	1	1	1	1	0	0	0	0	0	0	0	0	0	0	0	1	1	1
(CACTTTT)n	Simple_repeat	5	1	0	523.2	0	1	1	1	1	0	0	0	0	0	0	0	0	0	0	0	1	1	1
(CAGAAAA)n	Simple_repeat	1	1	0	708	0	1	1	1	1	0	0	0	0	0	0	0	0	0	0	0	1	1	1
(CAGAAAGA)n	Simple_repeat	1	1	0	888	0	1	1	1	1	0	0	0	0	0	0	0	0	0	0	0	1	1	1
(CAGAAA)n	Simple_repeat	1	0	0	720	0	0	0	0	0	0	0	0	0	0	0	0	0	0	0	0	1	1	1
(CAGAAATACA)n	Simple_repeat	1	0	0	926	0	0	0	0	0	0	0	0	0	0	0	0	0	0	0	0	1	1	1
(CAGAACC)n	Simple_repeat	1	1	0	196	0	1	1	1	1	0	0	0	0	0	0	0	0	0	0	0	1	1	1
(CAGAAGA)n	Simple_repeat	3	3	0	452.666666666667	0	3	3	3	3	0	0	0	0	0	0	0	0	0	0	0	1	1	1
(CAGAAGCA)n	Simple_repeat	1	0	0	404	0	0	0	0	0	0	0	0	0	0	0	0	0	0	0	0	1	1	1
(CAGAAGC)n	Simple_repeat	2	2	0	446	0	2	2	2	2	1	0	0	0	0	0	0	0	0	0	0	1	1	1
(CAGAAGG)n	Simple_repeat	5	4	0	346.8	0	4	3	3	2	0	0	0	0	0	0	0	0	0	0	0	1	1	1
(CAGAAG)n	Simple_repeat	12	5	2	582.5	34.546195	5	5	4	4	1	1	0	2	2	2	2	1	1	0	0	0.4	0.4	1
(CAGAA)n	Simple_repeat	19	9	1	651.263157894737	1.35135	9	9	8	8	0	0	0	1	1	1	1	0	0	0	0	1	1	1
(CAGAATA)n	Simple_repeat	1	1	0	950	0	1	1	1	1	0	0	0	0	0	0	0	0	0	0	0	1	1	1
(CAGAATCC)n	Simple_repeat	1	0	0	500	0	0	0	0	0	0	0	0	0	0	0	0	0	0	0	0	1	1	1
(CAGAATC)n	Simple_repeat	2	2	0	529	0	2	2	2	2	0	0	0	0	0	0	0	0	0	0	0	1	1	1
(CAGAAT)n	Simple_repeat	6	2	0	536	0	2	2	2	2	0	0	0	0	0	0	0	0	0	0	0	1	1	1
(CAGAATT)n	Simple_repeat	3	2	0	484.666666666667	0	2	2	2	2	0	0	0	0	0	0	0	0	0	0	0	1	1	1
(CAGACAA)n	Simple_repeat	2	1	0	559	0	1	1	1	1	0	0	0	0	0	0	0	0	0	0	0	1	1	1
(CAGACAC)n	Simple_repeat	4	3	1	471.5	19.8093	3	3	3	3	0	0	0	1	1	1	1	0	0	0	0	1	1	1
(CAGACAG)n	Simple_repeat	1	1	1	948	2.67503	1	1	1	1	0	0	0	1	1	1	1	0	0	0	0	1	1	1
(CAGACA)n	Simple_repeat	23	13	1	529.913043478261	7.9025	13	13	11	12	1	0	0	1	1	1	1	1	0	0	0	0.0769230769230769	1	1
(CAGACCA)n	Simple_repeat	1	1	0	550	0	1	1	1	1	0	0	0	0	0	0	0	0	0	0	0	1	1	1
(CAGACCC)n	Simple_repeat	6	2	0	563	0	2	2	2	2	0	0	0	0	0	0	0	0	0	0	0	1	1	1
(CAGACC)n	Simple_repeat	7	2	0	494	0	2	2	2	2	0	0	0	0	0	0	0	0	0	0	0	1	1	1
(CAGAC)n	Simple_repeat	4	1	0	755.5	0	1	1	0	0	0	0	0	0	0	0	0	0	0	0	0	1	1	1
(CAGACTA)n	Simple_repeat	1	1	0	620	0	1	1	1	1	0	0	0	0	0	0	0	0	0	0	0	1	1	1
(CAGACTC)n	Simple_repeat	1	1	0	414	0	1	1	1	1	0	0	0	0	0	0	0	0	0	0	0	1	1	1
(CAGACT)n	Simple_repeat	3	2	0	726	0	2	2	2	2	0	0	0	0	0	0	0	0	0	0	0	1	1	1
(CAGAGAA)n	Simple_repeat	7	3	0	506.857142857143	0	3	2	3	2	0	0	0	0	0	0	0	0	0	0	0	1	1	1
(CAGAGAGA)n	Simple_repeat	1	1	0	880	0	1	1	0	1	0	0	0	0	0	0	0	0	0	0	0	1	1	1
(CAGAGAG)n	Simple_repeat	4	2	0	518	0	1	2	2	1	0	0	0	0	0	0	0	0	0	0	0	1	1	1
(CAGAGA)n	Simple_repeat	56	28	1	500.035714285714	1.26132	27	26	26	24	0	0	0	1	1	1	1	0	0	0	0	1	1	1
(CAGAGCA)n	Simple_repeat	5	1	0	506	0	1	1	1	1	0	0	0	0	0	0	0	0	0	0	0	1	1	1
(CAGAGCC)n	Simple_repeat	6	5	0	614.333333333333	0	5	5	5	5	0	0	0	0	0	0	0	0	0	0	0	1	1	1
(CAGAGC)n	Simple_repeat	14	3	0	600.857142857143	0	3	3	3	3	0	0	0	0	0	0	0	0	0	0	0	1	1	1
(CAGAGCT)n	Simple_repeat	3	2	0	453.333333333333	0	2	1	1	1	0	0	0	0	0	0	0	0	0	0	0	1	1	1
(CAGAGGAG)n	Simple_repeat	1	0	0	460	0	0	0	0	0	0	0	0	0	0	0	0	0	0	0	0	1	1	1
(CAGAGGA)n	Simple_repeat	3	2	0	514	0	2	2	2	2	0	0	0	0	0	0	0	0	0	0	0	1	1	1
(CAGAGGCC)n	Simple_repeat	1	0	0	486	0	0	0	0	0	0	0	0	0	0	0	0	0	0	0	0	1	1	1
(CAGAGGC)n	Simple_repeat	7	2	0	435.714285714286	0	2	2	1	2	0	0	0	0	0	0	0	0	0	0	0	1	1	1
(CAGAGGG)n	Simple_repeat	1	0	0	888	0	0	0	0	0	0	0	0	0	0	0	0	0	0	0	0	1	1	1
(CAGAGG)n	Simple_repeat	55	31	2	556.290909090909	9.55387	31	29	30	28	1	1	0	2	2	2	2	1	1	0	0	0.064516129032258	0.0689655172413794	1
(CAGAGGT)n	Simple_repeat	6	3	0	515	0	3	3	2	2	0	0	0	0	0	0	0	0	0	0	0	1	1	1
(CAGAG)n	Simple_repeat	35	19	0	567.657142857143	0	19	17	17	15	1	0	0	0	0	0	0	0	0	0	0	1	1	1
(CAGAGTGAA)n	Simple_repeat	1	0	0	914	0	0	0	0	0	0	0	0	0	0	0	0	0	0	0	0	1	1	1
(CAGAGTG)n	Simple_repeat	2	1	0	461	0	1	1	1	1	0	0	0	0	0	0	0	0	0	0	0	1	1	1
(CAGAGT)n	Simple_repeat	5	3	0	510	0	3	3	3	3	0	0	0	0	0	0	0	0	0	0	0	1	1	1
(CAGAGTT)n	Simple_repeat	1	0	0	498	0	0	0	0	0	0	0	0	0	0	0	0	0	0	0	0	1	1	1
(CAGA)n	Simple_repeat	169	64	1	699.360946745562	1.52529	60	62	58	56	0	0	0	1	1	1	1	0	0	0	0	1	1	1
(CAGATAA)n	Simple_repeat	1	0	0	372	0	0	0	0	0	0	0	0	0	0	0	0	0	0	0	0	1	1	1
(CAGATA)n	Simple_repeat	10	5	0	571.2	0	5	5	4	4	1	0	0	0	0	0	0	0	0	0	0	1	1	1
(CAGATAT)n	Simple_repeat	1	0	0	576	0	0	0	0	0	0	0	0	0	0	0	0	0	0	0	0	1	1	1
(CAGATCT)n	Simple_repeat	1	1	0	424	0	1	1	1	1	0	0	0	0	0	0	0	0	0	0	0	1	1	1
(CAGATGA)n	Simple_repeat	1	1	1	490	1.52039	1	1	1	1	1	1	0	1	1	1	1	1	1	0	0	1	1	1
(CAGATGCA)n	Simple_repeat	1	0	0	802	0	0	0	0	0	0	0	0	0	0	0	0	0	0	0	0	1	1	1
(CAGATGCTTC)n	Simple_repeat	2	2	0	856	0	0	0	0	0	0	0	0	0	0	0	0	0	0	0	0	1	1	1
(CAGATGGA)n	Simple_repeat	1	0	0	502	0	0	0	0	0	0	0	0	0	0	0	0	0	0	0	0	1	1	1
(CAGATG)n	Simple_repeat	1	0	0	434	0	0	0	0	0	0	0	0	0	0	0	0	0	0	0	0	1	1	1
(CAGAT)n	Simple_repeat	1	1	0	516	0	1	0	1	0	0	0	0	0	0	0	0	0	0	0	0	1	1	1
(CAGATTC)n	Simple_repeat	1	0	0	534	0	0	0	0	0	0	0	0	0	0	0	0	0	0	0	0	1	1	1
(CAGATTG)n	Simple_repeat	1	1	0	842	0	1	1	0	0	0	0	0	0	0	0	0	0	0	0	0	1	1	1
(CAGATT)n	Simple_repeat	2	2	0	518	0	2	2	2	2	0	0	0	0	0	0	0	0	0	0	0	1	1	1
(CAGCAAC)n	Simple_repeat	1	0	0	410	0	0	0	0	0	0	0	0	0	0	0	0	0	0	0	0	1	1	1
(CAGCAAGA)n	Simple_repeat	1	0	0	496	0	0	0	0	0	0	0	0	0	0	0	0	0	0	0	0	1	1	1
(CAGCAA)n	Simple_repeat	11	5	1	668.909090909091	22.6658	5	5	5	5	1	1	0	1	1	1	1	1	1	0	0	0.2	0.2	1
(CAGCACA)n	Simple_repeat	5	1	0	507.6	0	1	1	1	1	0	0	0	0	0	0	0	0	0	0	0	1	1	1
(CAGCACC)n	Simple_repeat	9	7	5	600.888888888889	2.134734	6	7	7	6	1	0	0	4	5	5	4	1	0	0	0	0.666666666666667	1	1
(CAGCAC)n	Simple_repeat	11	3	0	625.090909090909	0	3	3	3	3	0	0	0	0	0	0	0	0	0	0	0	1	1	1
(CAGCACT)n	Simple_repeat	2	1	0	504	0	1	1	1	1	0	0	0	0	0	0	0	0	0	0	0	1	1	1
(CAGCAGA)n	Simple_repeat	1	1	0	416	0	1	1	1	1	0	0	0	0	0	0	0	0	0	0	0	1	1	1
(CAGCAGCAA)n	Simple_repeat	1	0	0	904	0	0	0	0	0	0	0	0	0	0	0	0	0	0	0	0	1	1	1
(CAGCAGC)n	Simple_repeat	7	3	0	650.857142857143	0	3	3	3	3	0	0	0	0	0	0	0	0	0	0	0	1	1	1
(CAGCAGCT)n	Simple_repeat	1	1	0	458	0	1	1	1	1	0	0	0	0	0	0	0	0	0	0	0	1	1	1
(CAGCAGG)n	Simple_repeat	5	4	0	522.4	0	3	4	4	3	0	0	0	0	0	0	0	0	0	0	0	1	1	1
(CAGCAGGT)n	Simple_repeat	1	0	0	1000	0	0	0	0	0	0	0	0	0	0	0	0	0	0	0	0	1	1	1
(CAGCAG)n	Simple_repeat	18	8	2	465.333333333333	1.900985	8	8	5	5	1	1	0	2	2	1	1	1	1	0	0	0.25	0.25	1
(CAGCA)n	Simple_repeat	25	12	2	680.8	1.64745	11	11	11	11	0	0	1	2	2	2	2	0	0	1	0	1	1	0.181818181818182
(CAGCATG)n	Simple_repeat	1	0	0	472	0	0	0	0	0	0	0	0	0	0	0	0	0	0	0	0	1	1	1
(CAGCAT)n	Simple_repeat	8	7	2	775	11.38704	7	6	6	7	0	3	0	2	2	2	2	0	2	0	0	1	0.2	1
(CAGCCAA)n	Simple_repeat	2	0	0	453	0	0	0	0	0	0	0	0	0	0	0	0	0	0	0	0	1	1	1
(CAGCCACA)n	Simple_repeat	1	1	0	508	0	1	1	1	1	0	0	0	0	0	0	0	0	0	0	0	1	1	1
(CAGCCAC)n	Simple_repeat	2	1	0	432	0	1	0	0	0	0	0	0	0	0	0	0	0	0	0	0	1	1	1
(CAGCCAG)n	Simple_repeat	5	4	1	498	1.1924	4	4	4	4	0	0	0	1	1	1	1	0	0	0	0	1	1	1
(CAGCCA)n	Simple_repeat	25	7	0	633.68	0	7	7	6	6	0	0	0	0	0	0	0	0	0	0	0	1	1	1
(CAGCCCAG)n	Simple_repeat	1	0	0	398	0	0	0	0	0	0	0	0	0	0	0	0	0	0	0	0	1	1	1
(CAGCCCA)n	Simple_repeat	4	1	0	607	0	1	1	1	1	0	0	0	0	0	0	0	0	0	0	0	1	1	1
(CAGCCCCAG)n	Simple_repeat	1	1	0	424	0	0	1	1	0	0	0	0	0	0	0	0	0	0	0	0	1	1	1
(CAGCCCC)n	Simple_repeat	17	6	0	494	0	6	6	5	5	0	0	0	0	0	0	0	0	0	0	0	1	1	1
(CAGCCCGC)n	Simple_repeat	1	0	0	886	0	0	0	0	0	0	0	0	0	0	0	0	0	0	0	0	1	1	1
(CAGCCCGG)n	Simple_repeat	1	1	0	444	0	1	1	1	1	0	0	0	0	0	0	0	0	0	0	0	1	1	1
(CAGCCC)n	Simple_repeat	87	38	2	582.48275862069	3.60475	38	36	33	32	0	0	0	2	2	2	2	0	0	0	0	1	1	1
(CAGCCCT)n	Simple_repeat	13	4	0	583.076923076923	0	4	4	4	4	0	0	0	0	0	0	0	0	0	0	0	1	1	1
(CAGCCGC)n	Simple_repeat	1	1	0	532	0	1	0	1	0	0	0	0	0	0	0	0	0	0	0	0	1	1	1
(CAGCCG)n	Simple_repeat	6	0	0	485.333333333333	0	0	0	0	0	0	0	0	0	0	0	0	0	0	0	0	1	1	1
(CAGCC)n	Simple_repeat	98	37	2	602.734693877551	3.92394	34	34	37	32	0	1	0	2	1	2	1	0	1	0	0	1	0.0294117647058822	1
(CAGCCTC)n	Simple_repeat	7	4	0	527.142857142857	0	4	4	4	4	0	0	0	0	0	0	0	0	0	0	0	1	1	1
(CAGCCTGC)n	Simple_repeat	1	0	0	436	0	0	0	0	0	0	0	0	0	0	0	0	0	0	0	0	1	1	1
(CAGCCTGG)n	Simple_repeat	1	1	0	340	0	1	1	1	1	0	0	0	0	0	0	0	0	0	0	0	1	1	1
(CAGCCTG)n	Simple_repeat	4	1	0	475.5	0	1	1	1	1	0	0	0	0	0	0	0	0	0	0	0	1	1	1
(CAGCCT)n	Simple_repeat	21	11	1	636	1.59964	11	10	11	11	0	0	0	1	1	1	1	0	0	0	0	1	1	1
(CAGCGA)n	Simple_repeat	2	0	0	465	0	0	0	0	0	0	0	0	0	0	0	0	0	0	0	0	1	1	1
(CAGCGCC)n	Simple_repeat	4	0	0	538	0	0	0	0	0	0	0	0	0	0	0	0	0	0	0	0	1	1	1
(CAGCGC)n	Simple_repeat	11	3	0	482.545454545455	0	3	3	3	3	0	0	0	0	0	0	0	0	0	0	0	1	1	1
(CAGCGGCGG)n	Simple_repeat	2	0	0	892	0	0	0	0	0	0	0	0	0	0	0	0	0	0	0	0	1	1	1
(CAGCGG)n	Simple_repeat	13	1	0	474.307692307692	0	1	1	1	1	0	0	0	0	0	0	0	0	0	0	0	1	1	1
(CAGCG)n	Simple_repeat	2	0	0	586	0	0	0	0	0	0	0	0	0	0	0	0	0	0	0	0	1	1	1
(CAGC)n	Simple_repeat	64	28	3	704.34375	15.0508666666667	28	27	28	27	3	2	0	3	3	3	3	1	2	0	0	0.297924297924298	0.00854700854700854	1
(CAGCTACT)n	Simple_repeat	2	1	1	806	2.61113	1	1	1	1	0	1	0	1	1	1	1	0	1	0	0	1	1	1
(CAGCTA)n	Simple_repeat	2	0	0	589	0	0	0	0	0	0	0	0	0	0	0	0	0	0	0	0	1	1	1
(CAGCTAT)n	Simple_repeat	1	0	0	494	0	0	0	0	0	0	0	0	0	0	0	0	0	0	0	0	1	1	1
(CAGCTCCAG)n	Simple_repeat	1	0	0	898	0	0	0	0	0	0	0	0	0	0	0	0	0	0	0	0	1	1	1
(CAGCTCCC)n	Simple_repeat	1	1	0	820	0	1	1	1	1	0	0	0	0	0	0	0	0	0	0	0	1	1	1
(CAGCTCC)n	Simple_repeat	5	3	0	501.6	0	3	3	3	3	0	0	0	0	0	0	0	0	0	0	0	1	1	1
(CAGCTC)n	Simple_repeat	29	14	0	602.827586206897	0	13	14	11	11	0	0	0	0	0	0	0	0	0	0	0	1	1	1
(CAGCTCT)n	Simple_repeat	4	2	0	558.5	0	1	2	1	1	0	0	0	0	0	0	0	0	0	0	0	1	1	1
(CAGCTGC)n	Simple_repeat	1	0	0	360	0	0	0	0	0	0	0	0	0	0	0	0	0	0	0	0	1	1	1
(CAGCTGG)n	Simple_repeat	3	2	1	526.666666666667	3.11317	2	1	2	1	0	0	0	1	0	1	0	0	0	0	0	1	1	1
(CAGCTG)n	Simple_repeat	17	5	0	471.529411764706	0	5	5	4	4	0	0	0	0	0	0	0	0	0	0	0	1	1	1
(CAGCTGT)n	Simple_repeat	2	1	0	461	0	1	1	1	1	0	0	0	0	0	0	0	0	0	0	0	1	1	1
(CAGCT)n	Simple_repeat	19	11	0	641.052631578947	0	11	11	10	10	0	0	0	0	0	0	0	0	0	0	0	1	1	1
(CAGCTT)n	Simple_repeat	1	0	0	456	0	0	0	0	0	0	0	0	0	0	0	0	0	0	0	0	1	1	1
(CAGGAAGAAT)n	Simple_repeat	1	1	0	824	0	1	0	1	1	0	0	0	0	0	0	0	0	0	0	0	1	1	1
(CAGGAAGA)n	Simple_repeat	1	0	0	626	0	0	0	0	0	0	0	0	0	0	0	0	0	0	0	0	1	1	1
(CAGGAAG)n	Simple_repeat	8	2	0	498.75	0	2	2	2	2	0	0	0	0	0	0	0	0	0	0	0	1	1	1
(CAGGAA)n	Simple_repeat	7	3	1	492.285714285714	1.49726	3	3	3	3	0	0	0	1	1	1	1	0	0	0	0	1	1	1
(CAGGACAC)n	Simple_repeat	1	0	0	478	0	0	0	0	0	0	0	0	0	0	0	0	0	0	0	0	1	1	1
(CAGGACA)n	Simple_repeat	2	0	0	516	0	0	0	0	0	0	0	0	0	0	0	0	0	0	0	0	1	1	1
(CAGGACC)n	Simple_repeat	5	2	1	640.8	4.12223	1	2	2	1	0	0	0	0	1	1	0	0	0	0	0	1	1	1
(CAGGAC)n	Simple_repeat	2	1	0	633	0	1	1	1	1	0	0	0	0	0	0	0	0	0	0	0	1	1	1
(CAGGAGAC)n	Simple_repeat	1	1	0	752	0	0	1	1	0	0	0	0	0	0	0	0	0	0	0	0	1	1	1
(CAGGAGA)n	Simple_repeat	3	0	0	447.333333333333	0	0	0	0	0	0	0	0	0	0	0	0	0	0	0	0	1	1	1
(CAGGAGAT)n	Simple_repeat	1	1	0	940	0	1	1	1	1	0	0	0	0	0	0	0	0	0	0	0	1	1	1
(CAGGAGCG)n	Simple_repeat	1	1	0	514	0	1	1	1	1	0	0	0	0	0	0	0	0	0	0	0	1	1	1
(CAGGAGC)n	Simple_repeat	8	4	0	517.5	0	3	4	2	2	0	0	0	0	0	0	0	0	0	0	0	1	1	1
(CAGGAGGATC)n	Simple_repeat	1	1	0	862	0	1	1	1	1	0	0	0	0	0	0	0	0	0	0	0	1	1	1
(CAGGAGG)n	Simple_repeat	17	5	0	471.176470588235	0	5	5	5	5	0	0	0	0	0	0	0	0	0	0	0	1	1	1
(CAGGAG)n	Simple_repeat	21	8	1	515.904761904762	3.08194	8	8	8	8	1	0	0	1	1	1	1	0	0	0	0	1	1	1
(CAGGAGTCC)n	Simple_repeat	1	0	0	614	0	0	0	0	0	0	0	0	0	0	0	0	0	0	0	0	1	1	1
(CAGGAGT)n	Simple_repeat	1	1	0	518	0	1	1	1	1	0	0	0	0	0	0	0	0	0	0	0	1	1	1
(CAGGA)n	Simple_repeat	18	7	0	549.111111111111	0	7	7	7	7	0	0	0	0	0	0	0	0	0	0	0	1	1	1
(CAGGATC)n	Simple_repeat	1	1	0	524	0	1	1	1	1	0	0	0	0	0	0	0	0	0	0	0	1	1	1
(CAGGATG)n	Simple_repeat	1	0	0	440	0	0	0	0	0	0	0	0	0	0	0	0	0	0	0	0	1	1	1
(CAGGAT)n	Simple_repeat	8	2	0	515.25	0	2	2	2	2	0	0	0	0	0	0	0	0	0	0	0	1	1	1
(CAGGCAGGG)n	Simple_repeat	1	0	0	838	0	0	0	0	0	0	0	0	0	0	0	0	0	0	0	0	1	1	1
(CAGGCAG)n	Simple_repeat	7	3	0	575.142857142857	0	2	3	3	2	0	0	0	0	0	0	0	0	0	0	0	1	1	1
(CAGGCA)n	Simple_repeat	10	5	0	470	0	5	5	5	5	1	0	0	0	0	0	0	0	0	0	0	1	1	1
(CAGGCCA)n	Simple_repeat	4	3	0	523.5	0	2	3	3	2	0	0	0	0	0	0	0	0	0	0	0	1	1	1
(CAGGCCC)n	Simple_repeat	9	6	0	467.777777777778	0	5	5	5	5	0	0	0	0	0	0	0	0	0	0	0	1	1	1
(CAGGCC)n	Simple_repeat	27	12	1	609.925925925926	11.7761	12	9	11	8	2	0	0	1	0	1	0	1	0	0	0	0.166666666666667	1	1
(CAGGCCT)n	Simple_repeat	5	2	0	519.6	0	1	2	2	1	0	0	0	0	0	0	0	0	0	0	0	1	1	1
(CAGGCCTTGC)n	Simple_repeat	1	0	0	618	0	0	0	0	0	0	0	0	0	0	0	0	0	0	0	0	1	1	1
(CAGGCGC)n	Simple_repeat	2	1	0	477	0	1	1	1	1	0	0	0	0	0	0	0	0	0	0	0	1	1	1
(CAGGCGG)n	Simple_repeat	3	0	0	558.666666666667	0	0	0	0	0	0	0	0	0	0	0	0	0	0	0	0	1	1	1
(CAGGCG)n	Simple_repeat	1	1	0	434	0	1	1	0	1	0	0	0	0	0	0	0	0	0	0	0	1	1	1
(CAGGC)n	Simple_repeat	40	20	0	570	0	19	20	17	17	0	0	0	0	0	0	0	0	0	0	0	1	1	1
(CAGGCTA)n	Simple_repeat	2	0	0	743	0	0	0	0	0	0	0	0	0	0	0	0	0	0	0	0	1	1	1
(CAGGCTCG)n	Simple_repeat	1	0	0	446	0	0	0	0	0	0	0	0	0	0	0	0	0	0	0	0	1	1	1
(CAGGCTG)n	Simple_repeat	4	3	0	416	0	3	3	3	3	0	0	0	0	0	0	0	0	0	0	0	1	1	1
(CAGGCT)n	Simple_repeat	11	6	0	563.636363636364	0	5	5	5	4	0	0	0	0	0	0	0	0	0	0	0	1	1	1
(CAGGGA)n	Simple_repeat	5	2	0	798.8	0	2	2	2	2	0	0	0	0	0	0	0	0	0	0	0	1	1	1
(CAGGGC)n	Simple_repeat	7	4	0	910	0	4	4	4	4	0	0	0	0	0	0	0	0	0	0	0	1	1	1
(CAGGGCTCCT)n	Simple_repeat	1	0	0	950	0	0	0	0	0	0	0	0	0	0	0	0	0	0	0	0	1	1	1
(CAGGGGAGAG)n	Simple_repeat	1	1	0	916	0	1	1	1	1	0	0	0	0	0	0	0	0	0	0	0	1	1	1
(CAGGGGCGG)n	Simple_repeat	1	1	0	944	0	1	1	1	1	0	0	0	0	0	0	0	0	0	0	0	1	1	1
(CAGGGGG)n	Simple_repeat	2	1	0	850	0	1	1	1	1	0	0	0	0	0	0	0	0	0	0	0	1	1	1
(CAGGGG)n	Simple_repeat	7	3	0	862	0	3	3	3	3	0	0	0	0	0	0	0	0	0	0	0	1	1	1
(CAGGGGT)n	Simple_repeat	1	0	0	938	0	0	0	0	0	0	0	0	0	0	0	0	0	0	0	0	1	1	1
(CAGGG)n	Simple_repeat	18	6	0	838.333333333333	0	4	5	6	4	0	0	0	0	0	0	0	0	0	0	0	1	1	1
(CAGG)n	Simple_repeat	155	73	1	671.470967741936	6.61309	69	69	62	60	2	1	0	1	1	1	1	0	0	0	0	1	1	1
(CAGGTAG)n	Simple_repeat	1	0	0	930	0	0	0	0	0	0	0	0	0	0	0	0	0	0	0	0	1	1	1
(CAGGTA)n	Simple_repeat	3	1	0	449.333333333333	0	1	1	1	1	0	0	0	0	0	0	0	0	0	0	0	1	1	1
(CAGGTCA)n	Simple_repeat	1	0	0	582	0	0	0	0	0	0	0	0	0	0	0	0	0	0	0	0	1	1	1
(CAGGTCC)n	Simple_repeat	2	1	0	545	0	1	1	1	1	1	0	0	0	0	0	0	0	0	0	0	1	1	1
(CAGGTC)n	Simple_repeat	4	3	0	576.5	0	3	3	3	3	0	0	0	0	0	0	0	0	0	0	0	1	1	1
(CAGGTCT)n	Simple_repeat	2	1	0	440	0	1	1	1	1	0	0	0	0	0	0	0	0	0	0	0	1	1	1
(CAGGTGA)n	Simple_repeat	1	0	0	454	0	0	0	0	0	0	0	0	0	0	0	0	0	0	0	0	1	1	1
(CAGGTGC)n	Simple_repeat	3	1	0	530.666666666667	0	1	1	1	1	0	0	0	0	0	0	0	0	0	0	0	1	1	1
(CAGGTGGG)n	Simple_repeat	1	0	0	800	0	0	0	0	0	0	0	0	0	0	0	0	0	0	0	0	1	1	1
(CAGGTGG)n	Simple_repeat	4	1	0	565	0	1	1	1	1	0	0	0	0	0	0	0	0	0	0	0	1	1	1
(CAGGTG)n	Simple_repeat	11	4	0	532.727272727273	0	4	4	4	4	0	0	0	0	0	0	0	0	0	0	0	1	1	1
(CAGGT)n	Simple_repeat	3	2	0	638.666666666667	0	2	2	2	2	0	0	0	0	0	0	0	0	0	0	0	1	1	1
(CAGGTTA)n	Simple_repeat	1	0	0	1000	0	0	0	0	0	0	0	0	0	0	0	0	0	0	0	0	1	1	1
(CAGGTTC)n	Simple_repeat	1	1	0	488	0	1	1	1	1	0	0	0	0	0	0	0	0	0	0	0	1	1	1
(CAGGTT)n	Simple_repeat	3	3	0	633.333333333333	0	3	1	3	1	0	0	0	0	0	0	0	0	0	0	0	1	1	1
(CAGGTTT)n	Simple_repeat	1	1	0	846	0	1	1	1	1	0	0	0	0	0	0	0	0	0	0	0	1	1	1
(CAG)n	Simple_repeat	587	210	8	738.64395229983	4183.2442575	208	203	202	198	9	6	3	8	7	8	7	2	2	0	0	0.040798725132493	0.0143672074684638	1
(CAGTAAC)n	Simple_repeat	1	1	0	166	0	1	0	1	0	0	0	0	0	0	0	0	0	0	0	0	1	1	1
(CAGTAA)n	Simple_repeat	7	2	0	569.428571428571	0	2	2	2	2	0	0	0	0	0	0	0	0	0	0	0	1	1	1
(CAGTACA)n	Simple_repeat	1	0	0	532	0	0	0	0	0	0	0	0	0	0	0	0	0	0	0	0	1	1	1
(CAGTAC)n	Simple_repeat	2	0	0	577	0	0	0	0	0	0	0	0	0	0	0	0	0	0	0	0	1	1	1
(CAGTAGATG)n	Simple_repeat	1	1	0	834	0	1	0	0	1	0	0	0	0	0	0	0	0	0	0	0	1	1	1
(CAGTAG)n	Simple_repeat	9	3	0	638	0	3	3	3	3	0	0	0	0	0	0	0	0	0	0	0	1	1	1
(CAGTA)n	Simple_repeat	5	1	1	656.4	3.15957	1	1	1	1	1	1	0	1	1	1	1	1	1	0	0	1	1	1
(CAGTATA)n	Simple_repeat	5	4	0	530.4	0	4	4	4	4	0	0	0	0	0	0	0	0	0	0	0	1	1	1
(CAGTATC)n	Simple_repeat	2	2	0	529	0	2	2	2	2	0	0	0	0	0	0	0	0	0	0	0	1	1	1
(CAGTATG)n	Simple_repeat	1	1	0	268	0	1	1	0	0	0	0	0	0	0	0	0	0	0	0	0	1	1	1
(CAGTAT)n	Simple_repeat	2	1	0	576	0	1	1	1	1	0	0	0	0	0	0	0	0	0	0	0	1	1	1
(CAGTCAC)n	Simple_repeat	2	0	0	520	0	0	0	0	0	0	0	0	0	0	0	0	0	0	0	0	1	1	1
(CAGTCAGC)n	Simple_repeat	1	1	0	1000	0	1	1	1	1	0	0	0	0	0	0	0	0	0	0	0	1	1	1
(CAGTCAG)n	Simple_repeat	1	0	0	498	0	0	0	0	0	0	0	0	0	0	0	0	0	0	0	0	1	1	1
(CAGTCA)n	Simple_repeat	5	2	2	449.6	3.72752	2	2	2	2	2	2	2	2	2	2	2	2	2	2	2	1	1	1
(CAGTCCA)n	Simple_repeat	1	1	0	956	0	1	1	1	1	0	0	0	0	0	0	0	0	0	0	0	1	1	1
(CAGTCCC)n	Simple_repeat	6	2	0	600.333333333333	0	2	1	2	1	0	0	0	0	0	0	0	0	0	0	0	1	1	1
(CAGTCC)n	Simple_repeat	4	1	0	587	0	1	1	1	1	0	0	0	0	0	0	0	0	0	0	0	1	1	1
(CAGTCCTG)n	Simple_repeat	1	0	0	630	0	0	0	0	0	0	0	0	0	0	0	0	0	0	0	0	1	1	1
(CAGTCCT)n	Simple_repeat	3	1	0	504.666666666667	0	1	1	1	1	0	0	0	0	0	0	0	0	0	0	0	1	1	1
(CAGTC)n	Simple_repeat	1	0	0	694	0	0	0	0	0	0	0	0	0	0	0	0	0	0	0	0	1	1	1
(CAGTCTC)n	Simple_repeat	3	0	0	490	0	0	0	0	0	0	0	0	0	0	0	0	0	0	0	0	1	1	1
(CAGTCT)n	Simple_repeat	2	0	0	554	0	0	0	0	0	0	0	0	0	0	0	0	0	0	0	0	1	1	1
(CAGTCTT)n	Simple_repeat	2	1	0	501	0	1	1	1	1	0	0	0	0	0	0	0	0	0	0	0	1	1	1
(CAGTGAA)n	Simple_repeat	2	0	0	515	0	0	0	0	0	0	0	0	0	0	0	0	0	0	0	0	1	1	1
(CAGTGAGC)n	Simple_repeat	1	0	0	512	0	0	0	0	0	0	0	0	0	0	0	0	0	0	0	0	1	1	1
(CAGTGAG)n	Simple_repeat	1	1	0	502	0	1	1	1	1	0	0	0	0	0	0	0	0	0	0	0	1	1	1
(CAGTGA)n	Simple_repeat	6	2	0	577.666666666667	0	2	2	2	2	0	0	0	0	0	0	0	0	0	0	0	1	1	1
(CAGTGAT)n	Simple_repeat	1	1	0	704	0	1	1	1	1	0	0	0	0	0	0	0	0	0	0	0	1	1	1
(CAGTGCA)n	Simple_repeat	1	0	0	460	0	0	0	0	0	0	0	0	0	0	0	0	0	0	0	0	1	1	1
(CAGTGCC)n	Simple_repeat	1	0	0	392	0	0	0	0	0	0	0	0	0	0	0	0	0	0	0	0	1	1	1
(CAGTGCG)n	Simple_repeat	1	1	0	364	0	1	1	0	0	0	0	0	0	0	0	0	0	0	0	0	1	1	1
(CAGTGC)n	Simple_repeat	4	3	0	592.5	0	3	3	3	3	0	0	0	0	0	0	0	0	0	0	0	1	1	1
(CAGTGCT)n	Simple_repeat	1	1	1	536	1.00549	1	1	1	1	0	0	0	1	1	1	1	0	0	0	0	1	1	1
(CAGTGGA)n	Simple_repeat	1	1	0	518	0	1	1	1	1	0	0	0	0	0	0	0	0	0	0	0	1	1	1
(CAGTGGC)n	Simple_repeat	3	0	0	614.666666666667	0	0	0	0	0	0	0	0	0	0	0	0	0	0	0	0	1	1	1
(CAGTGG)n	Simple_repeat	11	4	0	585.272727272727	0	4	3	3	2	0	0	0	0	0	0	0	0	0	0	0	1	1	1
(CAGTG)n	Simple_repeat	4	2	0	747.5	0	2	2	2	2	0	0	0	0	0	0	0	0	0	0	0	1	1	1
(CAGTGTA)n	Simple_repeat	2	0	0	654	0	0	0	0	0	0	0	0	0	0	0	0	0	0	0	0	1	1	1
(CAGTGTC)n	Simple_repeat	3	1	0	570	0	1	1	1	1	0	0	0	0	0	0	0	0	0	0	0	1	1	1
(CAGTGTGA)n	Simple_repeat	1	0	0	398	0	0	0	0	0	0	0	0	0	0	0	0	0	0	0	0	1	1	1
(CAGTGTG)n	Simple_repeat	3	1	0	329.333333333333	0	1	1	1	1	0	0	0	0	0	0	0	0	0	0	0	1	1	1
(CAGTGT)n	Simple_repeat	4	0	0	606.5	0	0	0	0	0	0	0	0	0	0	0	0	0	0	0	0	1	1	1
(CAGT)n	Simple_repeat	24	12	1	660.166666666667	7.40913	12	12	10	10	2	1	0	1	1	0	0	1	1	0	0	0.166666666666667	0.0833333333333333	1
(CAGTTA)n	Simple_repeat	1	1	0	632	0	1	1	1	1	0	1	0	0	0	0	0	0	0	0	0	1	1	1
(CAGTTAT)n	Simple_repeat	2	1	0	467	0	1	0	1	0	0	0	0	0	0	0	0	0	0	0	0	1	1	1
(CAGTTCC)n	Simple_repeat	1	0	0	514	0	0	0	0	0	0	0	0	0	0	0	0	0	0	0	0	1	1	1
(CAGTTC)n	Simple_repeat	1	1	0	866	0	1	1	1	1	0	0	0	0	0	0	0	0	0	0	0	1	1	1
(CAGTTGG)n	Simple_repeat	1	0	0	468	0	0	0	0	0	0	0	0	0	0	0	0	0	0	0	0	1	1	1
(CAGTTG)n	Simple_repeat	2	2	0	672	0	2	1	2	1	0	0	0	0	0	0	0	0	0	0	0	1	1	1
(CAGTT)n	Simple_repeat	6	3	0	709.333333333333	0	3	3	3	3	0	0	0	0	0	0	0	0	0	0	0	1	1	1
(CAGTTTCA)n	Simple_repeat	1	1	0	840	0	1	0	0	0	0	0	0	0	0	0	0	0	0	0	0	1	1	1
(CAGTTT)n	Simple_repeat	3	1	0	541.333333333333	0	1	1	1	1	0	0	0	0	0	0	0	0	0	0	0	1	1	1
(CAGTTTT)n	Simple_repeat	2	0	0	505	0	0	0	0	0	0	0	0	0	0	0	0	0	0	0	0	1	1	1
(CA)n	Simple_repeat	19781	11798	364	814.191699105202	1029.95410093407	11303	10839	10257	9832	316	275	73	357	329	299	274	129	124	22	5	1.01848404238317e-115	1.23430842504114e-120	5.19524059831464e-17
(CATAAAAC)n	Simple_repeat	1	1	0	894	0	1	1	1	1	0	0	0	0	0	0	0	0	0	0	0	1	1	1
(CATAAC)n	Simple_repeat	2	1	1	449	17.1939	1	1	1	1	1	0	0	1	1	1	1	1	0	0	0	1	1	1
(CATAACT)n	Simple_repeat	2	0	0	544	0	0	0	0	0	0	0	0	0	0	0	0	0	0	0	0	1	1	1
(CATAAGA)n	Simple_repeat	3	1	0	475.333333333333	0	1	1	1	1	0	0	0	0	0	0	0	0	0	0	0	1	1	1
(CATAAG)n	Simple_repeat	2	2	0	550	0	2	2	2	2	0	0	1	0	0	0	0	0	0	0	0	1	1	1
(CATAA)n	Simple_repeat	19	12	1	574.210526315789	1.31201	12	12	11	11	0	0	0	1	1	1	1	0	0	0	0	1	1	1
(CATAATA)n	Simple_repeat	17	7	0	495.764705882353	0	7	7	7	7	0	0	0	0	0	0	0	0	0	0	0	1	1	1
(CATAATG)n	Simple_repeat	3	2	0	435.333333333333	0	2	2	2	2	0	0	0	0	0	0	0	0	0	0	0	1	1	1
(CATAAT)n	Simple_repeat	17	7	0	564.117647058824	0	7	7	3	3	0	0	0	0	0	0	0	0	0	0	0	1	1	1
(CATAATT)n	Simple_repeat	4	1	0	489.5	0	1	1	1	1	0	0	0	0	0	0	0	0	0	0	0	1	1	1
(CATACAA)n	Simple_repeat	1	0	0	834	0	0	0	0	0	0	0	0	0	0	0	0	0	0	0	0	1	1	1
(CATACACA)n	Simple_repeat	1	1	0	584	0	1	1	1	1	0	0	0	0	0	0	0	0	0	0	0	1	1	1
(CATACAC)n	Simple_repeat	1	1	0	632	0	1	1	1	1	0	0	0	0	0	0	0	0	0	0	0	1	1	1
(CATACA)n	Simple_repeat	178	119	5	518.280898876405	3.12036	117	113	107	107	3	2	1	5	5	5	5	3	1	0	0	3.8442317302887e-05	0.0869152970922883	1
(CATACATG)n	Simple_repeat	1	1	0	906	0	1	1	1	1	0	0	0	0	0	0	0	0	0	0	0	1	1	1
(CATACAT)n	Simple_repeat	2	0	0	539	0	0	0	0	0	0	0	0	0	0	0	0	0	0	0	0	1	1	1
(CATACCA)n	Simple_repeat	2	1	0	763	0	1	1	1	1	0	0	0	0	0	0	0	0	0	0	0	1	1	1
(CATACCC)n	Simple_repeat	1	0	0	400	0	0	0	0	0	0	0	0	0	0	0	0	0	0	0	0	1	1	1
(CATACC)n	Simple_repeat	3	1	0	725.333333333333	0	1	1	1	1	0	0	0	0	0	0	0	0	0	0	0	1	1	1
(CATACCT)n	Simple_repeat	2	1	0	520	0	1	1	1	1	0	0	0	0	0	0	0	0	0	0	0	1	1	1
(CATAC)n	Simple_repeat	8	5	1	511.25	1.43018	5	5	5	5	0	0	0	1	1	1	1	0	0	0	0	1	1	1
(CATACTA)n	Simple_repeat	2	0	0	623	0	0	0	0	0	0	0	0	0	0	0	0	0	0	0	0	1	1	1
(CATACTC)n	Simple_repeat	1	0	0	464	0	0	0	0	0	0	0	0	0	0	0	0	0	0	0	0	1	1	1
(CATACT)n	Simple_repeat	3	2	0	601.333333333333	0	2	1	2	1	0	0	0	0	0	0	0	0	0	0	0	1	1	1
(CATACTT)n	Simple_repeat	1	0	0	396	0	0	0	0	0	0	0	0	0	0	0	0	0	0	0	0	1	1	1
(CATAGAA)n	Simple_repeat	2	1	0	482	0	1	1	1	1	0	0	0	0	0	0	0	0	0	0	0	1	1	1
(CATAGA)n	Simple_repeat	10	5	0	505	0	5	5	4	4	0	0	0	0	0	0	0	0	0	0	0	1	1	1
(CATAGCACAG)n	Simple_repeat	1	0	0	804	0	0	0	0	0	0	0	0	0	0	0	0	0	0	0	0	1	1	1
(CATAGCA)n	Simple_repeat	1	1	0	458	0	1	1	1	1	0	0	0	0	0	0	0	0	0	0	0	1	1	1
(CATAGC)n	Simple_repeat	2	1	0	471	0	1	1	1	1	0	0	0	0	0	0	0	0	0	0	0	1	1	1
(CATAGCTT)n	Simple_repeat	1	0	0	960	0	0	0	0	0	0	0	0	0	0	0	0	0	0	0	0	1	1	1
(CATAG)n	Simple_repeat	7	3	0	758	0	3	3	2	2	0	0	0	0	0	0	0	0	0	0	0	1	1	1
(CATAGTA)n	Simple_repeat	4	1	0	619	0	1	1	1	1	0	0	0	0	0	0	0	0	0	0	0	1	1	1
(CATAGT)n	Simple_repeat	5	5	0	493.2	0	5	5	4	4	0	0	0	0	0	0	0	0	0	0	0	1	1	1
(CATAGTT)n	Simple_repeat	1	1	0	490	0	1	1	1	1	0	0	0	0	0	0	0	0	0	0	0	1	1	1
(CATA)n	Simple_repeat	559	319	13	559.155635062612	3.81560615384615	312	299	259	262	9	9	1	13	12	12	11	4	3	0	0	0.000206591229847789	0.00364694863215012	1
(CATATAA)n	Simple_repeat	7	3	0	396.857142857143	0	3	3	0	0	0	0	0	0	0	0	0	0	0	0	0	1	1	1
(CATATAC)n	Simple_repeat	4	4	0	499.5	0	4	2	4	2	0	0	0	0	0	0	0	0	0	0	0	1	1	1
(CATATACTA)n	Simple_repeat	1	1	0	800	0	1	1	1	1	0	0	0	0	0	0	0	0	0	0	0	1	1	1
(CATATAG)n	Simple_repeat	3	2	0	482.666666666667	0	2	2	1	1	0	0	0	0	0	0	0	0	0	0	0	1	1	1
(CATATA)n	Simple_repeat	176	102	4	475.579545454545	11.029835	100	94	88	88	2	0	1	4	4	4	4	1	0	0	0	0.078787878787879	1	1
(CATATATA)n	Simple_repeat	7	4	1	750	1.64051	2	3	3	2	0	0	0	1	1	1	1	0	0	0	0	1	1	1
(CATATATG)n	Simple_repeat	1	0	0	590	0	0	0	0	0	0	0	0	0	0	0	0	0	0	0	0	1	1	1
(CATATATGTA)n	Simple_repeat	1	1	0	760	0	1	1	1	1	0	0	0	0	0	0	0	0	0	0	0	1	1	1
(CATATAT)n	Simple_repeat	13	7	1	441.538461538462	23.579	7	7	6	6	0	1	0	1	1	1	1	0	1	0	0	1	0.142857142857143	1
(CATATCA)n	Simple_repeat	4	1	0	412	0	1	1	1	1	0	0	0	0	0	0	0	0	0	0	0	1	1	1
(CATATCC)n	Simple_repeat	1	0	0	524	0	0	0	0	0	0	0	0	0	0	0	0	0	0	0	0	1	1	1
(CATATC)n	Simple_repeat	6	4	0	490.666666666667	0	4	4	4	4	0	0	0	0	0	0	0	0	0	0	0	1	1	1
(CATATCTAG)n	Simple_repeat	1	1	0	744	0	0	1	1	0	0	0	0	0	0	0	0	0	0	0	0	1	1	1
(CATATCTGAT)n	Simple_repeat	1	1	0	750	0	1	1	1	1	0	0	0	0	0	0	0	0	0	0	0	1	1	1
(CATATCT)n	Simple_repeat	4	2	0	482.5	0	2	2	2	2	0	0	0	0	0	0	0	0	0	0	0	1	1	1
(CATATGAATA)n	Simple_repeat	1	0	0	850	0	0	0	0	0	0	0	0	0	0	0	0	0	0	0	0	1	1	1
(CATATGA)n	Simple_repeat	3	3	0	496	0	3	3	2	2	0	0	0	0	0	0	0	0	0	0	0	1	1	1
(CATATGC)n	Simple_repeat	1	1	0	580	0	1	1	1	1	0	0	0	0	0	0	0	0	0	0	0	1	1	1
(CATATGGACA)n	Simple_repeat	1	0	0	756	0	0	0	0	0	0	0	0	0	0	0	0	0	0	0	0	1	1	1
(CATATG)n	Simple_repeat	34	23	0	480.470588235294	0	23	23	20	21	0	0	0	0	0	0	0	0	0	0	0	1	1	1
(CATATGTA)n	Simple_repeat	1	1	0	454	0	1	1	1	1	0	0	0	0	0	0	0	0	0	0	0	1	1	1
(CATATGTGCA)n	Simple_repeat	1	1	0	704	0	0	0	0	0	0	0	0	0	0	0	0	0	0	0	0	1	1	1
(CATATGT)n	Simple_repeat	1	1	0	528	0	1	1	1	1	0	0	0	0	0	0	0	0	0	0	0	1	1	1
(CATAT)n	Simple_repeat	31	17	0	558.258064516129	0	17	15	17	16	0	0	0	0	0	0	0	0	0	0	0	1	1	1
(CATATTA)n	Simple_repeat	12	7	0	502	0	7	7	7	7	0	0	0	0	0	0	0	0	0	0	0	1	1	1
(CATATTC)n	Simple_repeat	4	2	0	557.5	0	2	2	2	2	0	0	0	0	0	0	0	0	0	0	0	1	1	1
(CATATTG)n	Simple_repeat	3	2	0	484	0	2	2	2	2	0	0	0	0	0	0	0	0	0	0	0	1	1	1
(CATATT)n	Simple_repeat	20	15	2	555.1	1.51528	15	14	13	13	0	0	0	2	2	2	2	0	0	0	0	1	1	1
(CATATTTCA)n	Simple_repeat	1	1	0	468	0	1	1	1	1	0	0	0	0	0	0	0	0	0	0	0	1	1	1
(CATATTTG)n	Simple_repeat	1	0	0	474	0	0	0	0	0	0	0	0	0	0	0	0	0	0	0	0	1	1	1
(CATATTT)n	Simple_repeat	13	11	0	482	0	11	11	10	10	0	0	0	0	0	0	0	0	0	0	0	1	1	1
(CATATTTT)n	Simple_repeat	1	1	0	902	0	1	1	0	1	0	0	0	0	0	0	0	0	0	0	0	1	1	1
(CATCAACAG)n	Simple_repeat	1	0	0	808	0	0	0	0	0	0	0	0	0	0	0	0	0	0	0	0	1	1	1
(CATCAAC)n	Simple_repeat	1	1	1	470	2.02101	1	1	1	1	0	0	0	1	1	1	1	0	0	0	0	1	1	1
(CATCAAGA)n	Simple_repeat	1	1	0	914	0	1	1	0	0	0	0	0	0	0	0	0	0	0	0	0	1	1	1
(CATCAAG)n	Simple_repeat	1	1	0	554	0	1	1	1	1	0	0	0	0	0	0	0	0	0	0	0	1	1	1
(CATCAA)n	Simple_repeat	6	5	0	654	0	5	5	4	4	0	0	0	0	0	0	0	0	0	0	0	1	1	1
(CATCAAT)n	Simple_repeat	1	0	0	540	0	0	0	0	0	0	0	0	0	0	0	0	0	0	0	0	1	1	1
(CATCACAG)n	Simple_repeat	1	1	0	430	0	1	1	1	1	0	0	0	0	0	0	0	0	0	0	0	1	1	1
(CATCACA)n	Simple_repeat	1	0	0	550	0	0	0	0	0	0	0	0	0	0	0	0	0	0	0	0	1	1	1
(CATCACCAC)n	Simple_repeat	1	1	0	888	0	1	1	1	1	0	0	0	0	0	0	0	0	0	0	0	1	1	1
(CATCACCAT)n	Simple_repeat	1	0	0	810	0	0	0	0	0	0	0	0	0	0	0	0	0	0	0	0	1	1	1
(CATCAC)n	Simple_repeat	59	40	2	555.593220338983	2.568105	31	33	36	26	1	1	0	2	2	2	2	1	1	0	0	0.064516129032258	0.0606060606060606	1
(CATCAGAAT)n	Simple_repeat	1	0	0	872	0	0	0	0	0	0	0	0	0	0	0	0	0	0	0	0	1	1	1
(CATCAGA)n	Simple_repeat	1	1	0	512	0	1	1	1	1	0	0	0	0	0	0	0	0	0	0	0	1	1	1
(CATCAGC)n	Simple_repeat	1	1	0	626	0	1	1	1	1	0	0	0	0	0	0	0	0	0	0	0	1	1	1
(CATCAG)n	Simple_repeat	3	1	0	726.666666666667	0	1	1	1	1	0	0	0	0	0	0	0	0	0	0	0	1	1	1
(CATCA)n	Simple_repeat	12	5	0	630.666666666667	0	5	5	4	4	0	0	0	0	0	0	0	0	0	0	0	1	1	1
(CATCATCAC)n	Simple_repeat	2	2	0	860	0	2	2	2	2	0	0	0	0	0	0	0	0	0	0	0	1	1	1
(CATCATCAG)n	Simple_repeat	1	0	0	790	0	0	0	0	0	0	0	0	0	0	0	0	0	0	0	0	1	1	1
(CATCATC)n	Simple_repeat	1	1	0	564	0	1	1	1	1	0	0	0	0	0	0	0	0	0	0	0	1	1	1
(CATCATCTC)n	Simple_repeat	1	1	0	756	0	1	1	1	1	0	0	0	0	0	0	0	0	0	0	0	1	1	1
(CATCAT)n	Simple_repeat	42	23	1	501.333333333333	6.55295	19	21	20	16	2	1	0	1	1	1	1	1	1	0	0	0.105263157894737	0.0476190476190476	1
(CATCATTATG)n	Simple_repeat	1	0	0	854	0	0	0	0	0	0	0	0	0	0	0	0	0	0	0	0	1	1	1
(CATCATT)n	Simple_repeat	3	1	0	663.333333333333	0	1	1	1	1	0	0	0	0	0	0	0	0	0	0	0	1	1	1
(CATCCAC)n	Simple_repeat	1	0	0	548	0	0	0	0	0	0	0	0	0	0	0	0	0	0	0	0	1	1	1
(CATCCA)n	Simple_repeat	5	3	0	663.6	0	1	1	3	1	0	0	0	0	0	0	0	0	0	0	0	1	1	1
(CATCCAT)n	Simple_repeat	3	1	0	485.333333333333	0	1	1	1	1	0	0	0	0	0	0	0	0	0	0	0	1	1	1
(CATCCATT)n	Simple_repeat	1	0	0	798	0	0	0	0	0	0	0	0	0	0	0	0	0	0	0	0	1	1	1
(CATCCCAGGA)n	Simple_repeat	1	1	0	808	0	1	1	1	1	0	0	0	0	0	0	0	0	0	0	0	1	1	1
(CATCCCA)n	Simple_repeat	2	1	0	563	0	1	1	1	1	0	0	0	0	0	0	0	0	0	0	0	1	1	1
(CATCCCC)n	Simple_repeat	3	0	0	494	0	0	0	0	0	0	0	0	0	0	0	0	0	0	0	0	1	1	1
(CATCCCCTCC)n	Simple_repeat	1	1	0	958	0	1	1	1	1	0	0	0	0	0	0	0	0	0	0	0	1	1	1
(CATCCC)n	Simple_repeat	15	8	2	540	5.08511	8	8	7	7	0	1	0	2	2	2	2	0	1	0	0	1	0.25	1
(CATCCCTG)n	Simple_repeat	1	0	0	514	0	0	0	0	0	0	0	0	0	0	0	0	0	0	0	0	1	1	1
(CATCCCT)n	Simple_repeat	1	1	0	578	0	1	1	1	1	0	0	0	0	0	0	0	0	0	0	0	1	1	1
(CATCC)n	Simple_repeat	27	12	0	570.37037037037	0	12	12	11	11	1	0	0	0	0	0	0	0	0	0	0	1	1	1
(CATCCTCC)n	Simple_repeat	1	1	0	504	0	1	1	1	1	0	0	0	0	0	0	0	0	0	0	0	1	1	1
(CATCCTC)n	Simple_repeat	3	2	0	409.333333333333	0	2	1	2	1	0	0	0	0	0	0	0	0	0	0	0	1	1	1
(CATCCTG)n	Simple_repeat	1	1	0	686	0	1	1	1	1	0	0	0	0	0	0	0	0	0	0	0	1	1	1
(CATCCT)n	Simple_repeat	11	5	0	650.545454545455	0	5	5	4	4	0	0	0	0	0	0	0	0	0	0	0	1	1	1
(CATCCTTC)n	Simple_repeat	1	0	0	1000	0	0	0	0	0	0	0	0	0	0	0	0	0	0	0	0	1	1	1
(CATCCTT)n	Simple_repeat	2	1	0	622	0	1	1	1	1	0	0	0	0	0	0	0	0	0	0	0	1	1	1
(CATCGCC)n	Simple_repeat	1	1	1	622	4.71588	1	1	0	0	1	0	0	1	1	0	0	1	0	0	0	1	1	1
(CATCGC)n	Simple_repeat	1	1	0	724	0	1	1	0	0	0	0	0	0	0	0	0	0	0	0	0	1	1	1
(CATCG)n	Simple_repeat	1	0	0	814	0	0	0	0	0	0	0	0	0	0	0	0	0	0	0	0	1	1	1
(CATCGT)n	Simple_repeat	2	1	0	524	0	1	1	1	1	0	0	0	0	0	0	0	0	0	0	0	1	1	1
(CATC)n	Simple_repeat	800	421	7	657.845	1.63966142857143	387	388	384	343	9	7	0	7	6	7	6	3	2	0	0	0.000292564733398367	0.00405239644331767	1
(CATCTAA)n	Simple_repeat	1	1	0	694	0	1	1	1	1	0	0	0	0	0	0	0	0	0	0	0	1	1	1
(CATCTA)n	Simple_repeat	8	5	0	556	0	5	5	5	5	0	0	0	0	0	0	0	0	0	0	0	1	1	1
(CATCTATC)n	Simple_repeat	1	1	0	838	0	1	1	1	1	0	0	0	0	0	0	0	0	0	0	0	1	1	1
(CATCTAT)n	Simple_repeat	6	3	0	492.333333333333	0	3	3	1	1	0	0	0	0	0	0	0	0	0	0	0	1	1	1
(CATCTATT)n	Simple_repeat	1	0	0	806	0	0	0	0	0	0	0	0	0	0	0	0	0	0	0	0	1	1	1
(CATCTCAG)n	Simple_repeat	1	0	0	1000	0	0	0	0	0	0	0	0	0	0	0	0	0	0	0	0	1	1	1
(CATCTCA)n	Simple_repeat	1	1	0	390	0	1	1	0	0	0	0	0	0	0	0	0	0	0	0	0	1	1	1
(CATCTC)n	Simple_repeat	12	9	0	629.5	0	9	9	8	8	0	0	0	0	0	0	0	0	0	0	0	1	1	1
(CATCTGA)n	Simple_repeat	1	1	0	622	0	1	1	1	1	0	0	0	0	0	0	0	0	0	0	0	1	1	1
(CATCTGC)n	Simple_repeat	1	1	0	456	0	1	1	1	1	0	0	0	0	0	0	0	0	0	0	0	1	1	1
(CATCTG)n	Simple_repeat	5	3	0	588	0	3	3	3	3	0	0	0	0	0	0	0	0	0	0	0	1	1	1
(CATCT)n	Simple_repeat	22	12	0	559.909090909091	0	6	8	6	6	0	0	0	0	0	0	0	0	0	0	0	1	1	1
(CATCTTA)n	Simple_repeat	4	1	0	544	0	1	1	1	1	0	0	0	0	0	0	0	0	0	0	0	1	1	1
(CATCTTCAT)n	Simple_repeat	1	0	0	828	0	0	0	0	0	0	0	0	0	0	0	0	0	0	0	0	1	1	1
(CATCTTC)n	Simple_repeat	4	2	0	560.5	0	2	2	1	1	0	0	0	0	0	0	0	0	0	0	0	1	1	1
(CATCTTG)n	Simple_repeat	1	0	0	672	0	0	0	0	0	0	0	0	0	0	0	0	0	0	0	0	1	1	1
(CATCTT)n	Simple_repeat	22	8	1	514.909090909091	25.6174	8	8	8	8	0	1	0	1	1	1	1	0	1	0	0	1	0.125	1
(CATCTTT)n	Simple_repeat	7	3	0	473.714285714286	0	3	3	3	3	0	0	0	0	0	0	0	0	0	0	0	1	1	1
(CATGAAG)n	Simple_repeat	1	0	0	422	0	0	0	0	0	0	0	0	0	0	0	0	0	0	0	0	1	1	1
(CATGAA)n	Simple_repeat	4	2	0	556.5	0	2	1	2	1	0	0	0	0	0	0	0	0	0	0	0	1	1	1
(CATGAAT)n	Simple_repeat	1	1	0	564	0	1	1	1	1	0	0	0	0	0	0	0	0	0	0	0	1	1	1
(CATGACA)n	Simple_repeat	1	1	0	510	0	1	1	1	1	0	0	0	0	0	0	0	0	0	0	0	1	1	1
(CATGAC)n	Simple_repeat	3	3	0	719.333333333333	0	3	3	3	3	0	0	0	0	0	0	0	0	0	0	0	1	1	1
(CATGACT)n	Simple_repeat	1	1	1	352	3.02292	1	1	1	1	0	0	0	1	1	1	1	0	0	0	0	1	1	1
(CATGAGC)n	Simple_repeat	2	1	1	798	1.66515	1	1	1	1	0	0	0	1	1	1	1	0	0	0	0	1	1	1
(CATGAGG)n	Simple_repeat	1	0	0	578	0	0	0	0	0	0	0	0	0	0	0	0	0	0	0	0	1	1	1
(CATGAG)n	Simple_repeat	3	1	0	483.333333333333	0	1	1	1	1	0	0	0	0	0	0	0	0	0	0	0	1	1	1
(CATGA)n	Simple_repeat	11	10	0	609.636363636364	0	10	10	10	10	0	0	0	0	0	0	0	0	0	0	0	1	1	1
(CATGATA)n	Simple_repeat	1	1	0	282	0	1	1	1	1	0	0	0	0	0	0	0	0	0	0	0	1	1	1
(CATGATG)n	Simple_repeat	3	3	0	548.666666666667	0	3	3	2	2	0	0	0	0	0	0	0	0	0	0	0	1	1	1
(CATGATGTGG)n	Simple_repeat	1	0	0	778	0	0	0	0	0	0	0	0	0	0	0	0	0	0	0	0	1	1	1
(CATGAT)n	Simple_repeat	1	0	0	426	0	0	0	0	0	0	0	0	0	0	0	0	0	0	0	0	1	1	1
(CATGCAA)n	Simple_repeat	1	0	0	562	0	0	0	0	0	0	0	0	0	0	0	0	0	0	0	0	1	1	1
(CATGCACACA)n	Simple_repeat	5	1	0	799.2	0	0	0	1	0	0	0	0	0	0	0	0	0	0	0	0	1	1	1
(CATGCACA)n	Simple_repeat	2	0	0	860	0	0	0	0	0	0	0	0	0	0	0	0	0	0	0	0	1	1	1
(CATGCACATG)n	Simple_repeat	1	1	0	784	0	0	1	0	0	0	0	0	0	0	0	0	0	0	0	0	1	1	1
(CATGCAG)n	Simple_repeat	1	0	0	1000	0	0	0	0	0	0	0	0	0	0	0	0	0	0	0	0	1	1	1
(CATGCA)n	Simple_repeat	48	28	0	475.125	0	28	26	27	25	0	0	0	0	0	0	0	0	0	0	0	1	1	1
(CATGCATC)n	Simple_repeat	1	0	0	710	0	0	0	0	0	0	0	0	0	0	0	0	0	0	0	0	1	1	1
(CATGCATT)n	Simple_repeat	1	0	0	876	0	0	0	0	0	0	0	0	0	0	0	0	0	0	0	0	1	1	1
(CATGCCA)n	Simple_repeat	1	0	0	398	0	0	0	0	0	0	0	0	0	0	0	0	0	0	0	0	1	1	1
(CATGCCC)n	Simple_repeat	1	1	0	314	0	1	1	1	1	0	0	0	0	0	0	0	0	0	0	0	1	1	1
(CATGCC)n	Simple_repeat	1	0	0	396	0	0	0	0	0	0	0	0	0	0	0	0	0	0	0	0	1	1	1
(CATGCCT)n	Simple_repeat	2	2	0	526	0	2	2	2	2	0	0	0	0	0	0	0	0	0	0	0	1	1	1
(CATGCG)n	Simple_repeat	2	0	0	556	0	0	0	0	0	0	0	0	0	0	0	0	0	0	0	0	1	1	1
(CATGC)n	Simple_repeat	6	1	0	559.666666666667	0	1	1	1	1	0	0	0	0	0	0	0	0	0	0	0	1	1	1
(CATGCTA)n	Simple_repeat	1	0	0	562	0	0	0	0	0	0	0	0	0	0	0	0	0	0	0	0	1	1	1
(CATGCTC)n	Simple_repeat	2	1	0	449	0	1	1	1	1	0	0	0	0	0	0	0	0	0	0	0	1	1	1
(CATGCT)n	Simple_repeat	3	1	0	458	0	1	1	1	1	0	0	0	0	0	0	0	0	0	0	0	1	1	1
(CATGCTT)n	Simple_repeat	2	0	0	504	0	0	0	0	0	0	0	0	0	0	0	0	0	0	0	0	1	1	1
(CATGGAG)n	Simple_repeat	1	1	0	456	0	1	1	1	1	0	0	0	0	0	0	0	0	0	0	0	1	1	1
(CATGGA)n	Simple_repeat	4	4	0	522	0	4	4	4	4	0	0	0	0	0	0	0	0	0	0	0	1	1	1
(CATGGCA)n	Simple_repeat	2	1	0	768	0	1	1	0	0	0	0	0	0	0	0	0	0	0	0	0	1	1	1
(CATGGC)n	Simple_repeat	1	0	0	642	0	0	0	0	0	0	0	0	0	0	0	0	0	0	0	0	1	1	1
(CATGGGATTA)n	Simple_repeat	1	1	0	1000	0	1	1	1	1	0	0	0	0	0	0	0	0	0	0	0	1	1	1
(CATGG)n	Simple_repeat	5	2	0	601.2	0	2	2	2	2	0	1	0	0	0	0	0	0	0	0	0	1	1	1
(CATGGTA)n	Simple_repeat	1	0	0	470	0	0	0	0	0	0	0	0	0	0	0	0	0	0	0	0	1	1	1
(CATGGT)n	Simple_repeat	1	0	0	576	0	0	0	0	0	0	0	0	0	0	0	0	0	0	0	0	1	1	1
(CATGGTT)n	Simple_repeat	1	0	0	638	0	0	0	0	0	0	0	0	0	0	0	0	0	0	0	0	1	1	1
(CATG)n	Simple_repeat	129	70	1	587.720930232558	1.66296	67	62	67	57	0	1	1	1	1	1	1	0	0	0	0	1	1	1
(CATGTAA)n	Simple_repeat	3	1	0	549.333333333333	0	1	1	1	1	0	0	0	0	0	0	0	0	0	0	0	1	1	1
(CATGTAGT)n	Simple_repeat	1	1	0	504	0	1	1	1	1	0	0	0	0	0	0	0	0	0	0	0	1	1	1
(CATGTA)n	Simple_repeat	25	16	0	468.56	0	15	16	14	14	0	0	0	0	0	0	0	0	0	0	0	1	1	1
(CATGTATA)n	Simple_repeat	2	2	0	779	0	1	0	0	1	0	0	0	0	0	0	0	0	0	0	0	1	1	1
(CATGTAT)n	Simple_repeat	3	3	0	422.666666666667	0	2	3	3	2	0	0	0	0	0	0	0	0	0	0	0	1	1	1
(CATGTCAG)n	Simple_repeat	1	1	0	942	0	1	1	1	1	0	0	0	0	0	0	0	0	0	0	0	1	1	1
(CATGTCA)n	Simple_repeat	4	1	0	369.5	0	1	1	1	1	0	0	0	0	0	0	0	0	0	0	0	1	1	1
(CATGTCC)n	Simple_repeat	1	0	0	266	0	0	0	0	0	0	0	0	0	0	0	0	0	0	0	0	1	1	1
(CATGTC)n	Simple_repeat	3	1	0	517.333333333333	0	1	1	1	1	0	0	0	0	0	0	0	0	0	0	0	1	1	1
(CATGTCT)n	Simple_repeat	1	1	0	484	0	1	1	1	1	0	0	0	0	0	0	0	0	0	0	0	1	1	1
(CATGTGC)n	Simple_repeat	2	1	0	778	0	1	1	1	1	0	0	0	0	0	0	0	0	0	0	0	1	1	1
(CATGTGG)n	Simple_repeat	2	1	0	827	0	1	1	1	1	0	0	0	0	0	0	0	0	0	0	0	1	1	1
(CATGTGGTC)n	Simple_repeat	1	1	0	732	0	1	1	1	1	0	0	0	0	0	0	0	0	0	0	0	1	1	1
(CATGTG)n	Simple_repeat	46	22	1	498.913043478261	7.97877	22	21	19	20	0	0	0	1	0	0	0	0	0	0	0	1	1	1
(CATGTGTA)n	Simple_repeat	1	0	0	636	0	0	0	0	0	0	0	0	0	0	0	0	0	0	0	0	1	1	1
(CATGTGTG)n	Simple_repeat	3	0	0	788	0	0	0	0	0	0	0	0	0	0	0	0	0	0	0	0	1	1	1
(CATGTGTGTG)n	Simple_repeat	2	2	0	812	0	2	2	2	2	0	0	0	0	0	0	0	0	0	0	0	1	1	1
(CATGTGT)n	Simple_repeat	2	1	0	592	0	1	1	1	1	0	0	0	0	0	0	0	0	0	0	0	1	1	1
(CATGT)n	Simple_repeat	11	6	2	717.454545454545	7.94928	6	6	5	5	0	1	0	2	2	1	1	0	1	0	0	1	0.333333333333333	1
(CATGTTC)n	Simple_repeat	1	0	0	474	0	0	0	0	0	0	0	0	0	0	0	0	0	0	0	0	1	1	1
(CATGTT)n	Simple_repeat	2	2	0	434	0	2	2	2	2	0	0	0	0	0	0	0	0	0	0	0	1	1	1
(CATGTTTGA)n	Simple_repeat	1	1	0	548	0	0	1	1	0	0	0	0	0	0	0	0	0	0	0	0	1	1	1
(CATGTTT)n	Simple_repeat	6	3	0	499.333333333333	0	3	3	2	2	0	0	0	0	0	0	0	0	0	0	0	1	1	1
(CAT)n	Simple_repeat	807	456	11	712.790582403965	10.1617627272727	433	433	437	400	10	10	4	11	11	11	11	4	4	2	1	4.43270349307441e-05	4.43270349307441e-05	0.0033690873846488
(CATTAAAA)n	Simple_repeat	1	1	0	942	0	0	1	1	0	0	0	0	0	0	0	0	0	0	0	0	1	1	1
(CATTAAC)n	Simple_repeat	1	1	0	638	0	1	1	1	1	0	0	0	0	0	0	0	0	0	0	0	1	1	1
(CATTAA)n	Simple_repeat	11	6	0	553.636363636364	0	6	6	6	6	0	0	0	0	0	0	0	0	0	0	0	1	1	1
(CATTAATA)n	Simple_repeat	1	1	0	880	0	1	1	1	1	0	0	0	0	0	0	0	0	0	0	0	1	1	1
(CATTAATC)n	Simple_repeat	6	5	0	841.666666666667	0	5	5	4	5	0	0	0	0	0	0	0	0	0	0	0	1	1	1
(CATTAATCT)n	Simple_repeat	1	0	0	850	0	0	0	0	0	0	0	0	0	0	0	0	0	0	0	0	1	1	1
(CATTAAT)n	Simple_repeat	1	1	0	666	0	1	1	1	1	0	0	0	0	0	0	0	0	0	0	0	1	1	1
(CATTACC)n	Simple_repeat	1	1	0	536	0	1	1	1	1	0	0	0	0	0	0	0	0	0	0	0	1	1	1
(CATTAC)n	Simple_repeat	2	1	0	462	0	1	1	1	1	0	0	0	0	0	0	0	0	0	0	0	1	1	1
(CATTACT)n	Simple_repeat	2	2	0	383	0	2	2	2	2	0	0	0	0	0	0	0	0	0	0	0	1	1	1
(CATTAGA)n	Simple_repeat	1	0	0	412	0	0	0	0	0	0	0	0	0	0	0	0	0	0	0	0	1	1	1
(CATTAG)n	Simple_repeat	3	3	0	459.333333333333	0	3	3	3	3	0	0	0	0	0	0	0	0	0	0	0	1	1	1
(CATTAGT)n	Simple_repeat	1	1	0	504	0	1	1	1	1	0	0	0	0	0	0	0	0	0	0	0	1	1	1
(CATTA)n	Simple_repeat	29	12	1	573.793103448276	1.3231	11	10	10	9	0	0	0	0	0	0	0	0	0	0	0	1	1	1
(CATTATA)n	Simple_repeat	6	2	0	560.333333333333	0	2	2	2	2	0	0	0	0	0	0	0	0	0	0	0	1	1	1
(CATTATCAT)n	Simple_repeat	1	0	0	818	0	0	0	0	0	0	0	0	0	0	0	0	0	0	0	0	1	1	1
(CATTATC)n	Simple_repeat	2	2	1	469	17.1549	2	2	2	2	0	0	0	1	1	1	1	0	0	0	0	1	1	1
(CATTATG)n	Simple_repeat	2	1	0	532	0	1	1	1	1	0	0	0	0	0	0	0	0	0	0	0	1	1	1
(CATTAT)n	Simple_repeat	38	19	0	557.631578947368	0	19	18	18	18	0	0	0	0	0	0	0	0	0	0	0	1	1	1
(CATTATTA)n	Simple_repeat	1	1	0	446	0	1	1	1	1	0	0	0	0	0	0	0	0	0	0	0	1	1	1
(CATTATT)n	Simple_repeat	5	4	0	616	0	4	4	3	3	0	0	0	0	0	0	0	0	0	0	0	1	1	1
(CATTCAA)n	Simple_repeat	5	2	0	538	0	2	2	2	2	1	0	0	0	0	0	0	0	0	0	0	1	1	1
(CATTCACT)n	Simple_repeat	2	1	0	877	0	1	0	1	0	0	0	0	0	0	0	0	0	0	0	0	1	1	1
(CATTCA)n	Simple_repeat	5	3	0	506.8	0	3	3	3	3	0	0	0	0	0	0	0	0	0	0	0	1	1	1
(CATTCATC)n	Simple_repeat	1	1	0	886	0	1	1	0	0	0	0	0	0	0	0	0	0	0	0	0	1	1	1
(CATTCATG)n	Simple_repeat	1	1	0	814	0	1	0	1	0	0	0	0	0	0	0	0	0	0	0	0	1	1	1
(CATTCAT)n	Simple_repeat	3	1	0	494.666666666667	0	1	1	1	1	0	0	0	0	0	0	0	0	0	0	0	1	1	1
(CATTCCA)n	Simple_repeat	1	1	0	538	0	1	1	1	1	0	0	0	0	0	0	0	0	0	0	0	1	1	1
(CATTCCATTC)n	Simple_repeat	1	1	0	620	0	0	0	0	0	0	0	0	0	0	0	0	0	0	0	0	1	1	1
(CATTCCC)n	Simple_repeat	1	0	0	536	0	0	0	0	0	0	0	0	0	0	0	0	0	0	0	0	1	1	1
(CATTCC)n	Simple_repeat	4	2	0	573	0	2	2	2	2	0	0	0	0	0	0	0	0	0	0	0	1	1	1
(CATTCCT)n	Simple_repeat	3	1	0	497.333333333333	0	1	1	1	1	0	0	0	0	0	0	0	0	0	0	0	1	1	1
(CATTCCTTAT)n	Simple_repeat	1	1	0	860	0	0	0	0	0	0	0	0	0	0	0	0	0	0	0	0	1	1	1
(CATTC)n	Satellite	37	28	0	637.405405405405	0	19	16	17	15	0	0	0	0	0	0	0	0	0	0	0	1	1	1
(CATTCTA)n	Simple_repeat	1	0	0	482	0	0	0	0	0	0	0	0	0	0	0	0	0	0	0	0	1	1	1
(CATTCTC)n	Simple_repeat	3	2	0	410	0	2	2	2	2	0	0	0	0	0	0	0	0	0	0	0	1	1	1
(CATTCTG)n	Simple_repeat	1	0	0	588	0	0	0	0	0	0	0	0	0	0	0	0	0	0	0	0	1	1	1
(CATTCT)n	Simple_repeat	14	6	2	540	21.644	6	6	5	5	2	1	0	2	2	1	1	2	1	0	0	0.0666666666666666	0.333333333333333	1
(CATTCTT)n	Simple_repeat	5	5	0	394	0	5	5	5	5	0	0	0	0	0	0	0	0	0	0	0	1	1	1
(CATTGACATG)n	Simple_repeat	1	0	0	920	0	0	0	0	0	0	0	0	0	0	0	0	0	0	0	0	1	1	1
(CATTGAC)n	Simple_repeat	1	1	0	356	0	1	1	1	1	0	0	0	0	0	0	0	0	0	0	0	1	1	1
(CATTGGA)n	Simple_repeat	1	1	0	478	0	1	1	1	1	0	0	0	0	0	0	0	0	0	0	0	1	1	1
(CATTGG)n	Simple_repeat	1	0	0	646	0	0	0	0	0	0	0	0	0	0	0	0	0	0	0	0	1	1	1
(CATTG)n	Simple_repeat	12	9	0	716.666666666667	0	5	8	6	4	0	0	0	0	0	0	0	0	0	0	0	1	1	1
(CATTGTA)n	Simple_repeat	1	1	0	422	0	1	1	1	1	0	0	0	0	0	0	0	0	0	0	0	1	1	1
(CATTGT)n	Simple_repeat	4	2	0	625.5	0	2	2	1	1	0	0	0	0	0	0	0	0	0	0	0	1	1	1
(CATTGTT)n	Simple_repeat	2	0	0	503	0	0	0	0	0	0	0	0	0	0	0	0	0	0	0	0	1	1	1
(CATTGTTTG)n	Simple_repeat	1	1	0	830	0	1	1	1	1	0	0	0	0	0	0	0	0	0	0	0	1	1	1
(CATT)n	Simple_repeat	1311	698	23	724.186117467582	6.82972869565217	675	666	655	618	12	14	5	23	23	21	21	4	6	1	1	0.000425575197236598	2.13867749636267e-06	0.150782097567955
(CATTTAA)n	Simple_repeat	6	3	0	459	0	3	3	3	3	0	0	0	0	0	0	0	0	0	0	0	1	1	1
(CATTTAC)n	Simple_repeat	4	2	0	508	0	2	2	2	2	0	0	0	0	0	0	0	0	0	0	0	1	1	1
(CATTTAG)n	Simple_repeat	2	2	0	454	0	2	2	2	2	0	0	0	0	0	0	0	0	0	0	0	1	1	1
(CATTTA)n	Simple_repeat	33	20	0	534.484848484848	0	20	19	18	17	0	0	0	0	0	0	0	0	0	0	0	1	1	1
(CATTTATC)n	Simple_repeat	1	1	0	536	0	1	0	1	0	0	0	0	0	0	0	0	0	0	0	0	1	1	1
(CATTTATCT)n	Simple_repeat	1	0	0	904	0	0	0	0	0	0	0	0	0	0	0	0	0	0	0	0	1	1	1
(CATTTAT)n	Simple_repeat	11	7	1	471.636363636364	3.8255	7	7	5	5	0	0	0	1	1	1	1	0	0	0	0	1	1	1
(CATTTCA)n	Simple_repeat	4	3	0	478.5	0	3	3	3	3	0	0	0	0	0	0	0	0	0	0	0	1	1	1
(CATTTCAT)n	Simple_repeat	1	0	0	616	0	0	0	0	0	0	0	0	0	0	0	0	0	0	0	0	1	1	1
(CATTTC)n	Simple_repeat	12	7	0	572	0	7	7	7	7	0	0	0	0	0	0	0	0	0	0	0	1	1	1
(CATTTCTGT)n	Simple_repeat	1	1	0	1000	0	1	1	1	1	0	0	0	0	0	0	0	0	0	0	0	1	1	1
(CATTTCT)n	Simple_repeat	10	6	0	515.6	0	6	6	6	6	0	0	0	0	0	0	0	0	0	0	0	1	1	1
(CATTTGA)n	Simple_repeat	1	1	0	486	0	1	1	1	1	0	0	0	0	0	0	0	0	0	0	0	1	1	1
(CATTTGCAT)n	Simple_repeat	1	0	0	914	0	0	0	0	0	0	0	0	0	0	0	0	0	0	0	0	1	1	1
(CATTTG)n	Simple_repeat	11	7	0	563.454545454545	0	7	7	7	7	0	0	0	0	0	0	0	0	0	0	0	1	1	1
(CATTTGTA)n	Simple_repeat	1	1	0	834	0	1	1	1	1	0	0	0	0	0	0	0	0	0	0	0	1	1	1
(CATTT)n	Simple_repeat	112	68	15	607.366071428571	4.00940133333333	68	62	63	59	2	6	0	15	12	12	10	2	6	0	0	0.0460930640913082	1.50306178076806e-05	1
(CATTTTAAT)n	Simple_repeat	1	0	0	860	0	0	0	0	0	0	0	0	0	0	0	0	0	0	0	0	1	1	1
(CATTTTA)n	Simple_repeat	13	11	0	575.846153846154	0	10	11	10	9	1	0	0	0	0	0	0	0	0	0	0	1	1	1
(CATTTTCA)n	Simple_repeat	1	1	0	514	0	1	1	1	1	0	0	0	0	0	0	0	0	0	0	0	1	1	1
(CATTTTC)n	Simple_repeat	8	6	2	482	8.638255	6	6	6	6	0	1	0	2	2	2	2	0	1	0	0	1	0.333333333333333	1
(CATTTTG)n	Simple_repeat	2	1	0	525	0	1	1	1	1	0	0	0	0	0	0	0	0	0	0	0	1	1	1
(CATTTT)n	Simple_repeat	75	42	0	493.84	0	40	42	37	35	0	0	0	0	0	0	0	0	0	0	0	1	1	1
(CATTTTTA)n	Simple_repeat	1	1	0	368	0	1	1	1	1	0	0	0	0	0	0	0	0	0	0	0	1	1	1
(CATTTTT)n	Simple_repeat	20	14	1	538.4	3.57369	13	14	13	13	1	1	0	1	1	1	1	1	0	0	0	0.0769230769230769	1	1
(CCAAAA)n	Simple_repeat	3	2	0	798	0	2	2	2	2	0	0	0	0	0	0	0	0	0	0	0	1	1	1
(CCAAACC)n	Simple_repeat	1	0	0	940	0	0	0	0	0	0	0	0	0	0	0	0	0	0	0	0	1	1	1
(CCAAA)n	Simple_repeat	31	14	1	796.516129032258	138.853	13	12	11	10	1	0	0	1	0	1	0	1	0	0	0	0.0769230769230769	1	1
(CCAACAA)n	Simple_repeat	1	1	0	594	0	1	1	1	1	0	0	0	0	0	0	0	0	0	0	0	1	1	1
(CCAACAG)n	Simple_repeat	2	1	0	469	0	1	1	1	1	0	0	0	0	0	0	0	0	0	0	0	1	1	1
(CCAACA)n	Simple_repeat	13	7	0	519.846153846154	0	7	7	5	5	1	0	0	0	0	0	0	0	0	0	0	1	1	1
(CCAACAT)n	Simple_repeat	1	1	0	436	0	1	0	0	0	0	0	0	0	0	0	0	0	0	0	0	1	1	1
(CCAACCC)n	Simple_repeat	1	1	0	498	0	1	1	1	1	0	0	0	0	0	0	0	0	0	0	0	1	1	1
(CCAACC)n	Simple_repeat	8	3	0	559	0	3	3	3	3	0	0	0	0	0	0	0	0	0	0	0	1	1	1
(CCAACCT)n	Simple_repeat	1	1	0	694	0	1	1	1	1	0	0	0	0	0	0	0	0	0	0	0	1	1	1
(CCAAC)n	Simple_repeat	7	4	0	579.142857142857	0	4	4	3	3	0	0	0	0	0	0	0	0	0	0	0	1	1	1
(CCAACTG)n	Simple_repeat	2	1	0	632	0	1	1	1	1	0	0	0	0	0	0	0	0	0	0	0	1	1	1
(CCAACT)n	Simple_repeat	5	1	0	511.6	0	1	1	1	1	0	0	0	0	0	0	0	0	0	0	0	1	1	1
(CCAAGAA)n	Simple_repeat	1	0	0	628	0	0	0	0	0	0	0	0	0	0	0	0	0	0	0	0	1	1	1
(CCAAGAG)n	Simple_repeat	1	1	0	594	0	1	1	1	1	0	0	0	0	0	0	0	0	0	0	0	1	1	1
(CCAAGA)n	Simple_repeat	2	1	0	671	0	1	1	1	1	0	0	0	0	0	0	0	0	0	0	0	1	1	1
(CCAAGAT)n	Simple_repeat	1	1	0	750	0	1	1	1	1	0	0	0	0	0	0	0	0	0	0	0	1	1	1
(CCAAGCA)n	Simple_repeat	1	1	0	488	0	1	1	1	1	0	0	0	0	0	0	0	0	0	0	0	1	1	1
(CCAAGCCAG)n	Simple_repeat	2	2	0	716	0	2	1	0	0	0	0	0	0	0	0	0	0	0	0	0	1	1	1
(CCAAGCC)n	Simple_repeat	2	1	0	814	0	1	1	1	1	0	0	0	0	0	0	0	0	0	0	0	1	1	1
(CCAAGC)n	Simple_repeat	4	0	0	517	0	0	0	0	0	0	0	0	0	0	0	0	0	0	0	0	1	1	1
(CCAAGGC)n	Simple_repeat	2	0	0	597	0	0	0	0	0	0	0	0	0	0	0	0	0	0	0	0	1	1	1
(CCAAGG)n	Simple_repeat	6	1	0	586.666666666667	0	1	1	1	1	0	0	0	0	0	0	0	0	0	0	0	1	1	1
(CCAAG)n	Simple_repeat	3	2	0	618	0	2	2	2	2	0	0	0	0	0	0	0	0	0	0	0	1	1	1
(CCAAGT)n	Simple_repeat	3	1	0	514	0	1	1	1	1	1	0	0	0	0	0	0	0	0	0	0	1	1	1
(CCAA)n	Simple_repeat	92	59	2	747.739130434783	1.7906	55	55	53	50	1	3	0	2	2	2	2	0	1	0	0	1	0.107070707070707	1
(CCAATAT)n	Simple_repeat	1	0	0	754	0	0	0	0	0	0	0	0	0	0	0	0	0	0	0	0	1	1	1
(CCAATC)n	Simple_repeat	1	0	0	648	0	0	0	0	0	0	0	0	0	0	0	0	0	0	0	0	1	1	1
(CCAATCT)n	Simple_repeat	1	1	0	594	0	1	1	1	1	0	0	0	0	0	0	0	0	0	0	0	1	1	1
(CCAATG)n	Simple_repeat	1	0	0	492	0	0	0	0	0	0	0	0	0	0	0	0	0	0	0	0	1	1	1
(CCAAT)n	Simple_repeat	2	1	0	554	0	1	1	1	1	0	0	0	0	0	0	0	0	0	0	0	1	1	1
(CCAATTCTGA)n	Simple_repeat	1	1	0	854	0	1	1	1	1	0	0	0	0	0	0	0	0	0	0	0	1	1	1
(CCACAAC)n	Simple_repeat	1	1	0	498	0	1	1	1	1	0	0	0	0	0	0	0	0	0	0	0	1	1	1
(CCACAA)n	Simple_repeat	5	0	0	582.8	0	0	0	0	0	0	0	0	0	0	0	0	0	0	0	0	1	1	1
(CCACAATT)n	Simple_repeat	1	1	0	678	0	1	1	1	1	0	0	0	0	0	0	0	0	0	0	0	1	1	1
(CCACACA)n	Simple_repeat	2	2	0	598	0	2	1	2	1	0	0	0	0	0	0	0	0	0	0	0	1	1	1
(CCACACC)n	Simple_repeat	8	1	0	521	0	1	1	1	1	0	0	0	0	0	0	0	0	0	0	0	1	1	1
(CCACACG)n	Simple_repeat	1	1	0	518	0	1	1	1	1	0	0	0	0	0	0	0	0	0	0	0	1	1	1
(CCACAC)n	Simple_repeat	22	9	0	597.272727272727	0	8	7	7	6	0	0	0	0	0	0	0	0	0	0	0	1	1	1
(CCACACT)n	Simple_repeat	1	0	0	486	0	0	0	0	0	0	0	0	0	0	0	0	0	0	0	0	1	1	1
(CCACAGC)n	Simple_repeat	4	2	2	582.5	8.879415	2	2	2	2	0	0	0	2	2	2	2	0	0	0	0	1	1	1
(CCACAGG)n	Simple_repeat	5	2	0	577.6	0	2	2	1	2	0	0	0	0	0	0	0	0	0	0	0	1	1	1
(CCACAG)n	Simple_repeat	25	7	0	575.44	0	7	7	7	7	0	0	0	0	0	0	0	0	0	0	0	1	1	1
(CCACAGT)n	Simple_repeat	3	0	0	454	0	0	0	0	0	0	0	0	0	0	0	0	0	0	0	0	1	1	1
(CCACA)n	Simple_repeat	20	10	2	604.4	2.231145	9	10	9	8	0	1	0	2	2	2	2	0	1	0	0	1	0.2	1
(CCACATA)n	Simple_repeat	1	0	0	434	0	0	0	0	0	0	0	0	0	0	0	0	0	0	0	0	1	1	1
(CCACATATG)n	Simple_repeat	1	0	0	838	0	0	0	0	0	0	0	0	0	0	0	0	0	0	0	0	1	1	1
(CCACATG)n	Simple_repeat	1	1	0	464	0	1	1	1	1	0	0	0	0	0	0	0	0	0	0	0	1	1	1
(CCACAT)n	Simple_repeat	5	4	0	582	0	4	3	4	3	0	0	0	0	0	0	0	0	0	0	0	1	1	1
(CCACATT)n	Simple_repeat	3	2	0	519.333333333333	0	2	1	2	1	0	0	0	0	0	0	0	0	0	0	0	1	1	1
(CCACCAA)n	Simple_repeat	1	1	0	622	0	1	1	1	1	0	0	0	0	0	0	0	0	0	0	0	1	1	1
(CCACCAC)n	Simple_repeat	9	6	1	537.555555555556	1.72898	6	6	6	6	1	0	0	1	1	1	1	1	0	0	0	0.166666666666667	1	1
(CCACCAGCCA)n	Simple_repeat	1	0	0	892	0	0	0	0	0	0	0	0	0	0	0	0	0	0	0	0	1	1	1
(CCACCAG)n	Simple_repeat	6	1	0	523.333333333333	0	1	0	1	0	0	0	0	0	0	0	0	0	0	0	0	1	1	1
(CCACCA)n	Simple_repeat	19	8	0	465.473684210526	0	6	6	7	4	0	0	0	0	0	0	0	0	0	0	0	1	1	1
(CCACCATC)n	Simple_repeat	1	1	0	336	0	1	1	0	0	0	0	0	0	0	0	0	0	0	0	0	1	1	1
(CCACCATG)n	Simple_repeat	1	1	0	946	0	1	1	1	1	0	0	0	0	0	0	0	0	0	0	0	1	1	1
(CCACCCAGG)n	Simple_repeat	1	1	0	1000	0	1	1	1	1	0	0	0	0	0	0	0	0	0	0	0	1	1	1
(CCACCCA)n	Simple_repeat	8	7	0	578	0	7	7	7	7	0	0	0	0	0	0	0	0	0	0	0	1	1	1
(CCACCCCA)n	Simple_repeat	1	1	0	498	0	1	1	1	1	0	0	0	0	0	0	0	0	0	0	0	1	1	1
(CCACCCCCA)n	Simple_repeat	1	0	0	906	0	0	0	0	0	0	0	0	0	0	0	0	0	0	0	0	1	1	1
(CCACCCCG)n	Simple_repeat	1	0	0	916	0	0	0	0	0	0	0	0	0	0	0	0	0	0	0	0	1	1	1
(CCACCCC)n	Simple_repeat	22	9	0	567.727272727273	0	9	7	9	7	0	2	0	0	0	0	0	0	0	0	0	1	1	1
(CCACCCCTG)n	Simple_repeat	1	1	0	912	0	1	1	1	1	0	0	0	0	0	0	0	0	0	0	0	1	1	1
(CCACCCCT)n	Simple_repeat	2	2	0	742	0	2	2	2	2	0	0	0	0	0	0	0	0	0	0	0	1	1	1
(CCACCCG)n	Simple_repeat	11	7	0	676.181818181818	0	6	3	2	1	0	0	0	0	0	0	0	0	0	0	0	1	1	1
(CCACCC)n	Simple_repeat	98	40	2	617.734693877551	12.32467	37	37	39	34	0	0	0	2	2	2	2	0	0	0	0	1	1	1
(CCACCCTGGC)n	Simple_repeat	1	1	0	862	0	1	1	1	1	0	0	0	0	0	0	0	0	0	0	0	1	1	1
(CCACCCT)n	Simple_repeat	16	9	0	644.75	0	7	7	8	5	0	0	0	0	0	0	0	0	0	0	0	1	1	1
(CCACCGC)n	Simple_repeat	1	0	0	358	0	0	0	0	0	0	0	0	0	0	0	0	0	0	0	0	1	1	1
(CCACCGG)n	Simple_repeat	1	1	0	448	0	1	1	1	1	0	0	0	0	0	0	0	0	0	0	0	1	1	1
(CCACCG)n	Simple_repeat	15	2	0	512.533333333333	0	2	1	1	1	1	0	0	0	0	0	0	0	0	0	0	1	1	1
(CCACC)n	Simple_repeat	158	65	3	646.936708860759	3.02119666666667	63	60	58	55	5	2	0	3	3	3	3	1	2	0	0	0.222986074387449	0.00169491525423729	1
(CCACCTC)n	Simple_repeat	17	8	1	532.352941176471	2.60898	8	8	8	8	0	0	0	1	1	1	1	0	0	0	0	1	1	1
(CCACCTCT)n	Simple_repeat	1	0	0	562	0	0	0	0	0	0	0	0	0	0	0	0	0	0	0	0	1	1	1
(CCACCTGC)n	Simple_repeat	1	0	0	564	0	0	0	0	0	0	0	0	0	0	0	0	0	0	0	0	1	1	1
(CCACCTG)n	Simple_repeat	5	3	0	504	0	2	3	2	1	0	0	0	0	0	0	0	0	0	0	0	1	1	1
(CCACCT)n	Simple_repeat	35	13	1	573.542857142857	1.99809	12	11	9	8	0	0	0	1	1	1	1	0	0	0	0	1	1	1
(CCACCTTC)n	Simple_repeat	1	1	0	594	0	0	0	0	0	0	0	0	0	0	0	0	0	0	0	0	1	1	1
(CCACCTT)n	Simple_repeat	2	1	0	450	0	1	1	1	1	0	0	0	0	0	0	0	0	0	0	0	1	1	1
(CCACGA)n	Simple_repeat	1	1	0	532	0	1	1	1	1	0	0	0	0	0	0	0	0	0	0	0	1	1	1
(CCACGCC)n	Simple_repeat	4	1	0	509	0	1	1	0	0	0	0	0	0	0	0	0	0	0	0	0	1	1	1
(CCACGC)n	Simple_repeat	6	2	0	510.666666666667	0	1	2	1	1	0	0	0	0	0	0	0	0	0	0	0	1	1	1
(CCACGG)n	Simple_repeat	8	3	0	518	0	3	3	3	3	0	0	0	0	0	0	0	0	0	0	0	1	1	1
(CCACGGT)n	Simple_repeat	1	0	0	936	0	0	0	0	0	0	0	0	0	0	0	0	0	0	0	0	1	1	1
(CCACG)n	Simple_repeat	6	2	0	483.333333333333	0	2	2	1	1	0	0	0	0	0	0	0	0	0	0	0	1	1	1
(CCACGTC)n	Simple_repeat	1	0	0	602	0	0	0	0	0	0	0	0	0	0	0	0	0	0	0	0	1	1	1
(CCACGT)n	Simple_repeat	1	0	0	716	0	0	0	0	0	0	0	0	0	0	0	0	0	0	0	0	1	1	1
(CCAC)n	Simple_repeat	192	90	1	605.729166666667	36387.6	80	83	83	70	1	0	0	1	1	1	1	0	0	0	0	1	1	1
(CCACTA)n	Simple_repeat	2	2	0	425	0	2	2	2	2	0	0	0	0	0	0	0	0	0	0	0	1	1	1
(CCACTCAG)n	Simple_repeat	1	0	0	508	0	0	0	0	0	0	0	0	0	0	0	0	0	0	0	0	1	1	1
(CCACTCA)n	Simple_repeat	1	0	0	494	0	0	0	0	0	0	0	0	0	0	0	0	0	0	0	0	1	1	1
(CCACTCCG)n	Simple_repeat	1	0	0	570	0	0	0	0	0	0	0	0	0	0	0	0	0	0	0	0	1	1	1
(CCACTCC)n	Simple_repeat	7	3	0	453.142857142857	0	3	3	3	3	0	0	0	0	0	0	0	0	0	0	0	1	1	1
(CCACTC)n	Simple_repeat	21	10	0	541.52380952381	0	10	7	9	6	0	0	0	0	0	0	0	0	0	0	0	1	1	1
(CCACTCT)n	Simple_repeat	3	1	0	504	0	1	1	1	1	0	0	0	0	0	0	0	0	0	0	0	1	1	1
(CCACTGCA)n	Simple_repeat	1	1	0	938	0	1	1	1	1	0	0	0	0	0	0	0	0	0	0	0	1	1	1
(CCACTGC)n	Simple_repeat	4	2	0	475.5	0	2	2	1	1	0	0	0	0	0	0	0	0	0	0	0	1	1	1
(CCACTGGCA)n	Simple_repeat	1	0	0	568	0	0	0	0	0	0	0	0	0	0	0	0	0	0	0	0	1	1	1
(CCACTGG)n	Simple_repeat	4	3	1	480.5	4.92051	3	3	3	3	0	0	0	1	1	1	1	0	0	0	0	1	1	1
(CCACTG)n	Simple_repeat	20	7	0	556.6	0	6	7	6	6	0	0	0	0	0	0	0	0	0	0	0	1	1	1
(CCACT)n	Simple_repeat	24	5	2	605.333333333333	3.52185	5	4	5	4	0	1	1	2	2	2	2	0	1	1	0	1	0.5	0.4
(CCACTTC)n	Simple_repeat	2	0	0	569	0	0	0	0	0	0	0	0	0	0	0	0	0	0	0	0	1	1	1
(CCACTTG)n	Simple_repeat	1	1	0	624	0	1	1	1	1	0	0	0	0	0	0	0	0	0	0	0	1	1	1
(CCACTT)n	Simple_repeat	5	2	0	545.6	0	2	2	2	2	0	0	0	0	0	0	0	0	0	0	0	1	1	1
(CCAGAAAGG)n	Simple_repeat	1	0	0	814	0	0	0	0	0	0	0	0	0	0	0	0	0	0	0	0	1	1	1
(CCAGAAC)n	Simple_repeat	1	1	0	468	0	1	1	1	1	0	0	0	0	0	0	0	0	0	0	0	1	1	1
(CCAGAAGG)n	Simple_repeat	1	1	0	836	0	1	1	1	1	0	1	0	0	0	0	0	0	0	0	0	1	1	1
(CCAGAAG)n	Simple_repeat	2	2	0	527	0	2	2	2	2	0	0	0	0	0	0	0	0	0	0	0	1	1	1
(CCAGAA)n	Simple_repeat	2	1	0	605	0	1	1	1	1	0	0	0	0	0	0	0	0	0	0	0	1	1	1
(CCAGAAT)n	Simple_repeat	1	1	0	580	0	1	0	1	0	0	0	0	0	0	0	0	0	0	0	0	1	1	1
(CCAGACA)n	Simple_repeat	2	0	0	446	0	0	0	0	0	0	0	0	0	0	0	0	0	0	0	0	1	1	1
[truncated: 887,560 more chars]
