# Supplementary material for: Conserved expression of transposon-derived non-coding transcripts in primate stem cells
Source: BMC Genomics. 2017 Feb 28;18:214. doi: 10.1186/s12864-017-3568-y (PMC5331655; doi:10.1186/s12864-017-3568-y)
Supplement: Additional file 3 — Table of coordinates for table 1. (TXT 869 kb) [file 12864_2017_3568_MOESM3_ESM.txt]

# column 1 - orthologous human coordinates (hg19) mapping to expressed chimp TEs
# columns 2-7 are panTro4
#human coordinates	chr	start	end	repName	repClass	strand
chr10:101466755-101466822	chr10	101466755	101466822	MIR	SINE	-
chr10:101468147-101468302	chr10	101468147	101468302	MIRc	SINE	+
chr10:101471326-101471449	chr10	101471326	101471449	MER5B	DNA	-
chr10:102138787-102138890	chr10	102138787	102138890	MIRc	SINE	+
chr10:102140676-102141062	chr10	102140676	102141062	LTR7B	LTR	+
chr10:103529898-103529930	chr10	103529898	103529930	(A)n	Simple_repeat	+
chr10:103866298-103866341	chr10	103866298	103866341	(A)n	Simple_repeat	+
chr10:104211611-104211732	chr10	104211611	104211732	MIRb	SINE	-
chr10:104213037-104213163	chr10	104213037	104213163	PrimLTR79	LTR	-
chr10:104214071-104215209	chr10	104214071	104215209	AluJb	SINE	-
chr10:104215209-104215333	chr10	104215209	104215333	AluJo	SINE	-
chr10:104215366-104215458	chr10	104215366	104215458	L1MA1	LINE	+
chr10:104215613-104216096	chr10	104215613	104216096	MLT1D	LTR	+
chr10:106028170-106028262	chr10	106028170	106028262	MIRc	SINE	-
chr10:106028399-106028540	chr10	106028399	106028540	MER5A1	DNA	-
chr10:106109019-106109053	chr10	106109019	106109053	(CAAAA)n	Simple_repeat	+
chr10:114586660-114586686	chr10	114586660	114586686	(GAAT)n	Simple_repeat	+
chr10:119039268-119039404	chr10	119039268	119039404	Charlie4z	DNA	+
chr10:120436662-120436699	chr10	120436662	120436699	A-rich	Low_complexity	+
chr10:120439736-120439760	chr10	120439736	120439760	(CA)n	Simple_repeat	+
chr10:120440232-120440267	chr10	120440232	120440267	(ATATGA)n	Simple_repeat	+
chr10:12166958-12166975	chr10	12166958	12166975	(A)n	Simple_repeat	+
chr10:124926523-124926625	chr10	124926523	124926625	MER103C	DNA	-
chr10:126436613-126436664	chr10	126436613	126436664	(TACA)n	Simple_repeat	+
chr10:126440021-126440173	chr10	126440021	126440173	FLAM_C	SINE	+
chr10:126442237-126442351	chr10	126442237	126442351	MER8	DNA	+
chr10:126445735-126445770	chr10	126445735	126445770	(CA)n	Simple_repeat	+
chr10:126445953-126445985	chr10	126445953	126445985	(CA)n	Simple_repeat	+
chr10:126603950-126603982	chr10	126603950	126603982	(TA)n	Simple_repeat	+
chr10:126605794-126605828	chr10	126605794	126605828	GA-rich	Low_complexity	+
chr10:126609112-126609201	chr10	126609112	126609201	L2a	LINE	+
chr10:126609434-126609489	chr10	126609434	126609489	MER94B	DNA	-
chr10:126610813-126610905	chr10	126610813	126610905	(TA)n	Simple_repeat	+
chr10:126611428-126611526	chr10	126611428	126611526	AluJr	SINE	+
chr10:126611576-126611872	chr10	126611576	126611872	AluSg	SINE	+
chr10:126611881-126612136	chr10	126611881	126612136	AluSx3	SINE	+
chr10:126617811-126617896	chr10	126617811	126617896	MIRb	SINE	+
chr10:126622144-126622247	chr10	126622144	126622247	L2c	LINE	+
chr10:126622731-126622782	chr10	126622731	126622782	MamSINE1	SINE	+
chr10:126624559-126624623	chr10	126624559	126624623	L2d	LINE	-
chr10:126624715-126624756	chr10	126624715	126624756	(GT)n	Simple_repeat	+
chr10:126626351-126626427	chr10	126626351	126626427	Charlie23a	DNA	-
chr10:126629262-126629571	chr10	126629262	126629571	AluSg	SINE	+
chr10:126629572-126629600	chr10	126629572	126629600	(AACA)n	Simple_repeat	+
chr10:126629942-126630218	chr10	126629942	126630218	AluSg7	SINE	-
chr10:128592931-128593070	chr10	128592931	128593070	Charlie18a	DNA	+
chr10:131908539-131908588	chr10	131908539	131908588	L2b	LINE	+
chr10:15117400-15118091	chr10	15117400	15118091	L1MD1	LINE	-
chr10:15117690-15118001	chr10	15117690	15118001	AluSx	SINE	+
chr10:15118502-15118801	chr10	15118502	15118801	AluSx	SINE	-
chr10:17631246-17631289	chr10	17631246	17631289	(ATC)n	Simple_repeat	+
chr10:21473528-21473545	chr10	21473528	21473545	(CTG)n	Simple_repeat	+
chr10:21475186-21475229	chr10	21475186	21475229	(AC)n	Simple_repeat	+
chr10:21475917-21475958	chr10	21475917	21475958	(TG)n	Simple_repeat	+
chr10:21476049-21476081	chr10	21476049	21476081	(ATAC)n	Simple_repeat	+
chr10:21481074-21481097	chr10	21481074	21481097	(TTCA)n	Simple_repeat	+
chr10:21501966-21502038	chr10	21501966	21502038	MIR	SINE	-
chr10:21522937-21522978	chr10	21522937	21522978	(AGAT)n	Simple_repeat	+
chr10:21529824-21529875	chr10	21529824	21529875	(AC)n	Simple_repeat	+
chr10:21530174-21530217	chr10	21530174	21530217	(AAAT)n	Simple_repeat	+
chr10:21533595-21533656	chr10	21533595	21533656	A-rich	Low_complexity	+
chr10:21538652-21538690	chr10	21538652	21538690	(AAAT)n	Simple_repeat	+
chr10:21541313-21541342	chr10	21541313	21541342	(TTGA)n	Simple_repeat	+
chr10:21561047-21561075	chr10	21561047	21561075	(T)n	Simple_repeat	+
chr10:21561515-21561537	chr10	21561515	21561537	(AAAT)n	Simple_repeat	+
chr10:21570391-21570426	chr10	21570391	21570426	(CTTT)n	Simple_repeat	+
chr10:21571444-21571473	chr10	21571444	21571473	GA-rich	Low_complexity	+
chr10:21819275-21819350	chr10	21819275	21819350	L2d2	LINE	-
chr10:21820630-21820665	chr10	21820630	21820665	(TA)n	Simple_repeat	+
chr10:21820692-21820769	chr10	21820692	21820769	L2a	LINE	+
chr10:21820786-21820826	chr10	21820786	21820826	(CTGCTTTT)n	Simple_repeat	+
chr10:21822939-21823016	chr10	21822939	21823016	(CCCGCG)n	Simple_repeat	+
chr10:27399189-27399288	chr10	27399189	27399288	L1MC4	LINE	+
chr10:28804535-28814877	chr10	28804535	28814877	L1MB5	LINE	-
chr10:28810052-28810349	chr10	28810052	28810349	AluSp	SINE	-
chr10:28811050-28811349	chr10	28811050	28811349	AluSx	SINE	+
chr10:28811377-28811444	chr10	28811377	28811444	Charlie4z	DNA	+
chr10:28811914-28812209	chr10	28811914	28812209	AluSp	SINE	-
chr10:28812502-28812687	chr10	28812502	28812687	AluSc	SINE	-
chr10:28814453-28814712	chr10	28814453	28814712	AluSx1	SINE	-
chr10:28815167-28815367	chr10	28815167	28815367	MER20B	DNA	-
chr10:28816779-28816993	chr10	28816779	28816993	MIR	SINE	-
chr10:28819786-28819945	chr10	28819786	28819945	AluJr	SINE	-
chr10:35930980-35931007	chr10	35930980	35931007	(CGTC)n	Simple_repeat	+
chr10:38697929-38698012	chr10	38697929	38698012	MIR1_Amn	SINE	+
chr10:46343916-46344107	chr10	46343916	46344107	MIR	SINE	-
chr10:46344921-46344948	chr10	46344921	46344948	(ATT)n	Simple_repeat	+
chr10:46344978-46345087	chr10	46344978	46345087	L1M4	LINE	-
chr10:46350233-46350438	chr10	46350233	46350438	L2	LINE	+
chr10:46350720-46350976	chr10	46350720	46350976	AluJb	SINE	+
chr10:46350997-46351361	chr10	46350997	46351361	MER57E1	LTR	+
chr10:46351361-46351493	chr10	46351361	46351493	L1MC1	LINE	+
chr10:46351908-46351949	chr10	46351908	46351949	(AC)n	Simple_repeat	+
chr10:46352577-46352616	chr10	46352577	46352616	(AC)n	Simple_repeat	+
chr10:46353758-46353968	chr10	46353758	46353968	L1M3	LINE	-
chr10:46354361-46354633	chr10	46354361	46354633	AluSx	SINE	-
chr10:46355196-46355538	chr10	46355196	46355538	MLT1A0	LTR	+
chr10:46356066-46356198	chr10	46356066	46356198	FLAM_A	SINE	+
chr10:46357474-46357775	chr10	46357474	46357775	AluSc	SINE	+
chr10:46357890-46358181	chr10	46357890	46358181	AluJr	SINE	-
chr10:46373077-46373110	chr10	46373077	46373110	(TG)n	Simple_repeat	+
chr10:46391751-46391797	chr10	46391751	46391797	(AC)n	Simple_repeat	+
chr10:46398495-46398595	chr10	46398495	46398595	GA-rich	Low_complexity	+
chr10:46398556-46398601	chr10	46398556	46398601	(AGAC)n	Simple_repeat	+
chr10:46418841-46418912	chr10	46418841	46418912	L1ME3G	LINE	-
chr10:46420470-46420684	chr10	46420470	46420684	AluJr	SINE	-
chr10:46712812-46713007	chr10	46712812	46713007	AluJr	SINE	-
chr10:46734194-46734385	chr10	46734194	46734385	MIR	SINE	-
chr10:46735180-46735222	chr10	46735180	46735222	(ATT)n	Simple_repeat	+
chr10:46735250-46735361	chr10	46735250	46735361	L1M4	LINE	-
chr10:46739952-46740872	chr10	46739952	46740872	L2	LINE	+
chr10:46740985-46741247	chr10	46740985	46741247	AluJb	SINE	+
chr10:46741268-46741632	chr10	46741268	46741632	MER57E1	LTR	+
chr10:46741632-46741764	chr10	46741632	46741764	L1MC1	LINE	+
chr10:46742028-46742143	chr10	46742028	46742143	5S	rRNA	+
chr10:46742181-46742210	chr10	46742181	46742210	(AC)n	Simple_repeat	+
chr10:46742836-46742887	chr10	46742836	46742887	(AC)n	Simple_repeat	+
chr10:46744066-46744273	chr10	46744066	46744273	L1M3	LINE	-
chr10:46744656-46744934	chr10	46744656	46744934	AluSx	SINE	-
chr10:46745374-46746211	chr10	46745374	46746211	MLT1D	LTR	+
chr10:46745493-46745835	chr10	46745493	46745835	MLT1A0	LTR	+
chr10:46746220-46746254	chr10	46746220	46746254	(AC)n	Simple_repeat	+
chr10:46746342-46746474	chr10	46746342	46746474	FLAM_A	SINE	+
chr10:46747750-46748041	chr10	46747750	46748041	AluSc	SINE	+
chr10:46748161-46748453	chr10	46748161	46748453	AluJr	SINE	-
chr10:46914020-46914111	chr10	46914020	46914111	(GCC)n	Simple_repeat	+
chr10:46915114-46915144	chr10	46915114	46915144	(A)n	Simple_repeat	+
chr10:46993214-46993264	chr10	46993214	46993264	(CCAGCGC)n	Simple_repeat	+
chr10:46993295-46993347	chr10	46993295	46993347	(CCTCT)n	Simple_repeat	+
chr10:46993371-46993439	chr10	46993371	46993439	(CCCTCTC)n	Simple_repeat	+
chr10:47190063-47190195	chr10	47190063	47190195	FLAM_A	SINE	-
chr10:47241159-47241377	chr10	47241159	47241377	MIR	SINE	+
chr10:47241382-47241422	chr10	47241382	47241422	(TATTTTA)n	Simple_repeat	+
chr10:47242513-47242674	chr10	47242513	47242674	Charlie23a	DNA	-
chr10:47243017-47243106	chr10	47243017	47243106	MIR3	SINE	+
chr10:47396092-47396183	chr10	47396092	47396183	(GCC)n	Simple_repeat	+
chr10:47997484-47997528	chr10	47997484	47997528	(AC)n	Simple_repeat	+
chr10:47998138-47998255	chr10	47998138	47998255	MLT1I	LTR	+
chr10:48000801-48000833	chr10	48000801	48000833	(TGAG)n	Simple_repeat	+
chr10:48186243-48186332	chr10	48186243	48186332	MIR3	SINE	-
chr10:48239156-48239288	chr10	48239156	48239288	FLAM_A	SINE	+
chr10:48930251-48930462	chr10	48930251	48930462	L2	LINE	+
chr10:48930747-48931009	chr10	48930747	48931009	AluJb	SINE	+
chr10:48931030-48931393	chr10	48931030	48931393	MER57E1	LTR	+
chr10:48931393-48931525	chr10	48931393	48931525	L1MC1	LINE	+
chr10:48931789-48931904	chr10	48931789	48931904	5S	rRNA	+
chr10:48931942-48931973	chr10	48931942	48931973	(AC)n	Simple_repeat	+
chr10:48932598-48932651	chr10	48932598	48932651	(AC)n	Simple_repeat	+
chr10:48933830-48934036	chr10	48933830	48934036	L1M3	LINE	-
chr10:48934417-48934695	chr10	48934417	48934695	AluSx	SINE	-
chr10:48935135-48935972	chr10	48935135	48935972	MLT1D	LTR	+
chr10:48935254-48935596	chr10	48935254	48935596	MLT1A0	LTR	+
chr10:48935989-48936023	chr10	48935989	48936023	(AC)n	Simple_repeat	+
chr10:48936111-48936243	chr10	48936111	48936243	FLAM_A	SINE	+
chr10:48937519-48937810	chr10	48937519	48937810	AluSc	SINE	+
chr10:48937930-48938222	chr10	48937930	48938222	AluJr	SINE	-
chr10:48940077-48940408	chr10	48940077	48940408	AluJo	SINE	+
chr10:48940361-48940387	chr10	48940361	48940387	(AAAACA)n	Simple_repeat	+
chr10:48942973-48943115	chr10	48942973	48943115	L2d2	LINE	-
chr10:48944691-48944890	chr10	48944691	48944890	MER58A	DNA	+
chr10:48945838-48945932	chr10	48945838	48945932	L1M7	LINE	+
chr10:48946250-48946399	chr10	48946250	48946399	L1ME4b	LINE	+
chr10:48946612-48946930	chr10	48946612	48946930	L1MA4	LINE	+
chr10:48947613-48947637	chr10	48947613	48947637	(T)n	Simple_repeat	+
chr10:48947853-48947971	chr10	48947853	48947971	MIRb	SINE	+
chr10:48948129-48948174	chr10	48948129	48948174	(TAT)n	Simple_repeat	+
chr10:48950189-48950407	chr10	48950189	48950407	MIR	SINE	+
chr10:48950412-48950452	chr10	48950412	48950452	(TATTTTA)n	Simple_repeat	+
chr10:48951543-48951704	chr10	48951543	48951704	Charlie23a	DNA	-
chr10:48952045-48952134	chr10	48952045	48952134	MIR3	SINE	+
chr10:49216197-49216329	chr10	49216197	49216329	FLAM_A	SINE	-
chr10:49230732-49230743	chr10	49230732	49230743	L1PB	LINE	+
chr10:49264951-49265080	chr10	49264951	49265080	MIRb	SINE	+
chr10:49265238-49265283	chr10	49265238	49265283	(TAT)n	Simple_repeat	+
chr10:51624293-51625505	chr10	51624293	51625505	L2b	LINE	-
chr10:51624569-51624861	chr10	51624569	51624861	AluSq2	SINE	+
chr10:51624861-51624889	chr10	51624861	51624889	(AAACA)n	Simple_repeat	+
chr10:51625578-51625850	chr10	51625578	51625850	L2b	LINE	-
chr10:51625851-51626027	chr10	51625851	51626027	MER112	DNA	-
chr10:51626672-51626792	chr10	51626672	51626792	FLAM_A	SINE	+
chr10:51627096-51627236	chr10	51627096	51627236	MIRb	SINE	-
chr10:51627978-51628018	chr10	51627978	51628018	A-rich	Low_complexity	+
chr10:51628721-51628867	chr10	51628721	51628867	L2	LINE	+
chr10:51629009-51629069	chr10	51629009	51629069	MER5B	DNA	-
chr10:51629539-51629779	chr10	51629539	51629779	MIR	SINE	-
chr10:51629855-51629934	chr10	51629855	51629934	L2d2	LINE	+
chr10:51633414-51633442	chr10	51633414	51633442	(T)n	Simple_repeat	+
chr10:51656131-51656158	chr10	51656131	51656158	(TTTTG)n	Simple_repeat	+
chr10:51657131-51657168	chr10	51657131	51657168	(TGTTT)n	Simple_repeat	+
chr10:51658637-51658772	chr10	51658637	51658772	AluSz	SINE	+
chr10:51659466-51659530	chr10	51659466	51659530	GA-rich	Low_complexity	+
chr10:51670590-51670804	chr10	51670590	51670804	AluJr	SINE	+
chr10:51692672-51692778	chr10	51692672	51692778	(TC)n	Simple_repeat	+
chr10:51699476-51699522	chr10	51699476	51699522	(GT)n	Simple_repeat	+
chr10:51718163-51718196	chr10	51718163	51718196	(AC)n	Simple_repeat	+
chr10:52518019-52518224	chr10	52518019	52518224	MLT1I	LTR	-
chr10:52518438-52518750	chr10	52518438	52518750	L2b	LINE	-
chr10:52518755-52518790	chr10	52518755	52518790	(TGTGTT)n	Simple_repeat	+
chr10:55217947-55218035	chr10	55217947	55218035	5S	rRNA	+
chr10:5806348-5806409	chr10	5806348	5806409	L2c	LINE	+
chr10:5806532-5806673	chr10	5806532	5806673	MER20	DNA	+
chr10:58116362-58116408	chr10	58116362	58116408	A-rich	Low_complexity	+
chr10:58870988-58871033	chr10	58870988	58871033	(AT)n	Simple_repeat	+
chr10:58877993-58878026	chr10	58877993	58878026	(GAAT)n	Simple_repeat	+
chr10:58887349-58887385	chr10	58887349	58887385	(TTTC)n	Simple_repeat	+
chr10:58887385-58887570	chr10	58887385	58887570	(TCTCTC)n	Simple_repeat	+
chr10:58888740-58888809	chr10	58888740	58888809	MIR	SINE	+
chr10:58890855-58890884	chr10	58890855	58890884	(AC)n	Simple_repeat	+
chr10:58891567-58891695	chr10	58891567	58891695	FRAM	SINE	+
chr10:58891615-58891642	chr10	58891615	58891642	(GTGATC)n	Simple_repeat	+
chr10:58892173-58892200	chr10	58892173	58892200	(CA)n	Simple_repeat	+
chr10:58901754-58901787	chr10	58901754	58901787	(AATAAT)n	Simple_repeat	+
chr10:58902492-58902537	chr10	58902492	58902537	(AC)n	Simple_repeat	+
chr10:58902833-58902873	chr10	58902833	58902873	(GT)n	Simple_repeat	+
chr10:58917155-58917191	chr10	58917155	58917191	(AC)n	Simple_repeat	+
chr10:58918955-58919020	chr10	58918955	58919020	(CA)n	Simple_repeat	+
chr10:58931006-58931022	chr10	58931006	58931022	A-rich	Low_complexity	+
chr10:58931216-58931243	chr10	58931216	58931243	A-rich	Low_complexity	+
chr10:58932493-58932520	chr10	58932493	58932520	A-rich	Low_complexity	+
chr10:58944321-58944464	chr10	58944321	58944464	L1MB1	LINE	-
chr10:58944398-58944431	chr10	58944398	58944431	(TG)n	Simple_repeat	+
chr10:58952887-58952955	chr10	58952887	58952955	MLT2F	LTR	+
chr10:58953783-58953859	chr10	58953783	58953859	(AT)n	Simple_repeat	+
chr10:58955294-58955418	chr10	58955294	58955418	L2a	LINE	-
chr10:58957447-58957467	chr10	58957447	58957467	(CA)n	Simple_repeat	+
chr10:58957477-58957501	chr10	58957477	58957501	(AG)n	Simple_repeat	+
chr10:58959168-58959216	chr10	58959168	58959216	(TTTAA)n	Simple_repeat	+
chr10:58959392-58959428	chr10	58959392	58959428	(CA)n	Simple_repeat	+
chr10:58960329-58960378	chr10	58960329	58960378	(TTTA)n	Simple_repeat	+
chr10:58960339-58960371	chr10	58960339	58960371	(TTGTTT)n	Simple_repeat	+
chr10:58961507-58961577	chr10	58961507	58961577	(TTC)n	Simple_repeat	+
chr10:58965864-58965898	chr10	58965864	58965898	(ATTT)n	Simple_repeat	+
chr10:58967438-58967559	chr10	58967438	58967559	MLT1J	LTR	+
chr10:58967653-58967824	chr10	58967653	58967824	L1ME3G	LINE	-
chr10:58969668-58969705	chr10	58969668	58969705	A-rich	Low_complexity	+
chr10:58969758-58969787	chr10	58969758	58969787	(TGTGTA)n	Simple_repeat	+
chr10:58970403-58970447	chr10	58970403	58970447	(AC)n	Simple_repeat	+
chr10:58970648-58971352	chr10	58970648	58971352	THE1D-int	LTR	-
chr10:58970983-58971063	chr10	58970983	58971063	THE1D-int	LTR	+
chr10:58973547-58973572	chr10	58973547	58973572	(CA)n	Simple_repeat	+
chr10:58973634-58973665	chr10	58973634	58973665	(TGT)n	Simple_repeat	+
chr10:58974542-58974708	chr10	58974542	58974708	MIR	SINE	-
chr10:58981362-58981402	chr10	58981362	58981402	(TA)n	Simple_repeat	+
chr10:60050159-60050247	chr10	60050159	60050247	Charlie18a	DNA	+
chr10:60159802-60159899	chr10	60159802	60159899	HAL1ME	LINE	+
chr10:60160024-60160150	chr10	60160024	60160150	FLAM_A	SINE	+
chr10:62555234-62555273	chr10	62555234	62555273	(TATT)n	Simple_repeat	+
chr10:62556608-62556720	chr10	62556608	62556720	AluJo	SINE	+
chr10:62556825-62556997	chr10	62556825	62556997	MER5A	DNA	-
chr10:62557164-62557271	chr10	62557164	62557271	MIRb	SINE	+
chr10:62558729-62558853	chr10	62558729	62558853	AluJo	SINE	+
chr10:6446932-6446943	chr10	6446932	6446943	(TTCT)n	Simple_repeat	+
chr10:6451556-6451568	chr10	6451556	6451568	(TCTATT)n	Simple_repeat	+
chr10:65229005-65229076	chr10	65229005	65229076	MIRb	SINE	-
chr10:65229069-65229182	chr10	65229069	65229182	MIRc	SINE	-
chr10:65229285-65229383	chr10	65229285	65229383	L2c	LINE	-
chr10:65245096-65245133	chr10	65245096	65245133	Tigger19a	DNA	+
chr10:65245193-65245221	chr10	65245193	65245221	(AGAAA)n	Simple_repeat	+
chr10:65246688-65246775	chr10	65246688	65246775	MIRc	SINE	-
chr10:65252803-65252829	chr10	65252803	65252829	(TTTC)n	Simple_repeat	+
chr10:65253378-65253421	chr10	65253378	65253421	AluSx	SINE	-
chr10:65254540-65254591	chr10	65254540	65254591	MIRb	SINE	-
chr10:65254798-65254857	chr10	65254798	65254857	L2d	LINE	+
chr10:65265353-65265429	chr10	65265353	65265429	MER5A	DNA	-
chr10:65279994-65280087	chr10	65279994	65280087	MIR1_Amn	SINE	-
chr10:6623078-6623165	chr10	6623078	6623165	Mam_R4	LINE	+
chr10:6623899-6623944	chr10	6623899	6623944	L2c	LINE	+
chr10:70458089-70458186	chr10	70458089	70458186	MIRb	SINE	-
chr10:70459034-70459060	chr10	70459034	70459060	(TTTGC)n	Simple_repeat	+
chr10:70459253-70459275	chr10	70459253	70459275	(CA)n	Simple_repeat	+
chr10:75387784-75387830	chr10	75387784	75387830	MamRep605b	LTR?	+
chr10:75431530-75431572	chr10	75431530	75431572	(TCTCCT)n	Simple_repeat	+
chr10:75458648-75458814	chr10	75458648	75458814	MIR	SINE	-
chr10:75466409-75466455	chr10	75466409	75466455	(AC)n	Simple_repeat	+
chr10:75467082-75467129	chr10	75467082	75467129	(AC)n	Simple_repeat	+
chr10:75469546-75469568	chr10	75469546	75469568	(TA)n	Simple_repeat	+
chr10:75470458-75470474	chr10	75470458	75470474	(AT)n	Simple_repeat	+
chr10:75470474-75470533	chr10	75470474	75470533	(AC)n	Simple_repeat	+
chr10:75470533-75470546	chr10	75470533	75470546	(AT)n	Simple_repeat	+
chr10:75480687-75480791	chr10	75480687	75480791	L2c	LINE	-
chr10:75483623-75483775	chr10	75483623	75483775	L1ME4b	LINE	+
chr10:75485530-75485572	chr10	75485530	75485572	(TAT)n	Simple_repeat	+
chr10:75502567-75503375	chr10	75502567	75503375	L2a	LINE	+
chr10:75502617-75503340	chr10	75502617	75503340	LTR8	LTR	-
chr10:75503561-75503604	chr10	75503561	75503604	MIR	SINE	-
chr10:75537314-75537610	chr10	75537314	75537610	AluSq	SINE	-
chr10:75537621-75537920	chr10	75537621	75537920	AluSz6	SINE	-
chr10:75538358-75538403	chr10	75538358	75538403	(TATCTA)n	Simple_repeat	+
chr10:75538614-75538814	chr10	75538614	75538814	AluJr	SINE	+
chr10:75538846-75539032	chr10	75538846	75539032	AluJb	SINE	+
chr10:75540674-75540825	chr10	75540674	75540825	MARNA	DNA	-
chr10:79544224-79544258	chr10	79544224	79544258	(TG)n	Simple_repeat	+
chr10:81426181-81426220	chr10	81426181	81426220	(GGAGTA)n	Simple_repeat	+
chr10:81435513-81435553	chr10	81435513	81435553	(TG)n	Simple_repeat	+
chr10:81451603-81451711	chr10	81451603	81451711	MLT1H	LTR	-
chr10:81481597-81481639	chr10	81481597	81481639	MSTA	LTR	+
chr10:81482531-81482662	chr10	81482531	81482662	AluSx1	SINE	+
chr10:81483321-81483412	chr10	81483321	81483412	FLAM_C	SINE	+
chr10:81488193-81488230	chr10	81488193	81488230	L2a	LINE	-
chr10:81499902-81499908	chr10	81499902	81499908	(TTCTTT)n	Simple_repeat	+
chr10:81524764-81524867	chr10	81524764	81524867	MIR	SINE	+
chr10:81546999-81547029	chr10	81546999	81547029	(AC)n	Simple_repeat	+
chr10:81554404-81554789	chr10	81554404	81554789	L1PA13	LINE	+
chr10:81556781-81556825	chr10	81556781	81556825	(TTG)n	Simple_repeat	+
chr10:81558565-81558607	chr10	81558565	81558607	(CA)n	Simple_repeat	+
chr10:81562366-81562679	chr10	81562366	81562679	AluSq2	SINE	-
chr10:81563226-81563534	chr10	81563226	81563534	AluY	SINE	+
chr10:81564572-81564758	chr10	81564572	81564758	L1MA8	LINE	-
chr10:81564954-81565071	chr10	81564954	81565071	MER5B	DNA	-
chr10:81565884-81565917	chr10	81565884	81565917	A-rich	Low_complexity	+
chr10:81566295-81566380	chr10	81566295	81566380	L2a	LINE	+
chr10:81566341-81566366	chr10	81566341	81566366	(TA)n	Simple_repeat	+
chr10:81567532-81567713	chr10	81567532	81567713	MIR	SINE	-
chr10:81568913-81568952	chr10	81568913	81568952	(TCCTAC)n	Simple_repeat	+
chr10:81570229-81570657	chr10	81570229	81570657	MLT1C2	LTR	+
chr10:81572496-81572560	chr10	81572496	81572560	L1MC1	LINE	-
chr10:81572850-81573309	chr10	81572850	81573309	L1MB4	LINE	-
chr10:81574085-81574145	chr10	81574085	81574145	L1ME4c	LINE	+
chr10:81581344-81581366	chr10	81581344	81581366	(GA)n	Simple_repeat	+
chr10:81586752-81586779	chr10	81586752	81586779	(CCTCG)n	Simple_repeat	+
chr10:81587322-81587340	chr10	81587322	81587340	(A)n	Simple_repeat	+
chr10:82195235-82195505	chr10	82195235	82195505	AluJr	SINE	-
chr10:88510136-88510242	chr10	88510136	88510242	L2d2	LINE	-
chr10:88511617-88511642	chr10	88511617	88511642	(AC)n	Simple_repeat	+
chr10:88772043-88772085	chr10	88772043	88772085	GA-rich	Low_complexity	+
chr10:89004733-89004864	chr10	89004733	89004864	AluSx	SINE	+
chr10:89015175-89015200	chr10	89015175	89015200	(T)n	Simple_repeat	+
chr10:89046933-89047036	chr10	89046933	89047036	MIR	SINE	+
chr10:89047914-89048158	chr10	89047914	89048158	MIRb	SINE	-
chr10:89069140-89069184	chr10	89069140	89069184	(AC)n	Simple_repeat	+
chr10:89070239-89070273	chr10	89070239	89070273	(AT)n	Simple_repeat	+
chr10:89070672-89070695	chr10	89070672	89070695	(AT)n	Simple_repeat	+
chr10:89072043-89072115	chr10	89072043	89072115	MLT1O	LTR	+
chr10:89076570-89076957	chr10	89076570	89076957	L1PA13	LINE	+
chr10:89078031-89078095	chr10	89078031	89078095	L1MA2	LINE	-
chr10:89078955-89078996	chr10	89078955	89078996	(TGT)n	Simple_repeat	+
chr10:89079825-89080279	chr10	89079825	89080279	L1M4	LINE	+
chr10:89082486-89082570	chr10	89082486	89082570	(TA)n	Simple_repeat	+
chr10:89084499-89084544	chr10	89084499	89084544	(TATT)n	Simple_repeat	+
chr10:89084544-89084830	chr10	89084544	89084830	AluSq2	SINE	-
chr10:89085379-89085680	chr10	89085379	89085680	AluY	SINE	+
chr10:89086718-89086815	chr10	89086718	89086815	L1MA8	LINE	-
chr10:89086821-89086906	chr10	89086821	89086906	L1MA8	LINE	-
chr10:89087105-89087222	chr10	89087105	89087222	MER5B	DNA	-
chr10:89087282-89087916	chr10	89087282	89087916	L1MCa	LINE	-
chr10:89088443-89088510	chr10	89088443	89088510	L2a	LINE	+
chr10:89089665-89089831	chr10	89089665	89089831	MIR	SINE	-
chr10:89092365-89092794	chr10	89092365	89092794	MLT1C2	LTR	+
chr10:89093026-89093399	chr10	89093026	89093399	MLT1A	LTR	+
chr10:89094086-89094248	chr10	89094086	89094248	MLT1L	LTR	+
chr10:89094291-89094594	chr10	89094291	89094594	AluYm1	SINE	+
chr10:89094629-89094688	chr10	89094629	89094688	L1MC1	LINE	-
chr10:89094688-89094765	chr10	89094688	89094765	(AT)n	Simple_repeat	+
chr10:89094785-89094799	chr10	89094785	89094799	(TA)n	Simple_repeat	+
chr10:89094890-89094923	chr10	89094890	89094923	(TATAT)n	Simple_repeat	+
chr10:89094934-89095036	chr10	89094934	89095036	L1MC1	LINE	-
chr10:89095024-89095483	chr10	89095024	89095483	L1MB4	LINE	-
chr10:89096257-89096319	chr10	89096257	89096319	L1ME4c	LINE	+
chr10:91408610-91408638	chr10	91408610	91408638	(TGA)n	Simple_repeat	+
chr10:92481057-92481086	chr10	92481057	92481086	(TGTT)n	Simple_repeat	+
chr10:92483566-92483614	chr10	92483566	92483614	Kanga1	DNA	+
chr10:92493303-92493454	chr10	92493303	92493454	MIR	SINE	-
chr10:92497930-92498013	chr10	92497930	92498013	MIR3	SINE	+
chr10:92499407-92499440	chr10	92499407	92499440	A-rich	Low_complexity	+
chr10:93557712-93557732	chr10	93557712	93557732	(AAC)n	Simple_repeat	+
chr10:95046391-95046422	chr10	95046391	95046422	(GT)n	Simple_repeat	+
chr10:95049141-95049175	chr10	95049141	95049175	(AAT)n	Simple_repeat	+
chr10:95667552-95667587	chr10	95667552	95667587	(AAAAT)n	Simple_repeat	+
chr10:95667661-95667699	chr10	95667661	95667699	(TACA)n	Simple_repeat	+
chr10:95667992-95668190	chr10	95667992	95668190	MIRb	SINE	-
chr10:96952569-96952595	chr10	96952569	96952595	(GT)n	Simple_repeat	+
chr10:96990949-96991400	chr10	96990949	96991400	LTR7	LTR	+
chr10:97640256-97640273	chr10	97640256	97640273	(A)n	Simple_repeat	+
chr10:97641170-97641345	chr10	97641170	97641345	L1MD	LINE	-
chr10:97641506-97641536	chr10	97641506	97641536	A-rich	Low_complexity	+
chr10:97642641-97642671	chr10	97642641	97642671	A-rich	Low_complexity	+
chr10:97643022-97643165	chr10	97643022	97643165	MER103C	DNA	+
chr10:97643816-97643883	chr10	97643816	97643883	L3b	LINE	+
chr10:97644323-97644461	chr10	97644323	97644461	MIR	SINE	-
chr10:97649913-97650000	chr10	97649913	97650000	L2b	LINE	+
chr10:97653672-97653704	chr10	97653672	97653704	(ATA)n	Simple_repeat	+
chr10:97654313-97654347	chr10	97654313	97654347	(AC)n	Simple_repeat	+
chr10:97654934-97655122	chr10	97654934	97655122	MIR1_Amn	SINE	-
chr10:97657823-97657946	chr10	97657823	97657946	Charlie15a	DNA	+
chr10:97658939-97659078	chr10	97658939	97659078	L1M5	LINE	+
chr10:97659112-97659144	chr10	97659112	97659144	(ATT)n	Simple_repeat	+
chr10:97659144-97659295	chr10	97659144	97659295	AluYh7	SINE	-
chr10:97659887-97659996	chr10	97659887	97659996	L2d	LINE	+
chr10:97660029-97660228	chr10	97660029	97660228	MER20	DNA	-
chr10:97662432-97662554	chr10	97662432	97662554	MER5A	DNA	-
chr10:97662587-97662666	chr10	97662587	97662666	L2	LINE	-
chr10:97662673-97662772	chr10	97662673	97662772	MIR3	SINE	+
chr10:97662844-97662924	chr10	97662844	97662924	L2c	LINE	-
chr10:97665082-97665132	chr10	97665082	97665132	GA-rich	Low_complexity	+
chr10:97665186-97665211	chr10	97665186	97665211	(CAGT)n	Simple_repeat	+
chr10:97892224-97892253	chr10	97892224	97892253	(T)n	Simple_repeat	+
chr10:97892515-97892737	chr10	97892515	97892737	Tigger4a	DNA	+
chr10:97892937-97893288	chr10	97892937	97893288	CR1_Mam	LINE	+
chr10:97893325-97893651	chr10	97893325	97893651	Tigger12A	DNA	-
chr10:97893784-97894327	chr10	97893784	97894327	Tigger4a	DNA	+
chr10:97893976-97894290	chr10	97893976	97894290	AluSx3	SINE	-
chr10:97895303-97895349	chr10	97895303	97895349	L2c	LINE	-
chr10:97896306-97896424	chr10	97896306	97896424	FLAM_C	SINE	+
chr10:97896636-97896832	chr10	97896636	97896832	MER58A	DNA	-
chr10:97898500-97900055	chr10	97898500	97900055	L2a	LINE	-
chr10:97899033-97899378	chr10	97899033	97899378	MLT1A0	LTR	+
chr10:97899608-97899914	chr10	97899608	97899914	AluSp	SINE	-
chr10:97900262-97900305	chr10	97900262	97900305	A-rich	Low_complexity	+
chr10:97900405-97900709	chr10	97900405	97900709	AluJb	SINE	+
chr10:97900891-97901235	chr10	97900891	97901235	L2d	LINE	-
chr10:97901490-97901798	chr10	97901490	97901798	AluJr	SINE	-
chr10:97902062-97902112	chr10	97902062	97902112	(GT)n	Simple_repeat	+
chr10:97902558-97902864	chr10	97902558	97902864	AluSx1	SINE	-
chr10:97903346-97903462	chr10	97903346	97903462	MLT1O	LTR	-
chr10:97903745-97904042	chr10	97903745	97904042	AluJb	SINE	-
chr10:97904663-97905631	chr10	97904663	97905631	Charlie25	DNA	-
chr10:97904819-97905126	chr10	97904819	97905126	AluSx	SINE	-
chr10:97905861-97906371	chr10	97905861	97906371	L1ME3Cz	LINE	-
chr10:97907914-97908208	chr10	97907914	97908208	AluSp	SINE	+
chr10:97908451-97909029	chr10	97908451	97909029	MER5C	DNA	-
chr10:97908482-97908771	chr10	97908482	97908771	AluY	SINE	-
chr10:97909583-97909783	chr10	97909583	97909783	L1M6	LINE	-
chr10:97909799-97910109	chr10	97909799	97910109	AluY	SINE	+
chr10:97910448-97910479	chr10	97910448	97910479	(T)n	Simple_repeat	+
chr10:97910491-97910809	chr10	97910491	97910809	AluSx1	SINE	-
chr10:97911786-97912075	chr10	97911786	97912075	AluJb	SINE	+
chr10:97912266-97913182	chr10	97912266	97913182	MLT2B3	LTR	-
chr10:97912316-97912646	chr10	97912316	97912646	Tigger3a	DNA	-
chr10:97913889-97914094	chr10	97913889	97914094	AluJb	SINE	+
chr10:97914097-97914243	chr10	97914097	97914243	(TTTC)n	Simple_repeat	+
chr10:97914807-97914826	chr10	97914807	97914826	(AT)n	Simple_repeat	+
chr10:97914972-97915140	chr10	97914972	97915140	MIRc	SINE	-
chr10:97915672-97915786	chr10	97915672	97915786	MIR3	SINE	-
chr10:97923356-97923559	chr10	97923356	97923559	MER58A	DNA	-
chr10:98727694-98727800	chr10	98727694	98727800	MER5B	DNA	+
chr10:98727812-98727903	chr10	98727812	98727903	L1MB2	LINE	-
chr10:98731141-98731263	chr10	98731141	98731263	L2b	LINE	-
chr10:98732235-98732395	chr10	98732235	98732395	MamRep605b	LTR?	+
chr10:98736063-98736190	chr10	98736063	98736190	MamRTE1	LINE	-
chr10:98737420-98737595	chr10	98737420	98737595	AluJb	SINE	-
chr10:98737721-98737784	chr10	98737721	98737784	MIRb	SINE	-
chr10:98740322-98740448	chr10	98740322	98740448	AluJr	SINE	+
chr10:98749943-98749985	chr10	98749943	98749985	FRAM	SINE	-
chr10:98750073-98750205	chr10	98750073	98750205	AluJr	SINE	-
chr10:98750357-98750391	chr10	98750357	98750391	(GCTGT)n	Simple_repeat	+
chr10:98751559-98751601	chr10	98751559	98751601	(CCTCCTG)n	Simple_repeat	+
chr10:99193977-99194171	chr10	99193977	99194171	MIR	SINE	-
chr1:101516126-101516167	chr1	101516126	101516167	(GT)n	Simple_repeat	+
chr1:101523518-101523550	chr1	101523518	101523550	(ACT)n	Simple_repeat	+
chr1:101542814-101542850	chr1	101542814	101542850	(TTTTG)n	Simple_repeat	+
chr1:10480332-10480427	chr1	10480332	10480427	L1ME3D	LINE	+
chr1:10480433-10480470	chr1	10480433	10480470	(T)n	Simple_repeat	+
chr1:109606074-109606363	chr1	109606074	109606363	AluSz6	SINE	-
chr11:100558175-100558209	chr11	100558175	100558209	(CGCGCC)n	Simple_repeat	+
chr1:110139438-110139531	chr1	110139438	110139531	MER5A	DNA	-
chr1:110139545-110139783	chr1	110139545	110139783	Tigger4a	DNA	-
chr11:102929345-102929443	chr11	102929345	102929443	MamRep434	DNA	+
chr11:102932073-102932221	chr11	102932073	102932221	MER91B	DNA	-
chr11:10323529-10323559	chr11	10323529	10323559	(T)n	Simple_repeat	+
chr11:10323577-10323604	chr11	10323577	10323604	(TTCC)n	Simple_repeat	+
chr11:10329838-10329931	chr11	10329838	10329931	(CTTC)n	Simple_repeat	+
chr11:105871610-105871723	chr11	105871610	105871723	MLT1C2	LTR	-
chr11:105872807-105872830	chr11	105872807	105872830	(AATGAGAA)n	Simple_repeat	+
chr11:105872988-105873003	chr11	105872988	105873003	(AATGAGAA)n	Simple_repeat	+
chr1:110598397-110598549	chr1	110598397	110598549	MIR3	SINE	-
chr1:110598855-110599097	chr1	110598855	110599097	MIR	SINE	-
chr1:110599543-110599755	chr1	110599543	110599755	MIRb	SINE	+
chr1:110599788-110599923	chr1	110599788	110599923	L2d2	LINE	+
chr1:110599963-110600104	chr1	110599963	110600104	L2b	LINE	-
chr1:110601305-110601375	chr1	110601305	110601375	L2b	LINE	+
chr1:110601697-110601723	chr1	110601697	110601723	(AGGGA)n	Simple_repeat	+
chr1:110602532-110602566	chr1	110602532	110602566	(TT)n	Simple_repeat	+
chr11:107834686-107834837	chr11	107834686	107834837	MIRc	SINE	+
chr11:107835048-107835342	chr11	107835048	107835342	AluJb	SINE	-
chr11:107836417-107836451	chr11	107836417	107836451	(ATTTAAA)n	Simple_repeat	+
chr11:107836510-107836686	chr11	107836510	107836686	AluSz	SINE	-
chr11:107838020-107838183	chr11	107838020	107838183	FRAM	SINE	-
chr1:11086196-11086274	chr1	11086196	11086274	L1M5	LINE	-
chr11:10874035-10874163	chr11	10874035	10874163	L2b	LINE	-
chr11:10880961-10880995	chr11	10880961	10880995	(TATTAT)n	Simple_repeat	+
chr11:10882892-10882924	chr11	10882892	10882924	(AAT)n	Simple_repeat	+
chr11:10885521-10885546	chr11	10885521	10885546	(AAT)n	Simple_repeat	+
chr11:10885836-10885849	chr11	10885836	10885849	(AAT)n	Simple_repeat	+
chr1:110890972-110890994	chr1	110890972	110890994	(TTCT)n	Simple_repeat	+
chr1:110892520-110892786	chr1	110892520	110892786	AluSz	SINE	-
chr1:110893106-110893194	chr1	110893106	110893194	MIRb	SINE	-
chr11:10893480-10893514	chr11	10893480	10893514	(AAAC)n	Simple_repeat	+
chr1:110894175-110894318	chr1	110894175	110894318	L2a	LINE	-
chr11:10894307-10894340	chr11	10894307	10894340	(TCCCCT)n	Simple_repeat	+
chr1:110894315-110894426	chr1	110894315	110894426	L2	LINE	-
chr1:110895450-110895559	chr1	110895450	110895559	FLAM_C	SINE	+
chr1:110896007-110896199	chr1	110896007	110896199	MER5B	DNA	-
chr1:110896341-110896478	chr1	110896341	110896478	MER5A1	DNA	+
chr1:110900063-110900374	chr1	110900063	110900374	AluSx1	SINE	-
chr1:110900669-110900964	chr1	110900669	110900964	AluJb	SINE	+
chr1:110901286-110901447	chr1	110901286	110901447	MIRc	SINE	+
chr1:110904593-110904680	chr1	110904593	110904680	L2c	LINE	-
chr1:111208880-111208892	chr1	111208880	111208892	(ATAAT)n	Simple_repeat	+
chr11:115996072-115996105	chr11	115996072	115996105	(CA)n	Simple_repeat	+
chr11:115999482-115999503	chr11	115999482	115999503	(AC)n	Simple_repeat	+
chr11:116020383-116020406	chr11	116020383	116020406	(TG)n	Simple_repeat	+
chr11:116077964-116077971	chr11	116077964	116077971	(CACA)n	Simple_repeat	+
chr11:116209895-116209917	chr11	116209895	116209917	(A)n	Simple_repeat	+
chr11:116224841-116224881	chr11	116224841	116224881	(CTC)n	Simple_repeat	+
chr11:116225783-116225819	chr11	116225783	116225819	(ATG)n	Simple_repeat	+
chr11:116228320-116228374	chr11	116228320	116228374	MIRb	SINE	-
chr11:116235379-116235409	chr11	116235379	116235409	(A)n	Simple_repeat	+
chr11:116240074-116240101	chr11	116240074	116240101	(ATTC)n	Simple_repeat	+
chr11:116240110-116240154	chr11	116240110	116240154	(AC)n	Simple_repeat	+
chr11:116253681-116253709	chr11	116253681	116253709	(AAT)n	Simple_repeat	+
chr11:116259267-116259324	chr11	116259267	116259324	MIR3	SINE	+
chr11:116259469-116259493	chr11	116259469	116259493	(TTAT)n	Simple_repeat	+
chr11:116269035-116269069	chr11	116269035	116269069	(T)n	Simple_repeat	+
chr11:116270521-116270558	chr11	116270521	116270558	(ATAGCTG)n	Simple_repeat	+
chr11:116271730-116271770	chr11	116271730	116271770	(AATG)n	Simple_repeat	+
chr11:116274433-116274470	chr11	116274433	116274470	MIR1_Amn	SINE	-
chr11:116289131-116289166	chr11	116289131	116289166	(TG)n	Simple_repeat	+
chr11:116289179-116289211	chr11	116289179	116289211	(TGTGTG)n	Simple_repeat	+
chr11:116293731-116293765	chr11	116293731	116293765	(CT)n	Simple_repeat	+
chr11:116298798-116298820	chr11	116298798	116298820	(CTG)n	Simple_repeat	+
chr11:116301494-116301531	chr11	116301494	116301531	GA-rich	Low_complexity	+
chr11:116305635-116305670	chr11	116305635	116305670	(TG)n	Simple_repeat	+
chr11:116307340-116307365	chr11	116307340	116307365	(GTTA)n	Simple_repeat	+
chr11:116308975-116309019	chr11	116308975	116309019	MIRb	SINE	+
chr11:116312771-116312817	chr11	116312771	116312817	Helitron1Nb_Mam	RC	+
chr11:118586621-118602720	chr11	118586621	118602720	MER4CL34	LTR	+
chr11:118587742-118602564	chr11	118587742	118602564	HERVH-int	LTR	-
chr11:118592785-118600883	chr11	118592785	118600883	HERVK-int	LTR	-
chr11:118604983-118605005	chr11	118604983	118605005	(A)n	Simple_repeat	+
chr11:118614900-118614987	chr11	118614900	118614987	LTR33	LTR	-
chr11:118616538-118616586	chr11	118616538	118616586	(CTATATT)n	Simple_repeat	+
chr11:118791040-118791085	chr11	118791040	118791085	L3b	LINE	+
chr11:118791950-118791997	chr11	118791950	118791997	(AC)n	Simple_repeat	+
chr11:118792858-118792899	chr11	118792858	118792899	GA-rich	Low_complexity	+
chr11:118795030-118795056	chr11	118795030	118795056	(CAGACA)n	Simple_repeat	+
chr11:119263395-119263429	chr11	119263395	119263429	(TAT)n	Simple_repeat	+
chr1:111978899-111978981	chr1	111978899	111978981	L1MA9	LINE	+
chr1:111979561-111979712	chr1	111979561	111979712	MER5A1	DNA	-
chr1:111979749-111979996	chr1	111979749	111979996	L1MB3	LINE	+
chr11:119939546-119939567	chr11	119939546	119939567	(A)n	Simple_repeat	+
chr11:122941859-122942152	chr11	122941859	122942152	AluSx	SINE	+
chr11:122942176-122942443	chr11	122942176	122942443	AluSx1	SINE	+
chr11:123309576-123309625	chr11	123309576	123309625	X6A_LINE	LINE	-
chr11:123324323-123324340	chr11	123324323	123324340	(AT)n	Simple_repeat	+
chr11:123329394-123329414	chr11	123329394	123329414	(T)n	Simple_repeat	+
chr11:123360998-123361030	chr11	123360998	123361030	(TGAGA)n	Simple_repeat	+
chr11:123363540-123363564	chr11	123363540	123363564	(CT)n	Simple_repeat	+
chr11:123371034-123371059	chr11	123371034	123371059	(AAAT)n	Simple_repeat	+
chr11:123394703-123394733	chr11	123394703	123394733	(TTCT)n	Simple_repeat	+
chr11:123612619-123612718	chr11	123612619	123612718	(TTTTCT)n	Simple_repeat	+
chr11:123612747-123612899	chr11	123612747	123612899	MIRb	SINE	+
chr11:132726-132867	chr11	132726	132867	AluJo	SINE	-
chr11:133105-133405	chr11	133105	133405	AluJr	SINE	-
chr1:113393408-113393518	chr1	113393408	113393518	L2d2	LINE	-
chr1:113393530-113393573	chr1	113393530	113393573	L2b	LINE	-
chr1:113408716-113408799	chr1	113408716	113408799	LTR48B	LTR	+
chr1:113410391-113410438	chr1	113410391	113410438	(TG)n	Simple_repeat	+
chr1:113413618-113413643	chr1	113413618	113413643	(TC)n	Simple_repeat	+
chr11:134137714-134137737	chr11	134137714	134137737	(AC)n	Simple_repeat	+
chr1:113417860-113417892	chr1	113417860	113417892	(GA)n	Simple_repeat	+
chr1:113433187-113433212	chr1	113433187	113433212	(TTTAT)n	Simple_repeat	+
chr1:113448422-113448441	chr1	113448422	113448441	(T)n	Simple_repeat	+
chr1:113449024-113449105	chr1	113449024	113449105	MIRc	SINE	+
chr1:113451791-113451854	chr1	113451791	113451854	L1M5	LINE	-
chr1:113452362-113452465	chr1	113452362	113452465	MIR	SINE	-
chr1:113452947-113452994	chr1	113452947	113452994	AluYj4	SINE	+
chr1:113453871-113453988	chr1	113453871	113453988	Tigger1	DNA	-
chr1:113499705-113499882	chr1	113499705	113499882	MIRb	SINE	-
chr1:113499935-113500061	chr1	113499935	113500061	L2d2	LINE	-
chr1:113500051-113500094	chr1	113500051	113500094	L2b	LINE	-
chr1:113500161-113500247	chr1	113500161	113500247	MIRb	SINE	-
chr1:113501453-113501548	chr1	113501453	113501548	Arthur1B	DNA	+
chr1:113501535-113501634	chr1	113501535	113501634	Arthur1B	DNA	+
chr1:113501685-113501819	chr1	113501685	113501819	AluSq2	SINE	+
chr1:113501819-113501837	chr1	113501819	113501837	(A)n	Simple_repeat	+
chr1:113502410-113502581	chr1	113502410	113502581	MIRc	SINE	+
chr1:113502791-113502935	chr1	113502791	113502935	MIR3	SINE	-
chr1:113503225-113503257	chr1	113503225	113503257	(ATGCAA)n	Simple_repeat	+
chr1:113504458-113504610	chr1	113504458	113504610	L1M2	LINE	+
chr1:113505111-113505204	chr1	113505111	113505204	AluSz	SINE	-
chr1:113510632-113510652	chr1	113510632	113510652	(T)n	Simple_repeat	+
chr11:13984498-13984534	chr11	13984498	13984534	(GCTGGC)n	Simple_repeat	+
chr11:13986780-13986805	chr11	13986780	13986805	(ATGA)n	Simple_repeat	+
chr11:13987714-13987762	chr11	13987714	13987762	(CCTCTTC)n	Simple_repeat	+
chr11:13989045-13989108	chr11	13989045	13989108	A-rich	Low_complexity	+
chr11:13993224-13993259	chr11	13993224	13993259	(CCCCAG)n	Simple_repeat	+
chr11:14005135-14005197	chr11	14005135	14005197	X17_LINE	LINE	+
chr11:14006342-14006395	chr11	14006342	14006395	L2a	LINE	+
chr11:14016516-14016564	chr11	14016516	14016564	(TTCA)n	Simple_repeat	+
chr11:14025691-14025731	chr11	14025691	14025731	(AC)n	Simple_repeat	+
chr11:14041020-14041046	chr11	14041020	14041046	(TTA)n	Simple_repeat	+
chr11:14042661-14042701	chr11	14042661	14042701	(TTTACTT)n	Simple_repeat	+
chr11:14062311-14062341	chr11	14062311	14062341	MER117	DNA	-
chr11:14079633-14079680	chr11	14079633	14079680	(TCTT)n	Simple_repeat	+
chr11:14081023-14081114	chr11	14081023	14081114	L2a	LINE	-
chr11:14081488-14081533	chr11	14081488	14081533	MIRb	SINE	+
chr11:14081690-14081777	chr11	14081690	14081777	MIRc	SINE	-
chr11:14082959-14083022	chr11	14082959	14083022	Tigger14a	DNA	-
chr11:14086483-14086584	chr11	14086483	14086584	Charlie4z	DNA	-
chr11:14087420-14087504	chr11	14087420	14087504	L2c	LINE	-
chr11:14091994-14092071	chr11	14091994	14092071	L2a	LINE	-
chr11:14163425-14163446	chr11	14163425	14163446	(CA)n	Simple_repeat	+
chr11:14170134-14170186	chr11	14170134	14170186	MIR3	SINE	-
chr11:14170156-14170205	chr11	14170156	14170205	MIRb	SINE	-
chr11:14170441-14170464	chr11	14170441	14170464	(CATT)n	Simple_repeat	+
chr11:14239397-14239443	chr11	14239397	14239443	MIRb	SINE	-
chr11:14262098-14262133	chr11	14262098	14262133	U2	snRNA	-
chr11:14267765-14267803	chr11	14267765	14267803	GA-rich	Low_complexity	+
chr11:14283368-14283437	chr11	14283368	14283437	MIR	SINE	-
chr1:114576601-114576636	chr1	114576601	114576636	A-rich	Low_complexity	+
chr1:114576652-114577219	chr1	114576652	114577219	MER41C	LTR	+
chr1:114696683-114696867	chr1	114696683	114696867	MIRc	SINE	+
chr1:114698739-114698925	chr1	114698739	114698925	(AGAGAC)n	Simple_repeat	+
chr11:150923-150940	chr11	150923	150940	(A)n	Simple_repeat	+
chr11:151065-151185	chr11	151065	151185	AluJb	SINE	-
chr11:151529-151670	chr11	151529	151670	L1ME4b	LINE	+
chr11:152556-152957	chr11	152556	152957	L1ME4c	LINE	+
chr11:152713-152833	chr11	152713	152833	AluJr4	SINE	-
chr11:152998-153101	chr11	152998	153101	U6	snRNA	-
chr11:153603-153712	chr11	153603	153712	Charlie29b	DNA	-
chr11:167291-167342	chr11	167291	167342	AluSq2	SINE	-
chr11:167602-167685	chr11	167602	167685	MIR1_Amn	SINE	-
chr11:16777810-16778115	chr11	16777810	16778115	AluSc8	SINE	-
chr11:16778174-16778475	chr11	16778174	16778475	AluSp	SINE	+
chr11:18612791-18612830	chr11	18612791	18612830	(GTGTGT)n	Simple_repeat	+
chr11:18612830-18612953	chr11	18612830	18612953	MIRb	SINE	-
chr11:18613097-18613171	chr11	18613097	18613171	MIRc	SINE	-
chr11:18613871-18613936	chr11	18613871	18613936	L2c	LINE	+
chr11:18614558-18614638	chr11	18614558	18614638	L1M5	LINE	+
chr11:18623980-18624050	chr11	18623980	18624050	MIR1_Amn	SINE	+
chr1:11968208-11968328	chr1	11968208	11968328	U5	snRNA	+
chr1:119685353-119685433	chr1	119685353	119685433	L2d2	LINE	+
chr1:119692142-119692168	chr1	119692142	119692168	(A)n	Simple_repeat	+
chr1:11969863-11969983	chr1	11969863	11969983	U5	snRNA	-
chr1:120287137-120287170	chr1	120287137	120287170	MIRb	SINE	-
chr1:120695410-120695475	chr1	120695410	120695475	MIRb	SINE	+
chr1:120696351-120696495	chr1	120696351	120696495	Charlie4z	DNA	+
chr1:120696785-120696981	chr1	120696785	120696981	MIR	SINE	+
chr11:27353544-27353563	chr11	27353544	27353563	(ACA)n	Simple_repeat	+
chr11:27635599-27635621	chr11	27635599	27635621	(A)n	Simple_repeat	+
chr11:27635871-27636944	chr11	27635871	27636944	L1MC5a	LINE	-
chr11:27636257-27636302	chr11	27636257	27636302	(CATAAC)n	Simple_repeat	+
chr11:27636317-27636391	chr11	27636317	27636391	(TA)n	Simple_repeat	+
chr11:27636504-27636812	chr11	27636504	27636812	AluSz	SINE	-
chr11:27636984-27637128	chr11	27636984	27637128	MIRb	SINE	+
chr11:27637537-27638952	chr11	27637537	27638952	L2b	LINE	+
chr11:27637606-27637913	chr11	27637606	27637913	AluSq2	SINE	+
chr11:27637913-27638171	chr11	27637913	27638171	L2d	LINE	+
chr11:27638175-27638592	chr11	27638175	27638592	MSTB	LTR	-
chr11:27640509-27640552	chr11	27640509	27640552	(GT)n	Simple_repeat	+
chr11:27641001-27641308	chr11	27641001	27641308	MLT2C2	LTR	+
chr11:27642154-27642461	chr11	27642154	27642461	AluJb	SINE	+
chr11:27642611-27643288	chr11	27642611	27643288	MamGypLTR1a	LTR	-
chr11:27643909-27644027	chr11	27643909	27644027	MIR3	SINE	+
chr11:27644197-27644549	chr11	27644197	27644549	LTR16C	LTR	-
chr11:27644707-27644915	chr11	27644707	27644915	MIR	SINE	+
chr11:27645302-27645347	chr11	27645302	27645347	(AC)n	Simple_repeat	+
chr11:27646201-27646349	chr11	27646201	27646349	MIRb	SINE	+
chr11:27646353-27646523	chr11	27646353	27646523	MIRb	SINE	-
chr11:27647439-27647685	chr11	27647439	27647685	MER102a	DNA	+
chr11:27647809-27647956	chr11	27647809	27647956	MIRc	SINE	-
chr11:27648801-27648980	chr11	27648801	27648980	LTR88b	LTR	-
chr11:27649088-27649400	chr11	27649088	27649400	AluJb	SINE	-
chr11:27649790-27649982	chr11	27649790	27649982	MLT1O	LTR	-
chr11:27650178-27650489	chr11	27650178	27650489	AluSz6	SINE	-
chr11:27650507-27650592	chr11	27650507	27650592	MIRb	SINE	-
chr11:27650618-27656473	chr11	27650618	27656473	HERVH-int	LTR	-
chr11:27656887-27657062	chr11	27656887	27657062	MIRb	SINE	+
chr11:30359830-30359963	chr11	30359830	30359963	MER106B	DNA	+
chr11:34124520-34124820	chr11	34124520	34124820	L2b	LINE	-
chr11:3427398-3427509	chr11	3427398	3427509	AluY	SINE	+
chr11:3428050-3428118	chr11	3428050	3428118	MADE1	DNA	-
chr1:1343860-1344002	chr1	1343860	1344002	L1MC4	LINE	-
chr1:1344413-1344543	chr1	1344413	1344543	AluSp	SINE	+
chr11:34744989-34745019	chr11	34744989	34745019	A-rich	Low_complexity	+
chr11:34753399-34753442	chr11	34753399	34753442	(TG)n	Simple_repeat	+
chr11:34754129-34754182	chr11	34754129	34754182	(ATGATT)n	Simple_repeat	+
chr11:34754766-34754793	chr11	34754766	34754793	(AC)n	Simple_repeat	+
chr11:34755853-34755883	chr11	34755853	34755883	(CCTGT)n	Simple_repeat	+
chr11:34767165-34767228	chr11	34767165	34767228	L2b	LINE	+
chr11:34772768-34772810	chr11	34772768	34772810	L3	LINE	+
chr1:1367075-1367099	chr1	1367075	1367099	(GT)n	Simple_repeat	+
chr1:140784-142271	chr1	140784	142271	MER21C	LTR	+
chr1:142861830-142861869	chr1	142861830	142861869	(AC)n	Simple_repeat	+
chr1:143164-147535	chr1	143164	147535	AluJb	SINE	-
chr1:1434659-1434679	chr1	1434659	1434679	(T)n	Simple_repeat	+
chr1:143732265-143732338	chr1	143732265	143732338	MER41B	LTR	-
chr1:143735196-143735394	chr1	143735196	143735394	MER103C	DNA	-
chr1:143744436-143744485	chr1	143744436	143744485	(GAG)n	Simple_repeat	+
chr11:43878253-43878295	chr11	43878253	43878295	(TTGG)n	Simple_repeat	+
chr11:43880883-43881019	chr11	43880883	43881019	MIR	SINE	+
chr1:143915978-143916025	chr1	143915978	143916025	(CCGGCT)n	Simple_repeat	+
chr11:44267384-44267474	chr11	44267384	44267474	MIR3	SINE	-
chr11:44270513-44270534	chr11	44270513	44270534	(GTTT)n	Simple_repeat	+
chr1:1443193-1443258	chr1	1443193	1443258	L1MD3	LINE	-
chr1:1443323-1443384	chr1	1443323	1443384	L1MC3	LINE	-
chr1:144534037-144534201	chr1	144534037	144534201	U1	snRNA	+
chr1:144604536-144604558	chr1	144604536	144604558	(TTGA)n	Simple_repeat	+
chr1:145097584-145097838	chr1	145097584	145097838	L2c	LINE	-
chr1:145098606-145098789	chr1	145098606	145098789	MIRb	SINE	-
chr1:145098805-145099036	chr1	145098805	145099036	MER20	DNA	-
chr1:145100166-145100338	chr1	145100166	145100338	MamRTE1	LINE	+
chr1:145100416-145100622	chr1	145100416	145100622	MIR	SINE	+
chr1:145100668-145100968	chr1	145100668	145100968	AluSg4	SINE	-
chr1:145101191-145101372	chr1	145101191	145101372	L1ME4a	LINE	-
chr1:145101735-145101872	chr1	145101735	145101872	MER5B	DNA	-
chr1:145102663-145103016	chr1	145102663	145103016	MLT1A0	LTR	-
chr1:145104275-145104497	chr1	145104275	145104497	MIRb	SINE	+
chr1:145106428-145106470	chr1	145106428	145106470	(GT)n	Simple_repeat	+
chr1:145107329-145107363	chr1	145107329	145107363	(TA)n	Simple_repeat	+
chr1:145107759-145108589	chr1	145107759	145108589	L1PA16	LINE	+
chr1:145108613-145108932	chr1	145108613	145108932	AluSx1	SINE	+
chr1:145109000-145109311	chr1	145109000	145109311	AluSc	SINE	+
chr1:145110586-145111063	chr1	145110586	145111063	LTR33	LTR	-
chr1:145111172-145111200	chr1	145111172	145111200	(TTTA)n	Simple_repeat	+
chr1:145111204-145111492	chr1	145111204	145111492	AluSz6	SINE	-
chr1:145111995-145112295	chr1	145111995	145112295	AluSc8	SINE	-
chr1:145113193-145114308	chr1	145113193	145114308	L2c	LINE	+
chr1:145113482-145113773	chr1	145113482	145113773	AluSz6	SINE	-
chr1:145114441-145118260	chr1	145114441	145118260	L2a	LINE	-
chr1:145115290-145115534	chr1	145115290	145115534	MIR	SINE	-
chr1:145116299-145116334	chr1	145116299	145116334	(TTTTGTTT)n	Simple_repeat	+
chr1:145118528-145118724	chr1	145118528	145118724	MIR	SINE	-
chr1:145119014-145119158	chr1	145119014	145119158	Charlie4z	DNA	-
chr1:145119670-145119701	chr1	145119670	145119701	(TTTG)n	Simple_repeat	+
chr1:145120034-145120099	chr1	145120034	145120099	MIRb	SINE	-
chr1:145382756-145382920	chr1	145382756	145382920	U1	snRNA	+
chr1:145591553-145591594	chr1	145591553	145591594	L2c	LINE	+
chr1:145591803-145591868	chr1	145591803	145591868	MIRb	SINE	-
chr1:146087004-146087021	chr1	146087004	146087021	(T)n	Simple_repeat	+
chr1:146098687-146098763	chr1	146098687	146098763	LFSINE_Vert	SINE	+
chr1:146107290-146107389	chr1	146107290	146107389	MIRb	SINE	+
chr1:146107955-146107996	chr1	146107955	146107996	MIRb	SINE	+
chr1:146113263-146113297	chr1	146113263	146113297	(AG)n	Simple_repeat	+
chr1:146128862-146128917	chr1	146128862	146128917	MamTip2	DNA	-
chr1:146129186-146129205	chr1	146129186	146129205	(T)n	Simple_repeat	+
chr1:146130797-146130824	chr1	146130797	146130824	(TTTG)n	Simple_repeat	+
chr1:146133990-146134199	chr1	146133990	146134199	L3	LINE	+
chr1:146134701-146134889	chr1	146134701	146134889	MIRc	SINE	+
chr1:146136797-146136857	chr1	146136797	146136857	MIRc	SINE	-
chr1:146136845-146136956	chr1	146136845	146136956	L2c	LINE	-
chr1:146138142-146138170	chr1	146138142	146138170	(AATG)n	Simple_repeat	+
chr1:146138594-146138786	chr1	146138594	146138786	MIR	SINE	-
chr1:146139414-146139447	chr1	146139414	146139447	(ATTTCT)n	Simple_repeat	+
chr1:146140464-146140599	chr1	146140464	146140599	FLAM_A	SINE	-
chr1:146142018-146142036	chr1	146142018	146142036	(TG)n	Simple_repeat	+
chr1:146142508-146142653	chr1	146142508	146142653	L2	LINE	+
chr1:146150747-146150767	chr1	146150747	146150767	(GGT)n	Simple_repeat	+
chr1:146215504-146215557	chr1	146215504	146215557	(AGACAG)n	Simple_repeat	+
chr1:146223402-146223424	chr1	146223402	146223424	(GA)n	Simple_repeat	+
chr1:146223424-146223482	chr1	146223424	146223482	(AC)n	Simple_repeat	+
chr1:146223482-146223511	chr1	146223482	146223511	(GA)n	Simple_repeat	+
chr1:146226552-146226600	chr1	146226552	146226600	GA-rich	Low_complexity	+
chr1:146248591-146248686	chr1	146248591	146248686	L1MB5	LINE	+
chr1:146473134-146473203	chr1	146473134	146473203	tRNA-Asn-AAC	tRNA	+
chr1:146544772-146544844	chr1	146544772	146544844	tRNA-His-CAY_	tRNA	+
chr1:146556165-146556303	chr1	146556165	146556303	U1	snRNA	-
chr1:146645271-146645373	chr1	146645271	146645373	MER5A1	DNA	+
chr1:146645495-146645655	chr1	146645495	146645655	L3	LINE	-
chr1:146646073-146646144	chr1	146646073	146646144	Tigger19a	DNA	+
chr1:146648455-146651730	chr1	146648455	146651730	L1MC3	LINE	+
chr1:147569065-147570736	chr1	147569065	147570736	L1PA6	LINE	-
chr1:147570732-147570940	chr1	147570732	147570940	L1MEc	LINE	-
chr1:147616533-147616603	chr1	147616533	147616603	MLT1I	LTR	-
chr1:147676795-147680318	chr1	147676795	147680318	L3	LINE	+
chr1:147679974-147680002	chr1	147679974	147680002	(AATG)n	Simple_repeat	+
chr1:147692579-147692599	chr1	147692579	147692599	(GGT)n	Simple_repeat	+
chr1:147709199-147709220	chr1	147709199	147709220	(AAT)n	Simple_repeat	+
chr1:147723291-147723319	chr1	147723291	147723319	(TAA)n	Simple_repeat	+
chr1:147724159-147724173	chr1	147724159	147724173	(AT)n	Simple_repeat	+
chr1:147724479-147724562	chr1	147724479	147724562	MER119	DNA	-
chr1:147724617-147724786	chr1	147724617	147724786	L1M5	LINE	+
chr1:147724800-147725012	chr1	147724800	147725012	MER33	DNA	+
chr1:147811704-147811736	chr1	147811704	147811736	A-rich	Low_complexity	+
chr1:147812196-147812490	chr1	147812196	147812490	L1MA4	LINE	-
chr1:148000804-148000879	chr1	148000804	148000879	tRNA-Asn-AAC	tRNA	+
chr1:148003191-148003630	chr1	148003191	148003630	L1MC4	LINE	+
chr11:48189932-48189965	chr11	48189932	48189965	(TATGTG)n	Simple_repeat	+
chr1:148241464-148241630	chr1	148241464	148241630	U1	snRNA	+
chr1:148604906-148605072	chr1	148604906	148605072	U1	snRNA	-
chr1:148766936-148767102	chr1	148766936	148767102	U1	snRNA	-
chr1:149213050-149213072	chr1	149213050	149213072	(TTG)n	Simple_repeat	+
chr1:149214523-149214756	chr1	149214523	149214756	AluYk3	SINE	-
chr1:149216839-149216891	chr1	149216839	149216891	(AT)n	Simple_repeat	+
chr1:149222117-149222149	chr1	149222117	149222149	(GA)n	Simple_repeat	+
chr1:149223549-149223615	chr1	149223549	149223615	MER45B	DNA	+
chr1:149224057-149224221	chr1	149224057	149224221	U1	snRNA	-
chr1:149278784-149278857	chr1	149278784	149278857	tRNA-Glu-GAA	tRNA	-
chr1:149284502-149284575	chr1	149284502	149284575	tRNA-Asn-AAC	tRNA	-
chr1:149406239-149406277	chr1	149406239	149406277	L1PA14	LINE	+
chr1:149406243-149406285	chr1	149406243	149406285	L1PA15	LINE	+
chr1:149406290-149406333	chr1	149406290	149406333	A-rich	Low_complexity	+
chr1:149407905-149407938	chr1	149407905	149407938	(TTAT)n	Simple_repeat	+
chr1:149790949-149790991	chr1	149790949	149790991	L1PA15	LINE	+
chr1:149790996-149791035	chr1	149790996	149791035	A-rich	Low_complexity	+
chr1:149792616-149792928	chr1	149792616	149792928	AluSq2	SINE	-
chr1:149803316-149803522	chr1	149803316	149803522	MER2	DNA	+
chr1:149805019-149805150	chr1	149805019	149805150	MIR3	SINE	+
chr1:149806495-149806658	chr1	149806495	149806658	MER5A	DNA	+
chr1:149807069-149807080	chr1	149807069	149807080	(TTTC)n	Simple_repeat	+
chr1:149807117-149807221	chr1	149807117	149807221	MIRc	SINE	+
chr1:149807245-149807274	chr1	149807245	149807274	(TTTTG)n	Simple_repeat	+
chr1:149808585-149808610	chr1	149808585	149808610	(ACCA)n	Simple_repeat	+
chr1:149809291-149809568	chr1	149809291	149809568	AluJr	SINE	+
chr1:149809568-149809609	chr1	149809568	149809609	(TC)n	Simple_repeat	+
chr1:149809609-149809645	chr1	149809609	149809645	(CA)n	Simple_repeat	+
chr1:149809955-149809999	chr1	149809955	149809999	(AC)n	Simple_repeat	+
chr1:149815005-149815033	chr1	149815005	149815033	(CTCC)n	Simple_repeat	+
chr1:149816856-149817598	chr1	149816856	149817598	L2a	LINE	-
chr1:149817611-149817686	chr1	149817611	149817686	L1MEh	LINE	-
chr1:149817745-149817981	chr1	149817745	149817981	EuthAT-2	DNA	+
chr1:149818092-149818432	chr1	149818092	149818432	L1MC4	LINE	-
chr1:149818436-149818905	chr1	149818436	149818905	MLT1D	LTR	-
chr1:149818917-149819633	chr1	149818917	149819633	MLT1C2	LTR	+
chr1:149819094-149819391	chr1	149819094	149819391	AluSp	SINE	+
chr1:149820499-149821041	chr1	149820499	149821041	L2	LINE	+
chr1:149820802-149820940	chr1	149820802	149820940	MER5A	DNA	-
chr1:149821912-149821940	chr1	149821912	149821940	(GGAG)n	Simple_repeat	+
chr1:149823240-149823286	chr1	149823240	149823286	(GACGG)n	Simple_repeat	+
chr1:149833423-149833629	chr1	149833423	149833629	MER2	DNA	-
chr1:149844006-149844299	chr1	149844006	149844299	AluSq2	SINE	+
chr1:149844305-149844343	chr1	149844305	149844343	(AATA)n	Simple_repeat	+
chr1:149845929-149845954	chr1	149845929	149845954	(T)n	Simple_repeat	+
chr1:149845976-149846026	chr1	149845976	149846026	L1PA15	LINE	-
chr1:150325801-150325832	chr1	150325801	150325832	(ATGG)n	Simple_repeat	+
chr1:150604361-150604775	chr1	150604361	150604775	L2	LINE	-
chr1:150605283-150605361	chr1	150605283	150605361	LTR5_Hs	LTR	+
chr1:150605361-150607138	chr1	150605361	150607138	HERVK-int	LTR	-
chr1:150614293-150614312	chr1	150614293	150614312	(ATT)n	Simple_repeat	+
chr1:150614898-150615032	chr1	150614898	150615032	AluJo	SINE	+
chr1:150615364-150616082	chr1	150615364	150616082	L1MCa	LINE	+
chr1:150615459-150615582	chr1	150615459	150615582	AluJr	SINE	-
chr1:150615735-150616027	chr1	150615735	150616027	AluSx1	SINE	-
chr1:150616082-150616267	chr1	150616082	150616267	AluJr	SINE	+
chr1:150616758-150616887	chr1	150616758	150616887	FLAM_C	SINE	-
chr11:509086-509105	chr11	509086	509105	(CA)n	Simple_repeat	+
chr1:150968517-150968551	chr1	150968517	150968551	(AAAACA)n	Simple_repeat	+
chr1:151813564-151813618	chr1	151813564	151813618	L2d2	LINE	-
chr1:151814191-151814214	chr1	151814191	151814214	(TCTTCC)n	Simple_repeat	+
chr1:151814214-151814313	chr1	151814214	151814313	HY3	scRNA	-
chr1:151814313-151814326	chr1	151814313	151814326	(TCTTCC)n	Simple_repeat	+
chr1:151816485-151816813	chr1	151816485	151816813	MLT1J1	LTR	+
chr1:151817779-151817909	chr1	151817779	151817909	AluJr4	SINE	-
chr1:151827551-151827596	chr1	151827551	151827596	AluYm1	SINE	+
chr1:151827572-151827623	chr1	151827572	151827623	AluYh9	SINE	+
chr1:151827654-151827690	chr1	151827654	151827690	(TGA)n	Simple_repeat	+
chr1:153634432-153634511	chr1	153634432	153634511	A-rich	Low_complexity	+
chr1:153634465-153634490	chr1	153634465	153634490	(CAAA)n	Simple_repeat	+
chr1:153950847-153950970	chr1	153950847	153950970	MIRc	SINE	-
chr1:153951163-153951354	chr1	153951163	153951354	AluJo	SINE	-
chr1:154952152-154952276	chr1	154952152	154952276	MER5B	DNA	-
chr1:155533481-155533632	chr1	155533481	155533632	MIRb	SINE	+
chr1:155534490-155534623	chr1	155534490	155534623	L2d	LINE	+
chr1:155535180-155535298	chr1	155535180	155535298	MIRb	SINE	-
chr1:155535510-155535635	chr1	155535510	155535635	L2b	LINE	+
chr1:155535667-155535807	chr1	155535667	155535807	MLT1E2	LTR	+
chr1:155538530-155538556	chr1	155538530	155538556	(TTGTT)n	Simple_repeat	+
chr1:155539572-155539696	chr1	155539572	155539696	Tigger4a	DNA	-
chr1:155572280-155572305	chr1	155572280	155572305	(CAA)n	Simple_repeat	+
chr1:156051808-156051906	chr1	156051808	156051906	GA-rich	Low_complexity	+
chr1:156635645-156635667	chr1	156635645	156635667	(CCA)n	Simple_repeat	+
chr1:156722421-156722475	chr1	156722421	156722475	MIRc	SINE	-
chr1:156722757-156722856	chr1	156722757	156722856	MIRc	SINE	+
chr1:157015164-157015200	chr1	157015164	157015200	(CTCCCT)n	Simple_repeat	+
chr1:157358-157742	chr1	157358	157742	L1ME4c	LINE	+
chr1:157498-157618	chr1	157498	157618	AluJr4	SINE	-
chr1:157783-157886	chr1	157783	157886	U6	snRNA	-
chr1:158388-158495	chr1	158388	158495	Charlie29b	DNA	-
chr11:59323901-59323974	chr11	59323901	59323974	tRNA-Lys-AAA	tRNA	+
chr1:159995774-159995810	chr1	159995774	159995810	G-rich	Low_complexity	+
chr1:160258754-160258939	chr1	160258754	160258939	AluSg7	SINE	-
chr1:160959257-160959390	chr1	160959257	160959390	AluJr4	SINE	-
chr1:160960525-160960569	chr1	160960525	160960569	(GTTT)n	Simple_repeat	+
chr1:160962795-160962973	chr1	160962795	160962973	MIRb	SINE	-
chr1:160963065-160963525	chr1	160963065	160963525	L3	LINE	-
chr1:160964457-160964578	chr1	160964457	160964578	MIR	SINE	+
chr11:61065167-61065198	chr11	61065167	61065198	(TTTTGT)n	Simple_repeat	+
chr1:161337979-161338208	chr1	161337979	161338208	MIRb	SINE	+
chr1:161410611-161410686	chr1	161410611	161410686	tRNA-Asp-GAY	tRNA	-
chr1:161417017-161417089	chr1	161417017	161417089	tRNA-Glu-GAG_	tRNA	-
chr1:161418029-161418104	chr1	161418029	161418104	tRNA-Asp-GAY	tRNA	-
chr1:161420466-161420540	chr1	161420466	161420540	tRNA-Gly-GGY	tRNA	+
chr1:161424397-161424469	chr1	161424397	161424469	tRNA-Glu-GAG_	tRNA	-
chr1:161427897-161427971	chr1	161427897	161427971	tRNA-Gly-GGY	tRNA	+
chr1:161431808-161431880	chr1	161431808	161431880	tRNA-Glu-GAG_	tRNA	-
chr1:161435257-161435331	chr1	161435257	161435331	tRNA-Gly-GGY	tRNA	+
chr1:161439188-161439260	chr1	161439188	161439260	tRNA-Glu-GAG_	tRNA	-
chr1:161440201-161440276	chr1	161440201	161440276	tRNA-Asp-GAY	tRNA	-
chr1:161500902-161500974	chr1	161500902	161500974	tRNA-Gly-GGA	tRNA	+
chr1:16158641-16158680	chr1	16158641	16158680	MamSINE1	SINE	+
chr11:61920881-61922225	chr11	61920881	61922225	L1MD	LINE	-
chr11:61921201-61921228	chr11	61921201	61921228	(T)n	Simple_repeat	+
chr11:61921228-61921345	chr11	61921228	61921345	AluJr4	SINE	-
chr11:6226567-6226597	chr11	6226567	6226597	(AC)n	Simple_repeat	+
chr11:62506280-62506454	chr11	62506280	62506454	AluSx	SINE	+
chr11:62507100-62507400	chr11	62507100	62507400	AluSz6	SINE	-
chr11:62507424-62507600	chr11	62507424	62507600	L1PA10	LINE	-
chr11:62516038-62516338	chr11	62516038	62516338	AluSx3	SINE	-
chr11:62516523-62516648	chr11	62516523	62516648	MIR3	SINE	+
chr11:62516949-62517069	chr11	62516949	62517069	AluJr	SINE	-
chr11:62517090-62517667	chr11	62517090	62517667	AluSq2	SINE	-
chr11:62517260-62517550	chr11	62517260	62517550	AluSq2	SINE	-
chr11:62517686-62517934	chr11	62517686	62517934	MIRb	SINE	+
chr11:62518079-62518379	chr11	62518079	62518379	AluYh3	SINE	+
chr11:62522017-62522297	chr11	62522017	62522297	AluSz	SINE	+
chr11:62522409-62522709	chr11	62522409	62522709	AluSz	SINE	+
chr11:62523316-62523627	chr11	62523316	62523627	AluSp	SINE	+
chr11:62523627-62523696	chr11	62523627	62523696	AluSx	SINE	+
chr11:62523707-62523776	chr11	62523707	62523776	(AT)n	Simple_repeat	+
chr11:62523776-62523913	chr11	62523776	62523913	AluJo	SINE	-
chr11:62524104-62524411	chr11	62524104	62524411	AluYh3	SINE	-
chr11:62524545-62524593	chr11	62524545	62524593	(AT)n	Simple_repeat	+
chr11:62524615-62525932	chr11	62524615	62525932	Charlie1a	DNA	-
chr11:62524698-62525813	chr11	62524698	62525813	MER21B	LTR	-
chr11:62524911-62524971	chr11	62524911	62524971	(TTTC)n	Simple_repeat	+
chr11:62524971-62525016	chr11	62524971	62525016	(TCCT)n	Simple_repeat	+
chr11:62525016-62525139	chr11	62525016	62525139	(TTTC)n	Simple_repeat	+
chr11:62525139-62525168	chr11	62525139	62525168	(TTCC)n	Simple_repeat	+
chr11:62619133-62619277	chr11	62619133	62619277	AluJb	SINE	+
chr11:62619794-62619921	chr11	62619794	62619921	FLAM_C	SINE	+
chr11:63528210-63528372	chr11	63528210	63528372	MER5A	DNA	-
chr11:63529016-63529264	chr11	63529016	63529264	MIR3	SINE	+
chr11:63529614-63529675	chr11	63529614	63529675	(TCC)n	Simple_repeat	+
chr11:63531202-63531247	chr11	63531202	63531247	(CGG)n	Simple_repeat	+
chr11:63687469-63687682	chr11	63687469	63687682	L2b	LINE	+
chr11:63950776-63950913	chr11	63950776	63950913	MIR	SINE	-
chr11:63950918-63951017	chr11	63950918	63951017	L2a	LINE	+
chr11:63950963-63951102	chr11	63950963	63951102	L3b	LINE	+
chr11:63951249-63951639	chr11	63951249	63951639	L2a	LINE	+
chr11:64015358-64015612	chr11	64015358	64015612	L2a	LINE	+
chr11:64015694-64015765	chr11	64015694	64015765	MIR	SINE	-
chr11:64015977-64016049	chr11	64015977	64016049	MIRc	SINE	-
chr11:64016297-64016328	chr11	64016297	64016328	(TGGCC)n	Simple_repeat	+
chr11:64531986-64532009	chr11	64531986	64532009	(TGC)n	Simple_repeat	+
chr11:65192666-65192690	chr11	65192666	65192690	(CAAA)n	Simple_repeat	+
chr11:65268025-65268050	chr11	65268025	65268050	(GAAG)n	Simple_repeat	+
chr11:65269973-65270016	chr11	65269973	65270016	A-rich	Low_complexity	+
chr11:65437848-65437855	chr11	65437848	65437855	(ATGTTTT)n	Simple_repeat	+
chr11:65542533-65542743	chr11	65542533	65542743	L1M5	LINE	+
chr11:65543259-65543329	chr11	65543259	65543329	MIR3	SINE	-
chr11:65621768-65621819	chr11	65621768	65621819	MamGypsy2-LTR	LTR	-
chr1:165695363-165695419	chr1	165695363	165695419	(TTATCA)n	Simple_repeat	+
chr11:65715342-65715389	chr11	65715342	65715389	(GCAG)n	Simple_repeat	+
chr11:6599697-6599724	chr11	6599697	6599724	(AGGG)n	Simple_repeat	+
chr11:66199522-66199812	chr11	66199522	66199812	AluSx4	SINE	+
chr11:66246110-66246175	chr11	66246110	66246175	MIRb	SINE	+
chr11:66246635-66246721	chr11	66246635	66246721	MIR1_Amn	SINE	-
chr11:66247428-66247467	chr11	66247428	66247467	(CAAGTCC)n	Simple_repeat	+
chr11:66314462-66314481	chr11	66314462	66314481	(GGC)n	Simple_repeat	+
chr11:66315012-66315092	chr11	66315012	66315092	MIR3	SINE	-
chr11:66316224-66316307	chr11	66316224	66316307	L2a	LINE	-
chr11:66317524-66317610	chr11	66317524	66317610	MamTip2	DNA	-
chr11:66317921-66318052	chr11	66317921	66318052	FLAM_C	SINE	+
chr11:66318047-66318135	chr11	66318047	66318135	FLAM_C	SINE	+
chr11:66318135-66318146	chr11	66318135	66318146	SVA_E	Retroposon	-
chr11:66318270-66318345	chr11	66318270	66318345	MER46C	DNA	-
chr11:66318374-66318518	chr11	66318374	66318518	FordPrefect_a	DNA	+
chr11:66319935-66320044	chr11	66319935	66320044	FLAM_A	SINE	+
chr11:66320326-66320351	chr11	66320326	66320351	(TC)n	Simple_repeat	+
chr11:66320351-66320383	chr11	66320351	66320383	(CA)n	Simple_repeat	+
chr11:66321354-66321419	chr11	66321354	66321419	L2d	LINE	-
chr11:66321626-66321946	chr11	66321626	66321946	AluJb	SINE	+
chr11:66323178-66323328	chr11	66323178	66323328	L2b	LINE	-
chr11:66324874-66324928	chr11	66324874	66324928	(TCAT)n	Simple_repeat	+
chr11:66327897-66327995	chr11	66327897	66327995	MIR1_Amn	SINE	+
chr11:66328482-66328565	chr11	66328482	66328565	MIRb	SINE	-
chr11:66329364-66329489	chr11	66329364	66329489	MIR3	SINE	-
chr11:66330025-66330210	chr11	66330025	66330210	L3	LINE	+
chr11:6698697-6698717	chr11	6698697	6698717	(A)n	Simple_repeat	+
chr1:16798393-16798443	chr1	16798393	16798443	MLT1B	LTR	-
chr1:168050971-168051036	chr1	168050971	168051036	MIRb	SINE	+
chr1:168052196-168052312	chr1	168052196	168052312	L2c	LINE	+
chr1:168052396-168052447	chr1	168052396	168052447	L2d2	LINE	+
chr1:16813068-16813100	chr1	16813068	16813100	(CCAGGC)n	Simple_repeat	+
chr1:16817448-16817476	chr1	16817448	16817476	(GGCAG)n	Simple_repeat	+
chr1:16819747-16819795	chr1	16819747	16819795	(AAAT)n	Simple_repeat	+
chr1:16819947-16819972	chr1	16819947	16819972	(AAAAT)n	Simple_repeat	+
chr1:16820213-16820369	chr1	16820213	16820369	LTR2	LTR	+
chr1:16820439-16820551	chr1	16820439	16820551	MIRb	SINE	-
chr1:16821535-16821554	chr1	16821535	16821554	(A)n	Simple_repeat	+
chr1:16821780-16822184	chr1	16821780	16822184	MLT1J2	LTR	+
chr11:68227614-68227687	chr11	68227614	68227687	tRNA-Ala-GCY	tRNA	-
chr1:16823973-16824148	chr1	16823973	16824148	L2a	LINE	+
chr1:16825185-16825257	chr1	16825185	16825257	MIRb	SINE	+
chr1:16836771-16836802	chr1	16836771	16836802	(AAAT)n	Simple_repeat	+
chr1:16838973-16839015	chr1	16838973	16839015	(GA)n	Simple_repeat	+
chr1:16839351-16839381	chr1	16839351	16839381	(ATT)n	Simple_repeat	+
chr1:16840100-16840164	chr1	16840100	16840164	MER45B	DNA	+
chr1:16840616-16840780	chr1	16840616	16840780	U1	snRNA	-
chr1:16841165-16841303	chr1	16841165	16841303	Charlie4	DNA	-
chr1:16841471-16841499	chr1	16841471	16841499	(T)n	Simple_repeat	+
chr1:16841816-16842362	chr1	16841816	16842362	MER41E	LTR	+
chr1:16871135-16871203	chr1	16871135	16871203	tRNA-His-CAY_	tRNA	-
chr1:16872433-16872504	chr1	16872433	16872504	tRNA-Gly-GGG	tRNA	-
chr11:68856022-68856080	chr11	68856022	68856080	MER91A	DNA	+
chr1:16942782-16942809	chr1	16942782	16942809	(TA)n	Simple_repeat	+
chr1:16950919-16950948	chr1	16950919	16950948	(CCTGCT)n	Simple_repeat	+
chr1:16965863-16965884	chr1	16965863	16965884	(CAG)n	Simple_repeat	+
chr1:16966372-16966538	chr1	16966372	16966538	L1MA10	LINE	+
chr1:16966614-16968425	chr1	16966614	16968425	L1MA2	LINE	+
chr1:16967073-16967381	chr1	16967073	16967381	AluSp	SINE	+
chr1:16967381-16967694	chr1	16967381	16967694	AluY	SINE	+
chr1:16968506-16968809	chr1	16968506	16968809	AluJb	SINE	-
chr1:16969831-16969915	chr1	16969831	16969915	L2b	LINE	+
chr1:16985600-16985633	chr1	16985600	16985633	U1	snRNA	-
chr1:16993279-16993443	chr1	16993279	16993443	U1	snRNA	-
chr1:16993827-16993965	chr1	16993827	16993965	Charlie4a	DNA	-
chr1:16994133-16994163	chr1	16994133	16994163	(T)n	Simple_repeat	+
chr1:17011843-17011863	chr1	17011843	17011863	(T)n	Simple_repeat	+
chr11:70235027-70235103	chr11	70235027	70235103	Kanga1c	DNA	+
chr11:70241942-70242086	chr11	70241942	70242086	MLT1D	LTR	+
chr1:17066488-17066626	chr1	17066488	17066626	Charlie4	DNA	+
chr1:17067010-17067174	chr1	17067010	17067174	U1	snRNA	+
chr1:17074821-17074854	chr1	17074821	17074854	U1	snRNA	+
chr1:17188415-17188486	chr1	17188415	17188486	tRNA-Gly-GGG	tRNA	+
chr1:17189720-17189788	chr1	17189720	17189788	tRNA-His-CAY_	tRNA	+
chr1:17197034-17197280	chr1	17197034	17197280	MLT1A0	LTR	+
chr1:17199077-17199149	chr1	17199077	17199149	tRNA-Glu-GAA	tRNA	+
chr1:17200204-17200343	chr1	17200204	17200343	U1	snRNA	+
chr1:17200842-17200910	chr1	17200842	17200910	tRNA-His-CAY_	tRNA	-
chr1:17200975-17201270	chr1	17200975	17201270	AluSz	SINE	-
chr1:17201957-17202031	chr1	17201957	17202031	tRNA-Asn-AAC	tRNA	+
chr1:172095-172146	chr1	172095	172146	AluSq2	SINE	-
chr1:17220907-17221457	chr1	17220907	17221457	MER41E	LTR	-
chr1:17221773-17221795	chr1	17221773	17221795	(A)n	Simple_repeat	+
chr1:17221952-17222090	chr1	17221952	17222090	Charlie4	DNA	+
chr1:17222474-17222638	chr1	17222474	17222638	U1	snRNA	+
chr1:17223092-17223156	chr1	17223092	17223156	MER45B	DNA	-
chr1:172406-172489	chr1	172406	172489	MIR1_Amn	SINE	-
chr1:17244795-17244818	chr1	17244795	17244818	(T)n	Simple_repeat	+
chr1:173387063-173387087	chr1	173387063	173387087	(T)n	Simple_repeat	+
chr1:173387763-173387794	chr1	173387763	173387794	A-rich	Low_complexity	+
chr1:173413405-173413432	chr1	173413405	173413432	(CA)n	Simple_repeat	+
chr1:173445209-173445275	chr1	173445209	173445275	L2b	LINE	+
chr1:173445655-173445716	chr1	173445655	173445716	(TATATTT)n	Simple_repeat	+
chr11:73581656-73581737	chr11	73581656	73581737	L1ME3Cz	LINE	-
chr11:73582378-73582630	chr11	73582378	73582630	AluSz	SINE	-
chr11:73583257-73583452	chr11	73583257	73583452	MER102b	DNA	-
chr1:173764983-173765248	chr1	173764983	173765248	AluSx3	SINE	-
chr1:173765458-173765734	chr1	173765458	173765734	AluJo	SINE	+
chr1:173765740-173766050	chr1	173765740	173766050	AluJb	SINE	+
chr1:173766090-173766383	chr1	173766090	173766383	AluJb	SINE	+
chr1:173767032-173768183	chr1	173767032	173768183	L2a	LINE	+
chr1:173767233-173767725	chr1	173767233	173767725	MLT1J	LTR	-
chr1:173768182-173768229	chr1	173768182	173768229	MIRb	SINE	-
chr1:173768388-173768465	chr1	173768388	173768465	MIR3	SINE	+
chr1:173768457-173768551	chr1	173768457	173768551	L2c	LINE	-
chr1:173827720-173828020	chr1	173827720	173828020	AluSz	SINE	+
chr1:173831688-173831934	chr1	173831688	173831934	AluSx1	SINE	-
chr1:173832162-173832399	chr1	173832162	173832399	AluSg4	SINE	+
chr1:173833120-173833234	chr1	173833120	173833234	FRAM	SINE	+
chr1:173834074-173834348	chr1	173834074	173834348	AluSz	SINE	+
chr1:173836374-173836666	chr1	173836374	173836666	AluSx	SINE	+
chr11:74201871-74201964	chr11	74201871	74201964	MIRc	SINE	-
chr11:74456711-74456739	chr11	74456711	74456739	(T)n	Simple_repeat	+
chr11:75285299-75285359	chr11	75285299	75285359	L2c	LINE	-
chr11:76152395-76152689	chr11	76152395	76152689	AluSp	SINE	-
chr11:76153689-76153844	chr11	76153689	76153844	MER5A1	DNA	+
chr11:76154488-76154684	chr11	76154488	76154684	MIRc	SINE	+
chr11:76155231-76155281	chr11	76155231	76155281	MIRb	SINE	+
chr11:77851226-77851280	chr11	77851226	77851280	MER5A1	DNA	-
chr1:177987564-177987590	chr1	177987564	177987590	(AAAT)n	Simple_repeat	+
chr1:178001058-178001101	chr1	178001058	178001101	L1MB8	LINE	+
chr11:7910669-7910699	chr11	7910669	7910699	(TCAAAA)n	Simple_repeat	+
chr11:82783840-82784136	chr11	82783840	82784136	AluJb	SINE	+
chr11:82785088-82785251	chr11	82785088	82785251	FRAM	SINE	+
chr11:82785550-82785847	chr11	82785550	82785847	AluSz	SINE	+
chr11:82786228-82786258	chr11	82786228	82786258	(GGAGA)n	Simple_repeat	+
chr11:82786886-82787041	chr11	82786886	82787041	MIR3	SINE	-
chr11:82788840-82788986	chr11	82788840	82788986	FAM	SINE	-
chr11:82790669-82790964	chr11	82790669	82790964	AluSx1	SINE	+
chr11:82790964-82791109	chr11	82790964	82791109	FRAM	SINE	+
chr11:82792072-82792282	chr11	82792072	82792282	MIRb	SINE	+
chr11:82792914-82793024	chr11	82792914	82793024	MIRb	SINE	+
chr11:82793061-82793193	chr11	82793061	82793193	MER5A	DNA	+
chr11:82793204-82793654	chr11	82793204	82793654	MLT2A1	LTR	-
chr1:182857334-182857388	chr1	182857334	182857388	MIRc	SINE	-
chr1:182857387-182857479	chr1	182857387	182857479	MIRb	SINE	+
chr11:82900824-82900894	chr11	82900824	82900894	Alu	SINE	-
chr11:82901557-82901604	chr11	82901557	82901604	(ATTTT)n	Simple_repeat	+
chr11:82901943-82901999	chr11	82901943	82901999	(TTCCTG)n	Simple_repeat	+
chr11:82902131-82902304	chr11	82902131	82902304	MIRb	SINE	+
chr11:82902637-82902700	chr11	82902637	82902700	MIR3	SINE	+
chr11:82902798-82902966	chr11	82902798	82902966	L2c	LINE	-
chr11:82903991-82904051	chr11	82903991	82904051	L2c	LINE	+
chr11:82904141-82904302	chr11	82904141	82904302	MIRc	SINE	+
chr1:185263241-185264095	chr1	185263241	185264095	L1ME1	LINE	-
chr1:185263439-185263594	chr1	185263439	185263594	FAM	SINE	-
chr11:85368281-85368475	chr11	85368281	85368475	MER3	DNA	+
chr11:85368857-85369012	chr11	85368857	85369012	L1ME4a	LINE	+
chr11:85866467-85866485	chr11	85866467	85866485	SVA_A	Retroposon	-
chr11:87925861-87925903	chr11	87925861	87925903	(ATTT)n	Simple_repeat	+
chr11:87948483-87948517	chr11	87948483	87948517	(GA)n	Simple_repeat	+
chr11:88008626-88008657	chr11	88008626	88008657	(AC)n	Simple_repeat	+
chr11:88008656-88008721	chr11	88008656	88008721	A-rich	Low_complexity	+
chr11:88010979-88011014	chr11	88010979	88011014	(TC)n	Simple_repeat	+
chr11:88014910-88014993	chr11	88014910	88014993	MER91A	DNA	+
chr11:88017947-88017976	chr11	88017947	88017976	(TTTA)n	Simple_repeat	+
chr11:88019294-88019394	chr11	88019294	88019394	Charlie4z	DNA	+
chr11:88019817-88019919	chr11	88019817	88019919	L2d2	LINE	+
chr11:88023412-88023503	chr11	88023412	88023503	MIR3	SINE	+
chr11:88024012-88024054	chr11	88024012	88024054	(AT)n	Simple_repeat	+
chr11:88024737-88024778	chr11	88024737	88024778	(GAAA)n	Simple_repeat	+
chr11:88026106-88026251	chr11	88026106	88026251	MIR3	SINE	+
chr11:89926546-89926585	chr11	89926546	89926585	MIR3	SINE	+
chr11:89928128-89928456	chr11	89928128	89928456	L1MEg2	LINE	+
chr11:89929629-89929855	chr11	89929629	89929855	MIR	SINE	+
chr11:89931383-89931587	chr11	89931383	89931587	MIR	SINE	+
chr11:89933051-89933080	chr11	89933051	89933080	A-rich	Low_complexity	+
chr11:91958079-91958132	chr11	91958079	91958132	(CCTCT)n	Simple_repeat	+
chr11:91960793-91960851	chr11	91960793	91960851	GA-rich	Low_complexity	+
chr11:91960890-91960939	chr11	91960890	91960939	(T)n	Simple_repeat	+
chr11:91961080-91961099	chr11	91961080	91961099	(T)n	Simple_repeat	+
chr11:91962619-91962689	chr11	91962619	91962689	(T)n	Simple_repeat	+
chr11:91962952-91962978	chr11	91962952	91962978	(T)n	Simple_repeat	+
chr11:91965794-91965820	chr11	91965794	91965820	(T)n	Simple_repeat	+
chr11:91966072-91966102	chr11	91966072	91966102	(ATTTAC)n	Simple_repeat	+
chr11:91967233-91967445	chr11	91967233	91967445	X6b_DNA	DNA	-
chr11:91967788-91968087	chr11	91967788	91968087	AluSg	SINE	+
chr11:91969181-91969352	chr11	91969181	91969352	Chap1a_Mam	DNA	-
chr11:91971153-91971259	chr11	91971153	91971259	MIR	SINE	-
chr11:91971375-91971485	chr11	91971375	91971485	Charlie16	DNA	-
chr11:91971553-91971750	chr11	91971553	91971750	MamRep1879	DNA	+
chr11:91972138-91972372	chr11	91972138	91972372	MIR	SINE	-
chr11:91975672-91975805	chr11	91975672	91975805	L2c	LINE	-
chr11:91977460-91977567	chr11	91977460	91977567	MER53	DNA	+
chr11:91978749-91978971	chr11	91978749	91978971	MER58A	DNA	-
chr11:91980991-91981152	chr11	91980991	91981152	FAM	SINE	+
chr11:91982041-91982164	chr11	91982041	91982164	MIR3	SINE	-
chr11:91984289-91984503	chr11	91984289	91984503	MIRb	SINE	-
chr11:91984859-91985016	chr11	91984859	91985016	L2a	LINE	-
chr11:91985015-91985112	chr11	91985015	91985112	UCON80_AMi	Unknown	-
chr11:91985779-91985820	chr11	91985779	91985820	(TCTTT)n	Simple_repeat	+
chr11:91985881-91985963	chr11	91985881	91985963	MER5B	DNA	+
chr11:91987130-91987235	chr11	91987130	91987235	Charlie15a	DNA	-
chr11:91987327-91987413	chr11	91987327	91987413	L3	LINE	-
chr11:91987863-91987882	chr11	91987863	91987882	(ATT)n	Simple_repeat	+
chr11:91988171-91988187	chr11	91988171	91988187	(ATT)n	Simple_repeat	+
chr11:91988528-91988658	chr11	91988528	91988658	L2d2	LINE	+
chr11:91988747-91988919	chr11	91988747	91988919	MIR	SINE	+
chr11:91989560-91989586	chr11	91989560	91989586	(TA)n	Simple_repeat	+
chr11:91990570-91990675	chr11	91990570	91990675	X17_LINE	LINE	+
chr11:91991362-91991447	chr11	91991362	91991447	L2a	LINE	-
chr11:91992237-91992320	chr11	91992237	91992320	MIRb	SINE	+
chr11:91992685-91992745	chr11	91992685	91992745	A-rich	Low_complexity	+
chr11:91993396-91993433	chr11	91993396	91993433	(GT)n	Simple_repeat	+
chr11:91996479-91996517	chr11	91996479	91996517	(AC)n	Simple_repeat	+
chr11:91996784-91996804	chr11	91996784	91996804	(GT)n	Simple_repeat	+
chr11:91996803-91996840	chr11	91996803	91996840	(TA)n	Simple_repeat	+
chr11:91997054-91997213	chr11	91997054	91997213	MIRb	SINE	-
chr11:91998310-91998336	chr11	91998310	91998336	OldhAT1	DNA	+
chr11:91998516-91998715	chr11	91998516	91998715	L2b	LINE	-
chr11:92001275-92001499	chr11	92001275	92001499	MIRb	SINE	-
chr11:92006201-92006342	chr11	92006201	92006342	MER113A	DNA	-
chr11:92010115-92010368	chr11	92010115	92010368	Tigger13a	DNA	+
chr11:92011050-92011251	chr11	92011050	92011251	AluJb	SINE	+
chr11:92011308-92011403	chr11	92011308	92011403	Tigger13a	DNA	+
chr11:92011723-92011790	chr11	92011723	92011790	(TA)n	Simple_repeat	+
chr11:92012594-92012671	chr11	92012594	92012671	MIR	SINE	-
chr11:92012719-92012989	chr11	92012719	92012989	L1MA4A	LINE	-
chr11:92012994-92013141	chr11	92012994	92013141	MIRb	SINE	-
chr11:92015076-92015335	chr11	92015076	92015335	AluSx	SINE	-
chr11:92016029-92016276	chr11	92016029	92016276	L2a	LINE	+
chr11:92017331-92017510	chr11	92017331	92017510	L2c	LINE	-
chr11:92018501-92018541	chr11	92018501	92018541	(TAT)n	Simple_repeat	+
chr11:92022666-92022703	chr11	92022666	92022703	(AC)n	Simple_repeat	+
chr11:92024246-92024283	chr11	92024246	92024283	(AC)n	Simple_repeat	+
chr11:92024295-92024412	chr11	92024295	92024412	MIRb	SINE	-
chr11:92024903-92025069	chr11	92024903	92025069	L2c	LINE	+
chr11:92026031-92026177	chr11	92026031	92026177	AluJr	SINE	+
chr11:92026179-92026276	chr11	92026179	92026276	(AAGG)n	Simple_repeat	+
chr11:92026678-92026718	chr11	92026678	92026718	(TA)n	Simple_repeat	+
chr11:92028285-92028388	chr11	92028285	92028388	L2b	LINE	-
chr11:92028970-92029072	chr11	92028970	92029072	MER5B	DNA	+
chr11:92029408-92029633	chr11	92029408	92029633	MIRb	SINE	+
chr11:92030452-92030570	chr11	92030452	92030570	L2d2	LINE	+
chr11:92031804-92031896	chr11	92031804	92031896	L3b	LINE	-
chr11:92033147-92033331	chr11	92033147	92033331	L2c	LINE	-
chr11:92033514-92033599	chr11	92033514	92033599	L2c	LINE	+
chr11:92035188-92035267	chr11	92035188	92035267	(ATAC)n	Simple_repeat	+
chr11:92035208-92035245	chr11	92035208	92035245	(AC)n	Simple_repeat	+
chr11:92039871-92039965	chr11	92039871	92039965	(AT)n	Simple_repeat	+
chr11:92040538-92040579	chr11	92040538	92040579	(ATGCAA)n	Simple_repeat	+
chr11:92041300-92041331	chr11	92041300	92041331	(GT)n	Simple_repeat	+
chr11:92042550-92042585	chr11	92042550	92042585	(CA)n	Simple_repeat	+
chr11:92043693-92043800	chr11	92043693	92043800	L1PB4	LINE	-
chr11:92043800-92043873	chr11	92043800	92043873	(TA)n	Simple_repeat	+
chr11:92045298-92045391	chr11	92045298	92045391	MER5B	DNA	-
chr11:92046086-92046114	chr11	92046086	92046114	(AAAAC)n	Simple_repeat	+
chr11:92046714-92047023	chr11	92046714	92047023	AluSg	SINE	-
chr11:92048602-92048646	chr11	92048602	92048646	(GT)n	Simple_repeat	+
chr11:92048646-92048678	chr11	92048646	92048678	(AT)n	Simple_repeat	+
chr11:92048678-92048721	chr11	92048678	92048721	(AG)n	Simple_repeat	+
chr11:92048721-92048984	chr11	92048721	92048984	AluSz	SINE	-
chr11:92050283-92050328	chr11	92050283	92050328	(GAAT)n	Simple_repeat	+
chr11:92052240-92052266	chr11	92052240	92052266	(AAC)n	Simple_repeat	+
chr11:92052746-92052820	chr11	92052746	92052820	L2c	LINE	-
chr11:92053003-92053222	chr11	92053003	92053222	MER103C	DNA	+
chr11:92053303-92053380	chr11	92053303	92053380	MADE1	DNA	-
chr11:92056368-92056429	chr11	92056368	92056429	(AT)n	Simple_repeat	+
chr11:92056429-92056717	chr11	92056429	92056717	AluJb	SINE	-
chr11:92058575-92058607	chr11	92058575	92058607	(T)n	Simple_repeat	+
chr11:92058804-92059095	chr11	92058804	92059095	AluSc	SINE	-
chr11:92059274-92059407	chr11	92059274	92059407	MIRb	SINE	+
chr11:92060862-92060974	chr11	92060862	92060974	MIRc	SINE	+
chr11:92061656-92061798	chr11	92061656	92061798	MIRc	SINE	-
chr11:92063301-92063537	chr11	92063301	92063537	MamTip1b	DNA	-
chr11:92063563-92063624	chr11	92063563	92063624	MIR3	SINE	+
chr11:92063689-92063798	chr11	92063689	92063798	MIRc	SINE	-
chr11:92064441-92064465	chr11	92064441	92064465	(T)n	Simple_repeat	+
chr11:92065616-92065815	chr11	92065616	92065815	MER107	DNA	-
chr11:92068378-92068403	chr11	92068378	92068403	(A)n	Simple_repeat	+
chr11:92068766-92068865	chr11	92068766	92068865	L1MB2	LINE	-
chr11:92068946-92068999	chr11	92068946	92068999	A-rich	Low_complexity	+
chr11:92072295-92072486	chr11	92072295	92072486	MER20	DNA	-
chr11:92073893-92073949	chr11	92073893	92073949	MamSINE1	SINE	-
chr11:92074524-92074578	chr11	92074524	92074578	MamSINE1	SINE	-
chr11:92075877-92075901	chr11	92075877	92075901	(T)n	Simple_repeat	+
chr11:92078134-92078265	chr11	92078134	92078265	MER103C	DNA	-
chr11:92078591-92078766	chr11	92078591	92078766	MER5A	DNA	+
chr11:92078875-92079092	chr11	92078875	92079092	MIR3	SINE	+
chr11:92079770-92079984	chr11	92079770	92079984	MIRb	SINE	-
chr11:92080135-92080367	chr11	92080135	92080367	MIR	SINE	-
chr11:92081868-92081982	chr11	92081868	92081982	MIR3	SINE	+
chr11:92082079-92082151	chr11	92082079	92082151	L2b	LINE	-
chr11:92083145-92083165	chr11	92083145	92083165	(A)n	Simple_repeat	+
chr11:92083725-92083959	chr11	92083725	92083959	MIRb	SINE	+
chr11:92084636-92085019	chr11	92084636	92085019	L1ME4a	LINE	-
chr1:193224210-193224260	chr1	193224210	193224260	(T)n	Simple_repeat	+
chr11:93916721-93916793	chr11	93916721	93916793	Charlie4z	DNA	-
chr11:93917462-93917547	chr11	93917462	93917547	L2a	LINE	+
chr11:94148992-94149274	chr11	94148992	94149274	AluSx1	SINE	-
chr11:94383373-94390701	chr11	94383373	94390701	MER51B	LTR	+
chr11:94801093-94801127	chr11	94801093	94801127	(CTCGGT)n	Simple_repeat	+
chr11:94803249-94803561	chr11	94803249	94803561	AluSp	SINE	+
chr11:94803732-94803771	chr11	94803732	94803771	tRNA-Ile-ATT	tRNA	-
chr11:94803779-94804128	chr11	94803779	94804128	L2	LINE	-
chr1:19539620-19539784	chr1	19539620	19539784	L1MC4	LINE	+
chr11:9784968-9784997	chr11	9784968	9784997	(TAGAT)n	Simple_repeat	+
chr1:200380598-200381432	chr1	200380598	200381432	MER21B	LTR	+
chr1:200381441-200381471	chr1	200381441	200381471	(T)n	Simple_repeat	+
chr1:200382781-200383239	chr1	200382781	200383239	L1MC3	LINE	-
chr1:200382848-200383151	chr1	200382848	200383151	AluSq	SINE	+
chr1:200383893-200384197	chr1	200383893	200384197	AluJr	SINE	+
chr1:200384197-200384255	chr1	200384197	200384255	X6b_DNA	DNA	-
chr1:200385597-200385827	chr1	200385597	200385827	MIRc	SINE	-
chr1:200385849-200386120	chr1	200385849	200386120	AluY	SINE	-
chr1:200386562-200386869	chr1	200386562	200386869	AluSc8	SINE	-
chr1:200386886-200387318	chr1	200386886	200387318	L1ME3G	LINE	+
chr1:200387342-200387649	chr1	200387342	200387649	AluSq	SINE	+
chr1:200387920-200388086	chr1	200387920	200388086	FAM	SINE	-
chr1:200388192-200388339	chr1	200388192	200388339	(TA)n	Simple_repeat	+
chr1:200388386-200388676	chr1	200388386	200388676	AluSp	SINE	-
chr1:200388686-200388998	chr1	200388686	200388998	AluSz	SINE	-
chr1:200389069-200392932	chr1	200389069	200392932	L4_C_Mam	LINE	-
chr1:200389207-200389505	chr1	200389207	200389505	AluJb	SINE	-
chr1:200389554-200390099	chr1	200389554	200390099	MIRb	SINE	+
chr1:200389597-200389894	chr1	200389597	200389894	AluSz	SINE	+
chr1:200390189-200391877	chr1	200390189	200391877	L2c	LINE	-
chr1:200390408-200390456	chr1	200390408	200390456	(TTTTG)n	Simple_repeat	+
chr1:200390475-200390709	chr1	200390475	200390709	AluSx1	SINE	-
chr1:200391008-200391262	chr1	200391008	200391262	L1PA3	LINE	-
chr1:200391262-200391276	chr1	200391262	200391276	(T)n	Simple_repeat	+
chr1:200391877-200392071	chr1	200391877	200392071	MIR	SINE	+
chr1:200392160-200392265	chr1	200392160	200392265	L2c	LINE	-
chr1:200392271-200392489	chr1	200392271	200392489	MIR	SINE	-
chr1:200392932-200393099	chr1	200392932	200393099	AluSg4	SINE	-
chr1:200393228-200393291	chr1	200393228	200393291	MER5A	DNA	+
chr1:200393327-200393580	chr1	200393327	200393580	AluJr	SINE	-
chr1:200393607-200394158	chr1	200393607	200394158	AluSx	SINE	+
chr1:200393724-200394001	chr1	200393724	200394001	AluSg4	SINE	+
chr1:200394174-200394304	chr1	200394174	200394304	FLAM_A	SINE	+
chr1:200394511-200394685	chr1	200394511	200394685	FAM	SINE	-
chr1:200394855-200394933	chr1	200394855	200394933	MLT1K	LTR	-
chr1:200394973-200395268	chr1	200394973	200395268	AluSz6	SINE	-
chr1:200395465-200395564	chr1	200395465	200395564	MLT1K	LTR	-
chr1:200395709-200395759	chr1	200395709	200395759	L2d2	LINE	-
chr1:200395809-200396013	chr1	200395809	200396013	AluSx3	SINE	+
chr1:200396029-200396302	chr1	200396029	200396302	L1ME4a	LINE	+
chr1:200396821-200396975	chr1	200396821	200396975	MamRTE1	LINE	-
chr1:200397035-200397342	chr1	200397035	200397342	AluJo	SINE	+
chr1:200398311-200398618	chr1	200398311	200398618	AluJr	SINE	+
chr1:200399562-200399733	chr1	200399562	200399733	L4_C_Mam	LINE	+
chr1:200399748-200400045	chr1	200399748	200400045	AluSx	SINE	-
chr1:200400126-200400437	chr1	200400126	200400437	AluSz	SINE	-
chr1:200400556-200400836	chr1	200400556	200400836	AluSx	SINE	-
chr1:200401130-200401412	chr1	200401130	200401412	AluJo	SINE	+
chr1:200401414-200401712	chr1	200401414	200401712	AluJb	SINE	+
chr1:200402312-200402344	chr1	200402312	200402344	(TAATAT)n	Simple_repeat	+
chr1:200402500-200402548	chr1	200402500	200402548	L1M5	LINE	-
chr1:200402550-200402862	chr1	200402550	200402862	AluJr	SINE	+
chr1:200403435-200403570	chr1	200403435	200403570	MIRc	SINE	-
chr1:200403651-200403960	chr1	200403651	200403960	AluSx1	SINE	+
chr1:200404559-200404720	chr1	200404559	200404720	L2b	LINE	-
chr1:200404968-200405047	chr1	200404968	200405047	L2c	LINE	+
chr1:200405058-200405104	chr1	200405058	200405104	(GAAT)n	Simple_repeat	+
chr1:200405230-200405525	chr1	200405230	200405525	AluJb	SINE	+
chr1:200405798-200405926	chr1	200405798	200405926	FRAM	SINE	+
chr1:200406418-200406522	chr1	200406418	200406522	L1PA13	LINE	+
chr1:200406545-200406565	chr1	200406545	200406565	(A)n	Simple_repeat	+
chr1:200407539-200407573	chr1	200407539	200407573	(AT)n	Simple_repeat	+
chr1:200407732-200408042	chr1	200407732	200408042	AluSx1	SINE	+
chr1:200408644-200408705	chr1	200408644	200408705	L2b	LINE	+
chr1:200408903-200408964	chr1	200408903	200408964	L2d	LINE	-
chr1:200409500-200409812	chr1	200409500	200409812	AluSz	SINE	+
chr1:200409812-200409838	chr1	200409812	200409838	(AGTA)n	Simple_repeat	+
chr1:200410034-200410200	chr1	200410034	200410200	L1M2	LINE	+
chr1:200410304-200410916	chr1	200410304	200410916	L2a	LINE	+
chr1:200411281-200411452	chr1	200411281	200411452	MIR3	SINE	-
chr1:200412154-200412467	chr1	200412154	200412467	AluSx	SINE	-
chr1:200412618-200412906	chr1	200412618	200412906	AluJb	SINE	-
chr1:200413717-200413896	chr1	200413717	200413896	FAM	SINE	-
chr1:200413938-200414247	chr1	200413938	200414247	AluSx1	SINE	-
chr1:200414818-200415129	chr1	200414818	200415129	AluSz	SINE	-
chr1:200415590-200415650	chr1	200415590	200415650	(CTCA)n	Simple_repeat	+
chr1:200415828-200416165	chr1	200415828	200416165	MER1B	DNA	-
chr1:200416537-200416592	chr1	200416537	200416592	(TGAG)n	Simple_repeat	+
chr1:200416612-200416749	chr1	200416612	200416749	MamTip2	DNA	+
chr1:200416786-200416917	chr1	200416786	200416917	MER5A1	DNA	+
chr1:200417920-200418218	chr1	200417920	200418218	AluSx1	SINE	-
chr1:200418266-200418553	chr1	200418266	200418553	L1ME4a	LINE	+
chr1:200418599-200418635	chr1	200418599	200418635	(T)n	Simple_repeat	+
chr1:200418817-200418925	chr1	200418817	200418925	MER5A	DNA	-
chr1:200419245-200419386	chr1	200419245	200419386	MIRb	SINE	+
chr1:200419623-200419791	chr1	200419623	200419791	Eulor2C	DNA?	+
chr1:200419876-200419908	chr1	200419876	200419908	(CACA)n	Simple_repeat	+
chr1:200420277-200420430	chr1	200420277	200420430	L2c	LINE	-
chr1:200420435-200420495	chr1	200420435	200420495	L2b	LINE	-
chr1:200420713-200420741	chr1	200420713	200420741	(TTTA)n	Simple_repeat	+
chr1:200420747-200421076	chr1	200420747	200421076	L1PA6	LINE	-
chr1:200421638-200421930	chr1	200421638	200421930	AluSx1	SINE	+
chr1:200422783-200422878	chr1	200422783	200422878	AluJb	SINE	-
chr1:200422943-200422968	chr1	200422943	200422968	(A)n	Simple_repeat	+
chr1:200423566-200423677	chr1	200423566	200423677	FLAM_C	SINE	-
chr1:200424412-200424689	chr1	200424412	200424689	AluSx	SINE	-
chr1:200425125-200425427	chr1	200425125	200425427	AluSx1	SINE	-
chr1:200426304-200426397	chr1	200426304	200426397	MIRb	SINE	-
chr1:200426466-200426755	chr1	200426466	200426755	AluSz	SINE	-
chr1:200427123-200427230	chr1	200427123	200427230	AluSc8	SINE	+
chr1:200427528-200427818	chr1	200427528	200427818	AluJb	SINE	-
chr1:200427991-200428411	chr1	200427991	200428411	MSTD	LTR	+
chr1:200429010-200429324	chr1	200429010	200429324	AluSx3	SINE	-
chr1:200429334-200429646	chr1	200429334	200429646	AluJb	SINE	-
chr1:200429732-200430238	chr1	200429732	200430238	L5	LINE	-
chr1:200429791-200430096	chr1	200429791	200430096	AluSx1	SINE	-
chr1:200430336-200430374	chr1	200430336	200430374	L4_A_Mam	LINE	+
chr1:200430374-200430552	chr1	200430374	200430552	L2d	LINE	-
chr1:200430559-200430638	chr1	200430559	200430638	X30_DNA	DNA	+
chr1:200430587-200430689	chr1	200430587	200430689	X30_DNA	DNA	-
chr1:200431008-200431044	chr1	200431008	200431044	L2a	LINE	+
chr1:200431134-200431426	chr1	200431134	200431426	AluSx	SINE	+
chr1:200431490-200431646	chr1	200431490	200431646	MIRc	SINE	-
chr1:200431800-200431835	chr1	200431800	200431835	(TATC)n	Simple_repeat	+
chr1:200433925-200434136	chr1	200433925	200434136	L2d	LINE	-
chr1:200435531-200435659	chr1	200435531	200435659	AluJr	SINE	+
chr1:200436197-200436263	chr1	200436197	200436263	L2d2	LINE	-
chr1:200439219-200439640	chr1	200439219	200439640	L1MA5A	LINE	+
chr1:200439640-200439927	chr1	200439640	200439927	AluSq	SINE	-
chr1:200440036-200440335	chr1	200440036	200440335	AluJb	SINE	+
chr1:200440504-200440815	chr1	200440504	200440815	AluJb	SINE	-
chr1:200441466-200441556	chr1	200441466	200441556	MIR	SINE	+
chr1:200442204-200442505	chr1	200442204	200442505	AluSc	SINE	+
chr1:200708065-200708093	chr1	200708065	200708093	(GCG)n	Simple_repeat	+
chr1:200708306-200708313	chr1	200708306	200708313	(GGCGAC)n	Simple_repeat	+
chr1:200993131-200993246	chr1	200993131	200993246	MIR3	SINE	-
chr1:200993772-200993816	chr1	200993772	200993816	(CCCTGCC)n	Simple_repeat	+
chr1:200994463-200994568	chr1	200994463	200994568	MIRb	SINE	-
chr1:200995118-200995173	chr1	200995118	200995173	L3b	LINE	+
chr1:200996383-200996563	chr1	200996383	200996563	MIR3	SINE	-
chr1:200997689-200997969	chr1	200997689	200997969	MLT1I	LTR	+
chr1:202695985-202696073	chr1	202695985	202696073	MIRb	SINE	+
chr1:202821290-202821446	chr1	202821290	202821446	FAM	SINE	+
chr1:202822617-202822929	chr1	202822617	202822929	AluSx1	SINE	+
chr1:202823243-202823266	chr1	202823243	202823266	(A)n	Simple_repeat	+
chr1:202823285-202823414	chr1	202823285	202823414	L3	LINE	-
chr1:202824321-202824591	chr1	202824321	202824591	AluJb	SINE	+
chr1:202825425-202825566	chr1	202825425	202825566	L1ME2	LINE	-
chr1:202825602-202825865	chr1	202825602	202825865	AluJb	SINE	+
chr1:202826078-202826138	chr1	202826078	202826138	MER5A	DNA	-
chr1:202827054-202827192	chr1	202827054	202827192	AluSp	SINE	-
chr1:202827707-202827748	chr1	202827707	202827748	(TTTCTGC)n	Simple_repeat	+
chr1:202829496-202829811	chr1	202829496	202829811	AluSp	SINE	-
chr1:203823607-203823631	chr1	203823607	203823631	(ATAA)n	Simple_repeat	+
chr1:204042341-204042375	chr1	204042341	204042375	(GAGCTCA)n	Simple_repeat	+
chr1:204475654-204475727	chr1	204475654	204475727	tRNA-Lys-AAA	tRNA	+
chr1:205420949-205421011	chr1	205420949	205421011	MIR	SINE	-
chr1:205421529-205421783	chr1	205421529	205421783	L3	LINE	+
chr1:205421658-205421695	chr1	205421658	205421695	MIRb	SINE	+
chr1:205423240-205423401	chr1	205423240	205423401	L2b	LINE	-
chr1:205423667-205423710	chr1	205423667	205423710	hAT-4b_Ther	DNA	-
chr1:205425063-205425141	chr1	205425063	205425141	(CT)n	Simple_repeat	+
chr1:205680769-205680959	chr1	205680769	205680959	MIRc	SINE	+
chr12:100557009-100557035	chr12	100557009	100557035	(T)n	Simple_repeat	+
chr12:100559329-100559439	chr12	100559329	100559439	MIRb	SINE	-
chr12:100566149-100566167	chr12	100566149	100566167	(A)n	Simple_repeat	+
chr12:100567291-100567343	chr12	100567291	100567343	(TG)n	Simple_repeat	+
chr12:100571047-100571082	chr12	100571047	100571082	A-rich	Low_complexity	+
chr12:100584884-100584928	chr12	100584884	100584928	(AC)n	Simple_repeat	+
chr12:102598770-102598798	chr12	102598770	102598798	(GTTT)n	Simple_repeat	+
chr1:210337973-210338071	chr1	210337973	210338071	UCON38	DNA	-
chr1:210338341-210338569	chr1	210338341	210338569	MIRb	SINE	-
chr1:210339221-210339524	chr1	210339221	210339524	L2c	LINE	-
chr1:210341409-210341436	chr1	210341409	210341436	(GGT)n	Simple_repeat	+
chr1:210343258-210343339	chr1	210343258	210343339	(CCTT)n	Simple_repeat	+
chr12:104744204-104744264	chr12	104744204	104744264	L2a	LINE	+
chr12:105395626-105395678	chr12	105395626	105395678	(TTTTC)n	Simple_repeat	+
chr12:105398509-105401334	chr12	105398509	105401334	Tigger2	DNA	-
chr12:105400552-105400649	chr12	105400552	105400649	L1PA15	LINE	-
chr12:105409244-105409478	chr12	105409244	105409478	Tigger7	DNA	+
chr12:105409477-105409560	chr12	105409477	105409560	Tigger7	DNA	+
chr12:10741862-10741895	chr12	10741862	10741895	(TTTTCT)n	Simple_repeat	+
chr12:11037196-11037223	chr12	11037196	11037223	(TG)n	Simple_repeat	+
chr12:11089832-11089859	chr12	11089832	11089859	(GT)n	Simple_repeat	+
chr12:11092817-11092845	chr12	11092817	11092845	(CA)n	Simple_repeat	+
chr12:11102225-11102253	chr12	11102225	11102253	(TTTAT)n	Simple_repeat	+
chr12:11113871-11113958	chr12	11113871	11113958	L2	LINE	-
chr12:11116832-11116863	chr12	11116832	11116863	(CACATA)n	Simple_repeat	+
chr12:11118597-11118642	chr12	11118597	11118642	(ACACAT)n	Simple_repeat	+
chr12:11120223-11120252	chr12	11120223	11120252	(TTTTG)n	Simple_repeat	+
chr12:11120856-11120893	chr12	11120856	11120893	A-rich	Low_complexity	+
chr12:11125733-11125780	chr12	11125733	11125780	(ATTA)n	Simple_repeat	+
chr12:11133140-11133188	chr12	11133140	11133188	A-rich	Low_complexity	+
chr12:111374235-111374584	chr12	111374235	111374584	THE1D	LTR	+
chr12:111396326-111396387	chr12	111396326	111396387	LTR85a	LTR	-
chr12:11140141-11140166	chr12	11140141	11140166	(AG)n	Simple_repeat	+
chr12:11142936-11142971	chr12	11142936	11142971	(AGTGATG)n	Simple_repeat	+
chr12:11144170-11144215	chr12	11144170	11144215	(AT)n	Simple_repeat	+
chr12:11147794-11147947	chr12	11147794	11147947	L2a	LINE	-
chr12:11151128-11151152	chr12	11151128	11151152	(AC)n	Simple_repeat	+
chr12:11154805-11154845	chr12	11154805	11154845	(ATG)n	Simple_repeat	+
chr12:11162881-11162918	chr12	11162881	11162918	(ATG)n	Simple_repeat	+
chr12:11164860-11165015	chr12	11164860	11165015	MIR	SINE	+
chr12:11166705-11166731	chr12	11166705	11166731	(AATA)n	Simple_repeat	+
chr12:11166779-11166965	chr12	11166779	11166965	L2	LINE	-
chr12:11170070-11170097	chr12	11170070	11170097	(AATT)n	Simple_repeat	+
chr12:11172827-11172961	chr12	11172827	11172961	L2a	LINE	-
chr12:11173984-11174026	chr12	11173984	11174026	(ATACT)n	Simple_repeat	+
chr12:11178635-11178926	chr12	11178635	11178926	AluJr	SINE	-
chr12:11181578-11181734	chr12	11181578	11181734	L2a	LINE	-
chr12:111843652-111843705	chr12	111843652	111843705	(GCCCC)n	Simple_repeat	+
chr12:11185965-11186004	chr12	11185965	11186004	(AAAAC)n	Simple_repeat	+
chr12:11187489-11187522	chr12	11187489	11187522	(AAT)n	Simple_repeat	+
chr12:11189412-11189454	chr12	11189412	11189454	(ATG)n	Simple_repeat	+
chr12:11192400-11192445	chr12	11192400	11192445	(CATA)n	Simple_repeat	+
chr12:11192858-11192988	chr12	11192858	11192988	MIR	SINE	+
chr12:11199581-11199650	chr12	11199581	11199650	MLT1G	LTR	+
chr12:11200711-11200741	chr12	11200711	11200741	(CA)n	Simple_repeat	+
chr12:11200760-11200794	chr12	11200760	11200794	(ATAG)n	Simple_repeat	+
chr12:11205505-11205514	chr12	11205505	11205514	(TGTTTT)n	Simple_repeat	+
chr12:11205514-11205541	chr12	11205514	11205541	(T)n	Simple_repeat	+
chr12:11206281-11206306	chr12	11206281	11206306	(GAT)n	Simple_repeat	+
chr12:11208600-11208634	chr12	11208600	11208634	(AC)n	Simple_repeat	+
chr12:11208999-11209146	chr12	11208999	11209146	MIR	SINE	+
chr12:11212462-11212601	chr12	11212462	11212601	L2a	LINE	-
chr12:11213600-11213645	chr12	11213600	11213645	(AATTATA)n	Simple_repeat	+
chr12:11215533-11215568	chr12	11215533	11215568	(AC)n	Simple_repeat	+
chr12:11217642-11217666	chr12	11217642	11217666	(AAT)n	Simple_repeat	+
chr12:11221143-11221259	chr12	11221143	11221259	L1M4	LINE	+
chr12:11223442-11223533	chr12	11223442	11223533	FRAM	SINE	-
chr12:11224658-11224885	chr12	11224658	11224885	AluJb	SINE	-
chr12:112277523-112277914	chr12	112277523	112277914	MLT1J2	LTR	-
chr12:112277915-112279301	chr12	112277915	112279301	L2b	LINE	+
chr12:112278167-112278449	chr12	112278167	112278449	AluJb	SINE	+
chr12:112278742-112278877	chr12	112278742	112278877	AluSz	SINE	-
chr12:112279375-112279535	chr12	112279375	112279535	MIRb	SINE	+
chr12:11228008-11228165	chr12	11228008	11228165	LTR38-int	LTR	-
chr12:11228486-11228654	chr12	11228486	11228654	L2a	LINE	-
chr12:11228657-11228694	chr12	11228657	11228694	(AT)n	Simple_repeat	+
chr12:11229624-11229681	chr12	11229624	11229681	(AATAA)n	Simple_repeat	+
chr12:112331510-112331819	chr12	112331510	112331819	AluSq	SINE	-
chr12:112331843-112332135	chr12	112331843	112332135	AluSq2	SINE	-
chr12:112332570-112332596	chr12	112332570	112332596	(TG)n	Simple_repeat	+
chr12:112333353-112333632	chr12	112333353	112333632	AluSx4	SINE	-
chr12:112334947-112335062	chr12	112334947	112335062	FLAM_A	SINE	-
chr12:11234779-11234798	chr12	11234779	11234798	(GAT)n	Simple_repeat	+
chr12:11234909-11235203	chr12	11234909	11235203	AluSq2	SINE	-
chr12:11237348-11237402	chr12	11237348	11237402	(ATTT)n	Simple_repeat	+
chr12:11237718-11237737	chr12	11237718	11237737	(ATTT)n	Simple_repeat	+
chr12:11239082-11239230	chr12	11239082	11239230	MIR	SINE	+
chr12:11239701-11239992	chr12	11239701	11239992	AluJr	SINE	-
chr12:11243685-11243714	chr12	11243685	11243714	(CA)n	Simple_repeat	+
chr12:11243714-11243742	chr12	11243714	11243742	(AT)n	Simple_repeat	+
chr12:11250740-11250794	chr12	11250740	11250794	LTR12F	LTR	-
chr12:11252056-11252308	chr12	11252056	11252308	AluSc	SINE	+
chr12:11253805-11254105	chr12	11253805	11254105	AluJb	SINE	+
chr12:11256690-11256778	chr12	11256690	11256778	Charlie7	DNA	-
chr12:11256780-11256802	chr12	11256780	11256802	(A)n	Simple_repeat	+
chr12:11258866-11258907	chr12	11258866	11258907	(ACAC)n	Simple_repeat	+
chr12:11259303-11259478	chr12	11259303	11259478	MIR	SINE	+
chr12:11259628-11259898	chr12	11259628	11259898	AluJr	SINE	-
chr12:11259901-11260068	chr12	11259901	11260068	L1MEg2	LINE	+
chr12:11260080-11260423	chr12	11260080	11260423	L1M4	LINE	+
chr12:11269011-11269046	chr12	11269011	11269046	(AAAAC)n	Simple_repeat	+
chr12:11272892-11273343	chr12	11272892	11273343	L1MEb	LINE	-
chr12:11273571-11273645	chr12	11273571	11273645	MLT1F1	LTR	+
chr12:11274665-11274699	chr12	11274665	11274699	(CATACA)n	Simple_repeat	+
chr12:11277447-11277740	chr12	11277447	11277740	AluSq2	SINE	-
chr12:11280204-11280238	chr12	11280204	11280238	(AC)n	Simple_repeat	+
chr12:11280836-11280871	chr12	11280836	11280871	(TTTA)n	Simple_repeat	+
chr12:11281525-11281813	chr12	11281525	11281813	AluJr	SINE	-
chr12:11284483-11284640	chr12	11284483	11284640	L2a	LINE	-
chr12:11287502-11287521	chr12	11287502	11287521	(AC)n	Simple_repeat	+
chr12:11289221-11289317	chr12	11289221	11289317	L1MEg	LINE	-
chr12:11289346-11289488	chr12	11289346	11289488	AluJr4	SINE	+
chr12:11290419-11290460	chr12	11290419	11290460	(TAATGA)n	Simple_repeat	+
chr12:11291195-11291234	chr12	11291195	11291234	A-rich	Low_complexity	+
chr12:11293639-11293673	chr12	11293639	11293673	(ACACAC)n	Simple_repeat	+
chr12:11294404-11294689	chr12	11294404	11294689	AluJr	SINE	-
chr12:11297776-11298091	chr12	11297776	11298091	AluSz	SINE	-
chr12:11299801-11300086	chr12	11299801	11300086	AluJb	SINE	-
chr12:11303690-11303837	chr12	11303690	11303837	LTR16E2	LTR	+
chr12:11304679-11304868	chr12	11304679	11304868	L1PA4	LINE	-
chr12:11308162-11308456	chr12	11308162	11308456	L1ME3	LINE	-
chr12:11308488-11309234	chr12	11308488	11309234	L1MEd	LINE	-
chr12:11309443-11309720	chr12	11309443	11309720	AluYm1	SINE	-
chr12:11310406-11310441	chr12	11310406	11310441	(ATG)n	Simple_repeat	+
chr12:11313056-11313371	chr12	11313056	11313371	AluSx4	SINE	-
chr12:11315521-11316240	chr12	11315521	11316240	L1MC5a	LINE	+
chr12:11315698-11315763	chr12	11315698	11315763	U6	snRNA	+
chr12:11316525-11316668	chr12	11316525	11316668	LTR33B	LTR	+
chr12:11317359-11317890	chr12	11317359	11317890	L1ME1	LINE	-
chr12:11319294-11319763	chr12	11319294	11319763	MLT1D	LTR	-
chr12:11321066-11321073	chr12	11321066	11321073	(AAAG)n	Simple_repeat	+
chr12:11323562-11323657	chr12	11323562	11323657	MIRb	SINE	+
chr12:11324829-11325069	chr12	11324829	11325069	HAL1ME	LINE	+
chr12:11325212-11325530	chr12	11325212	11325530	HAL1	LINE	+
chr12:11326144-11326245	chr12	11326144	11326245	EUTREP16	LTR	+
chr12:11327364-11327516	chr12	11327364	11327516	MIRb	SINE	-
chr12:113910281-113910313	chr12	113910281	113910313	(GCCCAG)n	Simple_repeat	+
chr12:113917669-113917701	chr12	113917669	113917701	(TTTTG)n	Simple_repeat	+
chr1:211582374-211582677	chr1	211582374	211582677	AluSz6	SINE	+
chr1:211583164-211583466	chr1	211583164	211583466	AluSg	SINE	+
chr1:211585078-211585386	chr1	211585078	211585386	AluJb	SINE	-
chr1:211586432-211586714	chr1	211586432	211586714	AluSz	SINE	+
chr1:211588065-211588358	chr1	211588065	211588358	AluJr	SINE	+
chr1:211588451-211588717	chr1	211588451	211588717	AluSq4	SINE	+
chr1:211590225-211590295	chr1	211590225	211590295	(CCG)n	Simple_repeat	+
chr1:211591361-211591454	chr1	211591361	211591454	L1MA5	LINE	+
chr1:211591681-211591750	chr1	211591681	211591750	L1MC1	LINE	+
chr1:211591752-211592200	chr1	211591752	211592200	MLT2A2	LTR	+
chr1:211592200-211592488	chr1	211592200	211592488	L1MC1	LINE	+
chr1:211593035-211593206	chr1	211593035	211593206	L1PB	LINE	+
chr1:211595554-211595852	chr1	211595554	211595852	AluJo	SINE	+
chr1:211596840-211597128	chr1	211596840	211597128	AluSz	SINE	+
chr1:211597133-211597424	chr1	211597133	211597424	AluSg	SINE	+
chr1:211597496-211597793	chr1	211597496	211597793	AluJr	SINE	-
chr1:211598895-211599191	chr1	211598895	211599191	AluSz	SINE	+
chr1:211599684-211599976	chr1	211599684	211599976	AluJb	SINE	-
chr1:211600327-211600603	chr1	211600327	211600603	AluJr4	SINE	+
chr1:211600603-211600898	chr1	211600603	211600898	AluSx	SINE	-
chr1:211601086-211601242	chr1	211601086	211601242	AluSq2	SINE	+
chr1:211601388-211601769	chr1	211601388	211601769	L2c	LINE	-
chr1:211602451-211602686	chr1	211602451	211602686	MER8	DNA	+
chr1:211603048-211603359	chr1	211603048	211603359	AluSz	SINE	+
chr1:211603414-211603459	chr1	211603414	211603459	(TAA)n	Simple_repeat	+
chr1:211603785-211604069	chr1	211603785	211604069	AluSg4	SINE	-
chr1:211604132-211604567	chr1	211604132	211604567	LTR37B	LTR	-
chr1:211606110-211606419	chr1	211606110	211606419	AluSx	SINE	-
chr1:211606428-211606735	chr1	211606428	211606735	AluSx	SINE	-
chr1:211606928-211607005	chr1	211606928	211607005	L1PA16	LINE	+
chr1:211607213-211607244	chr1	211607213	211607244	(AC)n	Simple_repeat	+
chr1:211607587-211607635	chr1	211607587	211607635	(TTAT)n	Simple_repeat	+
chr1:211607635-211607908	chr1	211607635	211607908	AluJr	SINE	-
chr1:211608025-211608321	chr1	211608025	211608321	AluJo	SINE	+
chr12:117151131-117151381	chr12	117151131	117151381	L1ME3G	LINE	+
chr12:117151381-117151574	chr12	117151381	117151574	L1ME4b	LINE	+
chr12:117151852-117152017	chr12	117151852	117152017	MIRb	SINE	-
chr12:117152317-117152621	chr12	117152317	117152621	AluSx	SINE	+
chr12:117152878-117153034	chr12	117152878	117153034	AluSx	SINE	-
chr12:117153190-117153435	chr12	117153190	117153435	Tigger19b	DNA	+
chr12:117581094-117581145	chr12	117581094	117581145	OldhAT1	DNA	+
chr12:120556027-120556150	chr12	120556027	120556150	L1ME4b	LINE	-
chr12:120641865-120641901	chr12	120641865	120641901	(AC)n	Simple_repeat	+
chr12:120643471-120643501	chr12	120643471	120643501	(AATA)n	Simple_repeat	+
chr12:120643643-120643682	chr12	120643643	120643682	(A)n	Simple_repeat	+
chr12:120643749-120643772	chr12	120643749	120643772	(A)n	Simple_repeat	+
chr12:120645402-120645631	chr12	120645402	120645631	MIR	SINE	-
chr12:120645744-120645856	chr12	120645744	120645856	L1ME3G	LINE	+
chr12:120646255-120646339	chr12	120646255	120646339	FLAM_C	SINE	-
chr12:120647794-120647923	chr12	120647794	120647923	MIRb	SINE	+
chr12:120729562-120729706	chr12	120729562	120729706	U4	snRNA	-
chr12:120730896-120731040	chr12	120730896	120731040	U4	snRNA	-
chr12:122019563-122019644	chr12	122019563	122019644	MIRc	SINE	-
chr12:122020023-122020262	chr12	122020023	122020262	MIR	SINE	-
chr12:122020209-122020234	chr12	122020209	122020234	(T)n	Simple_repeat	+
chr12:122020517-122020604	chr12	122020517	122020604	MIR3	SINE	-
chr12:122022220-122022373	chr12	122022220	122022373	MER3	DNA	-
chr12:122023793-122023859	chr12	122023793	122023859	L1ME4b	LINE	+
chr12:122080603-122080656	chr12	122080603	122080656	L1MC4	LINE	-
chr12:122080681-122080789	chr12	122080681	122080789	AluYc	SINE	-
chr12:122108075-122108097	chr12	122108075	122108097	(ATATAA)n	Simple_repeat	+
chr12:125395827-125396023	chr12	125395827	125396023	AluSx1	SINE	-
chr12:125424192-125424264	chr12	125424192	125424264	tRNA-Asp-GAY	tRNA	-
chr12:125534604-125534616	chr12	125534604	125534616	(AATAATT)n	Simple_repeat	+
chr12:125808566-125808587	chr12	125808566	125808587	(AC)n	Simple_repeat	+
chr1:213031182-213031354	chr1	213031182	213031354	MER41D	LTR	+
chr12:133685531-133685623	chr12	133685531	133685623	MER30B	DNA	-
chr12:133685620-133685683	chr12	133685620	133685683	MER30B	DNA	+
chr12:133689382-133689392	chr12	133689382	133689392	(AT)n	Simple_repeat	+
chr12:133692205-133692325	chr12	133692205	133692325	L2	LINE	-
chr12:133692364-133692581	chr12	133692364	133692581	Tigger4a	DNA	-
chr12:14651785-14652079	chr12	14651785	14652079	AluSq	SINE	-
chr12:14652607-14652771	chr12	14652607	14652771	AluSp	SINE	+
chr12:14655719-14655751	chr12	14655719	14655751	(GT)n	Simple_repeat	+
chr12:16056666-16056831	chr12	16056666	16056831	HAL1b	LINE	-
chr12:16588147-16588156	chr12	16588147	16588156	(TTTAAT)n	Simple_repeat	+
chr1:222677296-222677404	chr1	222677296	222677404	MER8	DNA	-
chr12:22859649-22859673	chr12	22859649	22859673	(TTC)n	Simple_repeat	+
chr12:22864899-22864933	chr12	22864899	22864933	(CTCCTC)n	Simple_repeat	+
chr12:22872299-22872331	chr12	22872299	22872331	(GT)n	Simple_repeat	+
chr12:22886452-22886489	chr12	22886452	22886489	(ACAC)n	Simple_repeat	+
chr1:222989414-222989450	chr1	222989414	222989450	(AT)n	Simple_repeat	+
chr1:222989575-222989620	chr1	222989575	222989620	(TATT)n	Simple_repeat	+
chr1:222991412-222991445	chr1	222991412	222991445	(TTTATT)n	Simple_repeat	+
chr1:222994026-222994180	chr1	222994026	222994180	MIRb	SINE	+
chr1:222994280-222994319	chr1	222994280	222994319	(TTTTA)n	Simple_repeat	+
chr1:222998645-222998725	chr1	222998645	222998725	L1MA8	LINE	+
chr1:223001428-223001580	chr1	223001428	223001580	MIRb	SINE	-
chr1:223001584-223001758	chr1	223001584	223001758	L1MEd	LINE	-
chr1:223003110-223003149	chr1	223003110	223003149	(TATATTC)n	Simple_repeat	+
chr1:223003650-223003730	chr1	223003650	223003730	(TTCC)n	Simple_repeat	+
chr1:223004891-223004942	chr1	223004891	223004942	MADE1	DNA	+
chr1:223005307-223005671	chr1	223005307	223005671	MIR	SINE	+
chr1:223005340-223005591	chr1	223005340	223005591	AluSz	SINE	+
chr1:223005915-223005954	chr1	223005915	223005954	A-rich	Low_complexity	+
chr1:223005954-223006261	chr1	223005954	223006261	AluSx3	SINE	+
chr1:223006261-223006319	chr1	223006261	223006319	A-rich	Low_complexity	+
chr1:223007108-223007316	chr1	223007108	223007316	MIRc	SINE	+
chr1:223007412-223007484	chr1	223007412	223007484	L2a	LINE	+
chr1:223008114-223008313	chr1	223008114	223008313	MIRb	SINE	+
chr1:223009011-223009315	chr1	223009011	223009315	AluSx	SINE	+
chr1:223009813-223009992	chr1	223009813	223009992	MIR3	SINE	+
chr1:223010084-223010105	chr1	223010084	223010105	(AT)n	Simple_repeat	+
chr1:223010104-223010124	chr1	223010104	223010124	(AC)n	Simple_repeat	+
chr1:223010149-223010281	chr1	223010149	223010281	MIRc	SINE	+
chr1:223010281-223010774	chr1	223010281	223010774	MLT1J	LTR	+
chr12:23025040-23025059	chr12	23025040	23025059	(ACA)n	Simple_repeat	+
chr12:23043344-23043370	chr12	23043344	23043370	(GTG)n	Simple_repeat	+
chr12:23127510-23127535	chr12	23127510	23127535	(GT)n	Simple_repeat	+
chr12:23128200-23128224	chr12	23128200	23128224	(T)n	Simple_repeat	+
chr12:23168185-23168192	chr12	23168185	23168192	(TTTAT)n	Simple_repeat	+
chr12:23179896-23179919	chr12	23179896	23179919	(AG)n	Simple_repeat	+
chr12:23186454-23186475	chr12	23186454	23186475	(CT)n	Simple_repeat	+
chr12:23187305-23187312	chr12	23187305	23187312	(CTCTTC)n	Simple_repeat	+
chr12:23187312-23187336	chr12	23187312	23187336	(CTC)n	Simple_repeat	+
chr12:23195040-23195067	chr12	23195040	23195067	(A)n	Simple_repeat	+
chr1:22352437-22352593	chr1	22352437	22352593	MIRb	SINE	+
chr1:22352758-22353067	chr1	22352758	22353067	AluSx	SINE	-
chr1:22353239-22353545	chr1	22353239	22353545	AluSx1	SINE	+
chr1:22353709-22353788	chr1	22353709	22353788	HAL1ME	LINE	-
chr1:22353815-22353900	chr1	22353815	22353900	(ATTT)n	Simple_repeat	+
chr1:22354031-22354082	chr1	22354031	22354082	L1ME3G	LINE	-
chr1:22354528-22354827	chr1	22354528	22354827	AluSc8	SINE	+
chr1:22355180-22355387	chr1	22355180	22355387	AluJb	SINE	-
chr1:22355689-22355824	chr1	22355689	22355824	AluSq2	SINE	-
chr1:22355828-22355905	chr1	22355828	22355905	FAM	SINE	-
chr1:22356090-22356385	chr1	22356090	22356385	AluSg	SINE	+
chr1:224161771-224161791	chr1	224161771	224161791	(A)n	Simple_repeat	+
chr1:224163562-224163682	chr1	224163562	224163682	AluJr4	SINE	-
chr1:22419806-22419881	chr1	22419806	22419881	MER5B	DNA	-
chr12:26110961-26110974	chr12	26110961	26110974	(TTCT)n	Simple_repeat	+
chr12:26110974-26111000	chr12	26110974	26111000	(T)n	Simple_repeat	+
chr1:226261602-226261694	chr1	226261602	226261694	MIR	SINE	-
chr12:26489900-26489927	chr12	26489900	26489927	(T)n	Simple_repeat	+
chr12:27190672-27190759	chr12	27190672	27190759	Kanga1c	DNA	+
chr12:27576605-27576767	chr12	27576605	27576767	MIR3	SINE	+
chr1:228746012-228746133	chr1	228746012	228746133	5S	rRNA	-
chr1:228748253-228748374	chr1	228748253	228748374	5S	rRNA	-
chr1:228759411-228759532	chr1	228759411	228759532	5S	rRNA	-
chr1:228761653-228761774	chr1	228761653	228761774	5S	rRNA	-
chr1:228772840-228772961	chr1	228772840	228772961	5S	rRNA	-
chr1:228775081-228775202	chr1	228775081	228775202	5S	rRNA	-
chr1:228777312-228777433	chr1	228777312	228777433	5S	rRNA	-
chr1:228779553-228779674	chr1	228779553	228779674	5S	rRNA	-
chr1:228781784-228781905	chr1	228781784	228781905	5S	rRNA	-
chr12:2998726-2998823	chr12	2998726	2998823	MIRc	SINE	-
chr12:30954519-30954762	chr12	30954519	30954762	MLT1H	LTR	+
chr1:231010935-231010998	chr1	231010935	231010998	MIR	SINE	+
chr1:23119-23371	chr1	23119	23371	MIR	SINE	-
chr12:31220722-31220756	chr12	31220722	31220756	(AC)n	Simple_repeat	+
chr12:31226195-31226318	chr12	31226195	31226318	MIR3	SINE	-
chr12:31427288-31427558	chr12	31427288	31427558	L1PA16	LINE	+
chr12:31427920-31428135	chr12	31427920	31428135	MIRb	SINE	-
chr12:31428389-31429325	chr12	31428389	31429325	L1MC4	LINE	+
chr12:31428622-31428839	chr12	31428622	31428839	AluJr4	SINE	+
chr12:31429590-31430218	chr12	31429590	31430218	L2b	LINE	-
chr12:31429781-31429991	chr12	31429781	31429991	LTR33	LTR	+
chr12:31432041-31432344	chr12	31432041	31432344	AluSz	SINE	-
chr12:31432482-31432914	chr12	31432482	31432914	MLT1E1A	LTR	+
chr12:3150833-3150871	chr12	3150833	3150871	(CCTCCCTG)n	Simple_repeat	+
chr12:3151080-3151226	chr12	3151080	3151226	MIR	SINE	+
chr12:3151211-3151276	chr12	3151211	3151276	L2a	LINE	+
chr12:3152418-3152505	chr12	3152418	3152505	MIR	SINE	-
chr12:3153455-3153475	chr12	3153455	3153475	(GT)n	Simple_repeat	+
chr12:3154138-3154245	chr12	3154138	3154245	MIRb	SINE	+
chr1:231660376-231660436	chr1	231660376	231660436	(TA)n	Simple_repeat	+
chr12:32150024-32150054	chr12	32150024	32150054	(TTTTAA)n	Simple_repeat	+
chr1:232699702-232699743	chr1	232699702	232699743	(GT)n	Simple_repeat	+
chr1:232701908-232701939	chr1	232701908	232701939	(TTTTG)n	Simple_repeat	+
chr1:232706691-232706709	chr1	232706691	232706709	(A)n	Simple_repeat	+
chr1:232742402-232742410	chr1	232742402	232742410	(ATT)n	Simple_repeat	+
chr12:32898669-32898717	chr12	32898669	32898717	MIRb	SINE	-
chr12:34182671-34182983	chr12	34182671	34182983	AluSq10	SINE	-
chr12:34184714-34184925	chr12	34184714	34184925	MER30	DNA	+
chr12:34185652-34185782	chr12	34185652	34185782	FLAM_C	SINE	-
chr12:34185917-34186160	chr12	34185917	34186160	MIRb	SINE	-
chr1:235268809-235268829	chr1	235268809	235268829	(A)n	Simple_repeat	+
chr1:235269993-235270013	chr1	235269993	235270013	(T)n	Simple_repeat	+
chr1:235271774-235271977	chr1	235271774	235271977	MER30	DNA	+
chr1:23616150-23616189	chr1	23616150	23616189	GA-rich	Low_complexity	+
chr1:23622011-23622102	chr1	23622011	23622102	Charlie19a	DNA	+
chr1:23625194-23625247	chr1	23625194	23625247	FLAM_C	SINE	-
chr1:23625660-23625709	chr1	23625660	23625709	A-rich	Low_complexity	+
chr1:23803-24448	chr1	23803	24448	L2a	LINE	+
chr1:23824-24011	chr1	23824	24011	L2b	LINE	+
chr12:385074-385260	chr12	385074	385260	MER5A	DNA	-
chr12:38722663-38722859	chr12	38722663	38722859	MIR	SINE	-
chr1:23883153-23883234	chr1	23883153	23883234	Charlie24	DNA	+
chr1:239717752-239717780	chr1	239717752	239717780	(TG)n	Simple_repeat	+
chr1:239720188-239720214	chr1	239720188	239720214	(TTGAA)n	Simple_repeat	+
chr1:239733305-239733328	chr1	239733305	239733328	(AAC)n	Simple_repeat	+
chr1:239741466-239741489	chr1	239741466	239741489	(GTCA)n	Simple_repeat	+
chr1:239744742-239744770	chr1	239744742	239744770	G-rich	Low_complexity	+
chr1:239749573-239749589	chr1	239749573	239749589	(TGTTTTT)n	Simple_repeat	+
chr1:239761158-239761176	chr1	239761158	239761176	(T)n	Simple_repeat	+
chr1:239770380-239770405	chr1	239770380	239770405	(T)n	Simple_repeat	+
chr1:239777466-239777490	chr1	239777466	239777490	(TAA)n	Simple_repeat	+
chr1:239781563-239781595	chr1	239781563	239781595	(T)n	Simple_repeat	+
chr1:24023404-24023563	chr1	24023404	24023563	MIR	SINE	+
chr1:24024007-24024285	chr1	24024007	24024285	AluSg	SINE	-
chr1:24024557-24024661	chr1	24024557	24024661	Tigger13a	DNA	-
chr1:24087-24201	chr1	24087	24201	MIR	SINE	+
chr1:24088628-24088651	chr1	24088628	24088651	(T)n	Simple_repeat	+
chr12:4135370-4135530	chr12	4135370	4135530	MIRc	SINE	-
chr12:4140752-4140769	chr12	4140752	4140769	(T)n	Simple_repeat	+
chr1:243242363-243242404	chr1	243242363	243242404	(A)n	Simple_repeat	+
chr1:243242525-243242645	chr1	243242525	243242645	AluJb	SINE	-
chr1:243242987-243243128	chr1	243242987	243243128	L1ME4b	LINE	+
chr1:243244032-243244416	chr1	243244032	243244416	L1ME4c	LINE	+
chr1:243244172-243244292	chr1	243244172	243244292	AluJr4	SINE	-
chr1:243244457-243244560	chr1	243244457	243244560	U6	snRNA	-
chr1:243245062-243245169	chr1	243245062	243245169	Charlie29b	DNA	-
chr1:243258831-243258882	chr1	243258831	243258882	AluSq2	SINE	-
chr1:243259142-243259225	chr1	243259142	243259225	MIR1_Amn	SINE	-
chr1:243259396-243259449	chr1	243259396	243259449	L2c	LINE	+
chr1:243259568-243259649	chr1	243259568	243259649	MIRb	SINE	-
chr12:4365295-4365318	chr12	4365295	4365318	(A)n	Simple_repeat	+
chr12:44118555-44118999	chr12	44118555	44118999	MER113	DNA	-
chr12:44119577-44119727	chr12	44119577	44119727	MIRb	SINE	+
chr1:244564769-244564806	chr1	244564769	244564806	(CCTTTAGTT)n	Simple_repeat	+
chr12:4463247-4463439	chr12	4463247	4463439	MamRep137	DNA	-
chr12:4467453-4467480	chr12	4467453	4467480	(A)n	Simple_repeat	+
chr1:244979312-244979477	chr1	244979312	244979477	AluSx	SINE	+
chr1:244979736-244979941	chr1	244979736	244979941	AluSq	SINE	+
chr1:244980604-244980906	chr1	244980604	244980906	AluSg	SINE	+
chr1:244980938-244981366	chr1	244980938	244981366	MER51-int	LTR	+
chr1:244987310-244987333	chr1	244987310	244987333	(GAT)n	Simple_repeat	+
chr1:245008906-245009202	chr1	245008906	245009202	AluSq2	SINE	-
chr1:245009531-245009834	chr1	245009531	245009834	AluSg	SINE	+
chr1:245014280-245014410	chr1	245014280	245014410	FLAM_C	SINE	-
chr1:24515186-24515467	chr1	24515186	24515467	AluSx1	SINE	-
chr12:45570218-45570270	chr12	45570218	45570270	A-rich	Low_complexity	+
chr12:45570790-45570857	chr12	45570790	45570857	GA-rich	Low_complexity	+
chr12:45573516-45573550	chr12	45573516	45573550	(ATA)n	Simple_repeat	+
chr12:45580854-45580902	chr12	45580854	45580902	HY5	scRNA	-
chr12:45589990-45590009	chr12	45589990	45590009	(TC)n	Simple_repeat	+
chr12:46664709-46664923	chr12	46664709	46664923	MIR	SINE	-
chr12:46665094-46665297	chr12	46665094	46665297	MIRb	SINE	-
chr12:46751555-46751696	chr12	46751555	46751696	MER5A	DNA	+
chr12:46778480-46778731	chr12	46778480	46778731	MIR	SINE	-
chr12:46780182-46780229	chr12	46780182	46780229	MADE1	DNA	+
chr12:46780959-46781146	chr12	46780959	46781146	MIRc	SINE	+
chr12:46781710-46781743	chr12	46781710	46781743	(ACCAA)n	Simple_repeat	+
chr12:46781795-46781998	chr12	46781795	46781998	MIR	SINE	-
chr12:46783217-46783248	chr12	46783217	46783248	(AC)n	Simple_repeat	+
chr12:46783927-46784023	chr12	46783927	46784023	Penelope1_Vert	LINE	-
chr12:46784226-46784430	chr12	46784226	46784430	MIR	SINE	+
chr12:46784954-46785102	chr12	46784954	46785102	MER91A	DNA	-
chr12:46785912-46785944	chr12	46785912	46785944	(TTGTT)n	Simple_repeat	+
chr12:46786801-46786842	chr12	46786801	46786842	(CA)n	Simple_repeat	+
chr12:46788519-46788580	chr12	46788519	46788580	L2a	LINE	+
chr12:46788582-46788666	chr12	46788582	46788666	GA-rich	Low_complexity	+
chr12:46890147-46890171	chr12	46890147	46890171	(AT)n	Simple_repeat	+
chr12:46890171-46890199	chr12	46890171	46890199	(AG)n	Simple_repeat	+
chr12:47026215-47026244	chr12	47026215	47026244	(AAC)n	Simple_repeat	+
chr1:247198946-247199021	chr1	247198946	247199021	(AT)n	Simple_repeat	+
chr1:247199043-247199624	chr1	247199043	247199624	L1M4	LINE	+
chr1:247199101-247199333	chr1	247199101	247199333	Tigger4a	DNA	-
chr1:247261148-247261215	chr1	247261148	247261215	L1M4	LINE	+
chr1:247262655-247262942	chr1	247262655	247262942	AluSc	SINE	-
chr1:247262951-247263181	chr1	247262951	247263181	AluSc5	SINE	-
chr1:247351330-247353109	chr1	247351330	247353109	L1M4	LINE	+
chr1:247351757-247351996	chr1	247351757	247351996	AluJr	SINE	+
chr1:247352241-247352574	chr1	247352241	247352574	AluYk2	SINE	+
chr1:247352522-247352556	chr1	247352522	247352556	(AAAAT)n	Simple_repeat	+
chr1:247356175-247356481	chr1	247356175	247356481	AluSx3	SINE	+
chr1:247357788-247357847	chr1	247357788	247357847	(TATGTA)n	Simple_repeat	+
chr1:247357801-247357824	chr1	247357801	247357824	(TGTG)n	Simple_repeat	+
chr1:247358704-247358821	chr1	247358704	247358821	AluJb	SINE	+
chr1:247359599-247359890	chr1	247359599	247359890	AluSz6	SINE	+
chr1:247360582-247360686	chr1	247360582	247360686	L1PB4	LINE	+
chr1:247360700-247360812	chr1	247360700	247360812	L1MB2	LINE	+
chr1:247363839-247363992	chr1	247363839	247363992	MER5A1	DNA	-
chr1:247364158-247364403	chr1	247364158	247364403	L1MC4	LINE	+
chr1:247364403-247364703	chr1	247364403	247364703	AluSz	SINE	-
chr1:247365332-247365355	chr1	247365332	247365355	(TTC)n	Simple_repeat	+
chr1:247365720-247365878	chr1	247365720	247365878	MER5B	DNA	+
chr1:247366575-247366622	chr1	247366575	247366622	L2d	LINE	-
chr1:247367869-247367963	chr1	247367869	247367963	5S	rRNA	-
chr1:247368659-247368917	chr1	247368659	247368917	AluSp	SINE	-
chr1:247369023-247369312	chr1	247369023	247369312	AluJr	SINE	+
chr1:247369312-247369394	chr1	247369312	247369394	MER67C	LTR	-
chr1:247370144-247370429	chr1	247370144	247370429	AluYm1	SINE	-
chr1:247373205-247373679	chr1	247373205	247373679	MER57E3	LTR	+
chr1:247497015-247497175	chr1	247497015	247497175	MIRb	SINE	+
chr1:247497176-247497449	chr1	247497176	247497449	L2a	LINE	-
chr12:4799565-4799588	chr12	4799565	4799588	(TAA)n	Simple_repeat	+
chr12:4799882-4799903	chr12	4799882	4799903	(TAA)n	Simple_repeat	+
chr12:4801927-4801975	chr12	4801927	4801975	(ATAGG)n	Simple_repeat	+
chr12:4803788-4803835	chr12	4803788	4803835	MamRTE1	LINE	+
chr12:49469865-49470173	chr12	49469865	49470173	AluSp	SINE	+
chr12:49470204-49470812	chr12	49470204	49470812	AluJb	SINE	+
chr12:49470332-49470647	chr12	49470332	49470647	AluYk3	SINE	+
chr12:49470816-49471110	chr12	49470816	49471110	AluSx	SINE	+
chr12:49471110-49471350	chr12	49471110	49471350	Kanga2_a	DNA	+
chr12:49471371-49471987	chr12	49471371	49471987	AluSg7	SINE	+
chr12:49471463-49471771	chr12	49471463	49471771	AluY	SINE	+
chr12:49472196-49472399	chr12	49472196	49472399	LTR33	LTR	+
chr12:49472399-49472573	chr12	49472399	49472573	AluSq	SINE	-
chr12:49472606-49472891	chr12	49472606	49472891	AluSc	SINE	+
chr12:49474054-49474089	chr12	49474054	49474089	(TTCTA)n	Simple_repeat	+
chr12:49474252-49474580	chr12	49474252	49474580	AluSp	SINE	+
chr12:49475230-49475499	chr12	49475230	49475499	AluJo	SINE	+
chr12:49475512-49475824	chr12	49475512	49475824	L2d	LINE	+
chr12:49475615-49475657	chr12	49475615	49475657	L2b	LINE	+
chr12:49476047-49476488	chr12	49476047	49476488	FLAM_C	SINE	+
chr12:49476508-49476801	chr12	49476508	49476801	AluJr	SINE	+
chr12:49476803-49477057	chr12	49476803	49477057	AluJb	SINE	+
chr12:49477064-49477099	chr12	49477064	49477099	(T)n	Simple_repeat	+
chr12:49477102-49477712	chr12	49477102	49477712	AluSx1	SINE	+
chr12:49477222-49477524	chr12	49477222	49477524	AluY	SINE	+
chr12:49477774-49478085	chr12	49477774	49478085	AluSq2	SINE	+
chr12:49479443-49479963	chr12	49479443	49479963	MIR	SINE	+
chr12:49479576-49479890	chr12	49479576	49479890	AluSq	SINE	+
chr12:49479938-49480130	chr12	49479938	49480130	L2d	LINE	+
chr12:49480366-49480480	chr12	49480366	49480480	UCON34	DNA	+
chr12:49481064-49481683	chr12	49481064	49481683	MamTip2b	DNA	+
chr12:49481215-49481494	chr12	49481215	49481494	AluJo	SINE	+
chr12:49489396-49489444	chr12	49489396	49489444	L2c	LINE	+
chr12:49489702-49489994	chr12	49489702	49489994	AluJr	SINE	+
chr12:49489995-49490307	chr12	49489995	49490307	AluSz6	SINE	+
chr12:49505251-49505341	chr12	49505251	49505341	AluJr	SINE	-
chr12:49505714-49505775	chr12	49505714	49505775	(TG)n	Simple_repeat	+
chr12:49506151-49506461	chr12	49506151	49506461	AluY	SINE	+
chr12:49506472-49507271	chr12	49506472	49507271	AluSq2	SINE	+
chr12:49507281-49507368	chr12	49507281	49507368	L2d2	LINE	+
chr12:49507803-49508108	chr12	49507803	49508108	AluSp	SINE	+
chr12:49508108-49508335	chr12	49508108	49508335	AluJr4	SINE	+
chr12:49508338-49508362	chr12	49508338	49508362	(AAAG)n	Simple_repeat	+
chr12:49509423-49510456	chr12	49509423	49510456	LTR5A	LTR	+
chr12:49510481-49510802	chr12	49510481	49510802	MER1B	DNA	+
chr12:49511089-49511402	chr12	49511089	49511402	AluSx	SINE	+
chr12:49511436-49511487	chr12	49511436	49511487	OldhAT1	DNA	+
chr12:49512487-49512514	chr12	49512487	49512514	A-rich	Low_complexity	+
chr12:49512863-49513150	chr12	49512863	49513150	AluYk2	SINE	+
chr12:49513150-49513187	chr12	49513150	49513187	(AAAAC)n	Simple_repeat	+
chr12:49513187-49513364	chr12	49513187	49513364	AluSp	SINE	+
chr12:49513364-49513618	chr12	49513364	49513618	AluJr	SINE	+
chr12:49515555-49515847	chr12	49515555	49515847	AluYk3	SINE	+
chr12:49515858-49516170	chr12	49515858	49516170	AluSx1	SINE	+
chr12:49516308-49516606	chr12	49516308	49516606	AluY	SINE	+
chr12:49516874-49517165	chr12	49516874	49517165	AluYk2	SINE	+
chr12:49517172-49517482	chr12	49517172	49517482	AluYk3	SINE	+
chr12:49518023-49518317	chr12	49518023	49518317	AluSz	SINE	+
chr12:49518918-49519219	chr12	49518918	49519219	AluSg	SINE	+
chr12:49519601-49519798	chr12	49519601	49519798	AluJb	SINE	-
chr12:49519802-49519868	chr12	49519802	49519868	MER2B	DNA	-
chr12:49521003-49521172	chr12	49521003	49521172	AluJb	SINE	-
chr12:49525446-49525728	chr12	49525446	49525728	hAT-1_Mam	DNA	+
chr12:49526638-49526730	chr12	49526638	49526730	HY4	scRNA	-
chr12:49527290-49528945	chr12	49527290	49528945	MER41D	LTR	-
chr12:49527478-49527775	chr12	49527478	49527775	AluSq2	SINE	-
chr12:49527845-49527918	chr12	49527845	49527918	HERVK14-int	LTR	-
chr12:49527955-49528260	chr12	49527955	49528260	AluY	SINE	+
chr12:49528319-49528636	chr12	49528319	49528636	AluSp	SINE	-
chr12:49528639-49528888	chr12	49528639	49528888	AluSc	SINE	-
chr12:49528953-49529037	chr12	49528953	49529037	(AT)n	Simple_repeat	+
chr12:49529045-49529174	chr12	49529045	49529174	FLAM_C	SINE	-
chr12:49529253-49529564	chr12	49529253	49529564	AluSz6	SINE	-
chr12:49529635-49529942	chr12	49529635	49529942	AluY	SINE	-
chr12:49529949-49530625	chr12	49529949	49530625	AluSg	SINE	-
chr12:49530189-49530485	chr12	49530189	49530485	AluSp	SINE	-
chr12:49530629-49530935	chr12	49530629	49530935	AluSz	SINE	-
chr12:49530957-49530987	chr12	49530957	49530987	(AC)n	Simple_repeat	+
chr12:49531047-49531340	chr12	49531047	49531340	AluJb	SINE	-
chr12:49531739-49532051	chr12	49531739	49532051	AluSz6	SINE	+
chr12:49532079-49532170	chr12	49532079	49532170	MIRb	SINE	+
chr12:49532382-49532737	chr12	49532382	49532737	MLT1L	LTR	+
chr12:49532850-49532903	chr12	49532850	49532903	(ATTA)n	Simple_repeat	+
chr12:49532945-49533014	chr12	49532945	49533014	L2a	LINE	+
chr12:49533095-49533117	chr12	49533095	49533117	(TATC)n	Simple_repeat	+
chr12:49533117-49533411	chr12	49533117	49533411	AluSz	SINE	-
chr12:49533412-49535159	chr12	49533412	49535159	L2	LINE	-
chr12:49533698-49534007	chr12	49533698	49534007	AluSg4	SINE	-
chr12:49534124-49534408	chr12	49534124	49534408	AluSp	SINE	+
chr12:49534410-49534713	chr12	49534410	49534713	AluSc8	SINE	+
chr12:49534734-49535004	chr12	49534734	49535004	AluSx1	SINE	+
chr12:49535186-49542100	chr12	49535186	49542100	L2a	LINE	-
chr12:49535279-49538357	chr12	49535279	49538357	L1MCa	LINE	-
chr12:49535494-49535797	chr12	49535494	49535797	AluSx3	SINE	-
chr12:49535843-49536150	chr12	49535843	49536150	AluJr	SINE	-
chr12:49536468-49536636	chr12	49536468	49536636	AluSx	SINE	+
chr12:49536728-49537012	chr12	49536728	49537012	AluSc8	SINE	-
chr12:49537188-49537494	chr12	49537188	49537494	AluSz	SINE	-
chr12:49537503-49537835	chr12	49537503	49537835	AluJr	SINE	-
chr12:49537843-49538143	chr12	49537843	49538143	AluY	SINE	-
chr12:49538198-49538245	chr12	49538198	49538245	MER66C	LTR	+
chr12:49538737-49538764	chr12	49538737	49538764	(TTGTT)n	Simple_repeat	+
chr12:49538764-49539053	chr12	49538764	49539053	AluSc8	SINE	-
chr12:49541221-49541647	chr12	49541221	49541647	MLT1J	LTR	+
chr12:49541409-49541439	chr12	49541409	49541439	(T)n	Simple_repeat	+
chr12:49541664-49541703	chr12	49541664	49541703	(TTTGTG)n	Simple_repeat	+
chr12:49542190-49542475	chr12	49542190	49542475	AluY	SINE	+
chr12:49542475-49542507	chr12	49542475	49542507	(AAAT)n	Simple_repeat	+
chr12:49542531-49542838	chr12	49542531	49542838	AluSx3	SINE	+
chr12:49543499-49544185	chr12	49543499	49544185	Tigger1	DNA	+
chr12:49543641-49543937	chr12	49543641	49543937	AluSx	SINE	+
chr12:49544180-49545709	chr12	49544180	49545709	Tigger1	DNA	+
chr12:49544307-49544608	chr12	49544307	49544608	AluSx	SINE	+
chr12:49544942-49545237	chr12	49544942	49545237	AluJr	SINE	+
chr12:49545718-49546009	chr12	49545718	49546009	AluSx	SINE	-
chr12:49546014-49546265	chr12	49546014	49546265	Tigger1	DNA	+
chr12:49546266-49546578	chr12	49546266	49546578	AluSq2	SINE	+
chr12:49546589-49546772	chr12	49546589	49546772	AluSp	SINE	+
chr12:49546772-49546920	chr12	49546772	49546920	Tigger1	DNA	+
chr12:49546922-49546956	chr12	49546922	49546956	(TTGT)n	Simple_repeat	+
chr12:49547090-49547264	chr12	49547090	49547264	AluSc	SINE	+
chr12:49547396-49547558	chr12	49547396	49547558	AluJb	SINE	+
chr12:49547608-49547908	chr12	49547608	49547908	AluSx	SINE	-
chr12:49547951-49547966	chr12	49547951	49547966	(CCTT)n	Simple_repeat	+
chr12:49547966-49547999	chr12	49547966	49547999	(TCTTT)n	Simple_repeat	+
chr12:49548029-49548313	chr12	49548029	49548313	AluJr	SINE	-
chr12:49548452-49549296	chr12	49548452	49549296	L1MB7	LINE	-
chr12:49548507-49548804	chr12	49548507	49548804	AluSg	SINE	+
chr12:49548839-49548862	chr12	49548839	49548862	(T)n	Simple_repeat	+
chr12:49548894-49549206	chr12	49548894	49549206	AluSx	SINE	-
chr12:49549297-49549559	chr12	49549297	49549559	AluSz6	SINE	-
chr12:49549599-49550483	chr12	49549599	49550483	MER21C	LTR	+
chr12:49549755-49550051	chr12	49549755	49550051	AluSq10	SINE	+
chr12:49550498-49554394	chr12	49550498	49554394	LTR62	LTR	+
chr12:49550566-49550870	chr12	49550566	49550870	AluSg	SINE	-
chr12:49550871-49551170	chr12	49550871	49551170	AluSq2	SINE	-
chr12:49551171-49551492	chr12	49551171	49551492	AluSq2	SINE	-
chr12:49551653-49551952	chr12	49551653	49551952	AluSx1	SINE	+
chr12:49551960-49552253	chr12	49551960	49552253	AluSq2	SINE	+
chr12:49552610-49554257	chr12	49552610	49554257	MER50	LTR	-
chr12:49552871-49553802	chr12	49552871	49553802	AluSz	SINE	-
chr12:49553048-49553356	chr12	49553048	49553356	AluY	SINE	-
chr12:49553363-49553665	chr12	49553363	49553665	AluY	SINE	-
chr12:49554395-49555074	chr12	49554395	49555074	MER51B	LTR	+
chr12:49554578-49554888	chr12	49554578	49554888	AluSx1	SINE	-
chr12:49555152-49555266	chr12	49555152	49555266	AluSx1	SINE	-
chr12:49555267-49555548	chr12	49555267	49555548	MER4CL34	LTR	-
chr12:49555564-49556549	chr12	49555564	49556549	L1M4	LINE	+
chr12:49555727-49556478	chr12	49555727	49556478	L1MDa	LINE	+
chr12:49555830-49556126	chr12	49555830	49556126	AluSz	SINE	+
chr12:49556556-49556993	chr12	49556556	49556993	MLT1C	LTR	+
chr12:49556993-49557177	chr12	49556993	49557177	L1M4	LINE	+
chr12:49557177-49557335	chr12	49557177	49557335	AluSq	SINE	-
chr12:49557335-49557495	chr12	49557335	49557495	AluSg4	SINE	-
chr12:49557645-49557949	chr12	49557645	49557949	AluY	SINE	-
chr12:49557967-49558266	chr12	49557967	49558266	AluJr	SINE	-
chr12:49558360-49558662	chr12	49558360	49558662	AluJo	SINE	+
chr12:49558855-49558966	chr12	49558855	49558966	Charlie2b	DNA	+
chr12:49558984-49559266	chr12	49558984	49559266	AluJr	SINE	-
chr12:49559301-49559365	chr12	49559301	49559365	(TA)n	Simple_repeat	+
chr12:49559365-49559509	chr12	49559365	49559509	AluJr	SINE	-
chr12:49559515-49559622	chr12	49559515	49559622	Charlie2b	DNA	+
chr12:49559645-49559944	chr12	49559645	49559944	AluSx1	SINE	+
chr12:49559991-49560291	chr12	49559991	49560291	AluY	SINE	+
chr12:49560333-49560476	chr12	49560333	49560476	L2-1_AMi	LINE	+
chr12:49560512-49560699	chr12	49560512	49560699	L2	LINE	+
chr12:49560774-49561393	chr12	49560774	49561393	AluSq2	SINE	-
chr12:49560953-49561258	chr12	49560953	49561258	AluSx4	SINE	-
chr12:49561393-49565430	chr12	49561393	49565430	L1MB7	LINE	+
chr12:49561595-49562691	chr12	49561595	49562691	MER21A	LTR	+
chr12:49561740-49562056	chr12	49561740	49562056	AluSx	SINE	-
chr12:49562776-49562891	chr12	49562776	49562891	AluJo	SINE	+
chr12:49562891-49563192	chr12	49562891	49563192	AluSx	SINE	-
chr12:49563714-49563995	chr12	49563714	49563995	AluSx4	SINE	+
chr12:49564071-49564370	chr12	49564071	49564370	AluSx	SINE	+
chr12:49564370-49564678	chr12	49564370	49564678	L1MB7	LINE	+
chr12:49565061-49565365	chr12	49565061	49565365	AluSx	SINE	-
chr12:49565577-49565998	chr12	49565577	49565998	MamTip2b	DNA	+
chr12:49565698-49565984	chr12	49565698	49565984	AluJr	SINE	-
chr12:49566031-49566074	chr12	49566031	49566074	(AT)n	Simple_repeat	+
chr12:49566238-49566269	chr12	49566238	49566269	(ATT)n	Simple_repeat	+
[truncated: 11,942 more rows]
